# Supplementary material for: NGF administration is associated with increased GnRH immunoreactivity and a GnRH-associated phenotype in hypothalamic NSCs of aging mice
Source: Front Endocrinol (Lausanne). 2026 Apr 24;17:1736356. doi: 10.3389/fendo.2026.1736356 (PMC13153049; doi:10.3389/fendo.2026.1736356)
Supplement: Supplementary file 2 [file Table1.xlsx]

## Sheet: Primer
Gene	Sequence	Primer (5’ to 3’)	Size
Actb (mouse)	NM_007393.5	Forward: GAGCGCAAGTACTCTGTGTG	152
		Reverse: AACGCAGCTCAGTAACAGTC
Tac2 (mouse)	NM_001199971	Forward: TCCCTGCTTCGGAGACTCTAC	115
		Reverse: TGTCACGTTTCTGTGGAAGTG
Pdyn (mouse)	NM_018863	Forward: AGGTTGCTTTGGAAGAAGGCT	92
		Reverse: GACGCTGGTAAGGAGTCGG
Pomc (mouse)	NM_008895	Forward: ATGCCGAGATTCTGCTACAGT	75
		Reverse: CCACACATCTATGGAGGTCTGAA
Kiss1r (mouse)	NM_053244	Forward: CCGTCCAACGCTTCAGGAT	109
		Reverse: GTGTAGCGAAAAACAGGGGAA
Oprd1 (mouse)	NM_013622	Forward: ATGGCCTCATGCTACTGCG	164
		Reverse: CACCAGCGTCCAGACGATG
Oprl1 (mouse)	NM_011012	Forward: GCAGCCACTTTCAAGGGAAC	177
		Reverse: GGATGACATACATGACGAGGC
Ntsr1 (mouse)	NM_018766	Forward: CAGTTCGGACTGGAGACGATG	200
		Reverse: CGCGCTAGAGTGAAGGCTG
Ntsr2 (mouse)	NM_008747	Forward: CGCGCTCTATTCGCTCATCTT	246
		Reverse: CACAGCTCACGCACGAAGTAA
Npy6r (mouse)	NM_010935	Forward: GCAAGAGCAACAACTCGGC	236
		Reverse: CGTAAAAGGGATGCACATGACA
Penk (mouse)	NM_001002927	Forward: GGACTGCGCTAAATGCAGCTA	247
		Reverse: GAAGCCTCCGTACCGTTTCAT
Gpr83 (mouse)	NM_010287	Forward: GCAGGTCGTCACTGAGCATC	94
		Reverse: CCAGTCAGAGAAAGTGTAGTTGG
Gal (mouse)	NM_010253	Forward: AGAGGCAGCGTTATCCTGCTA	161
		Reverse: TCGCTAAATGATCTGTGGTTGTC
Glra2 (mouse)	NM_183427	Forward: ATGTACCGGCAGCTAGTGAAC	124
		Reverse: GGGTCTGCGAGGGATGTTTTC
Pgr15l (mouse)	NM_001033361	Forward: GGACAGTGGGTTTTCGGTAGG	108
		Reverse: GGACAGTGGGTTTTCGGTAGG
Nts (mouse)	NM_024435	Forward: GCAAGTCCTCCGTCTTGGAAA	112
		Reverse: TGCCAACAAGGTCGTCATCAT
Npbwr1 (mouse)	NM_010342	Forward: AACCTGGCTATCGCCGATG	107
		Reverse: ACAATGAGCTTGCACATGACC
Rxfp3 (mouse)	NM_178717	Forward: TCCTCATCAGCGCGGTTTAC	134
		Reverse: CAGTGCCAGGTTAGTGACAAAG
Sstr3 (mouse)	NM_009218	Forward: CTGGCTGTCAGTGGCATCTT	230
		Reverse: CACATGAGAGATCCGAAGGGC
Galr3 (mouse)	NM_015738	Forward: GTTGGGCATGGTGGGTAATG	112
		Reverse: CACCGCCAAGTTGAGGATGA
Dlx5 (mouse)	NM_198854	Forward:TCTCTAGGACTGACGCAAACA	132
Dlx6		Reverse: GTTACACGCCATAGGGTCGC
Dlx5 (mouse)	NM_010057	Forward:AAAACGACAGTGATCGAAAACGG	123
		Reverse: AGTCTGCTGAAAGCGATGGTT
Sema3e (mouse)	NM_011348	Forward:TTTCAAGGGCTTGGATACAACTC	229
Sema3b		Reverse: CAGTTATACCCTGGGAACCTGT
Sema3b (mouse)	NM_009153	Forward:GTAGCAGGGCTAGGGGATACT	122
		Reverse: AAGGCTTCATAACAGCAGGTC
Sema6b (mouse)	NM_001130456	Forward:GCCCTGTCGTTTTTCCTGCT	110
Sema3d		Reverse: ACGGGATAGTGGCTCAAGTAG
Sema3d (mouse)	NM_028882	Forward:CTGTATCCCCTTTTTGGGTTCAT	118
		Reverse: AACCAGACTGAGCAGGAAGAC
Sema4a (mouse)	NM_001163490	Forward:ATGGCCCTACCATCCCTGG	203
Plxna4		Reverse: AGCAGCGTGTCAAAGTCTCG
Plxna4 (mouse)	NM_175750	Forward:ACAGGGCACATTTATTTGGGG	107
		Reverse: CACTTGGGGTTGTCCTCATCT
Sema6c (mouse)	NM_011351	Forward:CTGGACACTGAGGGTCACAG	281
		Reverse: CGCACGCCATAAGCAGAATC
Plxnc1 (mouse)	NM_018797	Forward:GTGTGGCGATCTGAGCAAG	127
		Reverse: GGTATAGGCGAGAGAGCCTG
Sema3c (mouse)	NM_013657	Forward:ATGGCATTCCGGGCGATTT	123
		Reverse: GGTTTTGGTTTCTCGAAGCTCA
