# Supplementary material for: NGF administration is associated with increased GnRH immunoreactivity and a GnRH-associated phenotype in hypothalamic NSCs of aging mice
Source: Front Endocrinol (Lausanne). 2026 Apr 24;17:1736356. doi: 10.3389/fendo.2026.1736356 (PMC13153049; doi:10.3389/fendo.2026.1736356)
Supplement: Supplementary file 3 [file Table2.xlsx]

## Sheet: Sheet1
sample	library	clean_reads	clean_bases	error_rate	Q20	total_reads	total_map
ht_1	FRAS220088001-1r	63647550	9.55G	0.03	95.1	63647550	59448780(93.4%)
ht_2	FRAS220088002-1r	66061652	9.91G	0.03	95.63	66061652	62429562(94.5%)
ht_3	FRAS220088003-1r	63179896	9.48G	0.03	95.61	63179896	60060518(95.06%)
NGF_1	FRAS220088007-1r	62403010	9.36G	0.03	95.36	62618916	58489549(93.41%)
NGF_2	FRAS220088008-1r	63360932	9.5G	0.03	95.76	61147710	55678185(91.06%)
NGF_3	FRAS220088009-1r	60995802	9.15G	0.03	95.45	62242560	58212628(93.53%)
NGF_4	FRAS220088010-1r	62744026	9.41G	0.03	95.93	62403010	58172119(93.22%)
