# Supplementary material for: NGF administration is associated with increased GnRH immunoreactivity and a GnRH-associated phenotype in hypothalamic NSCs of aging mice
Source: Front Endocrinol (Lausanne). 2026 Apr 24;17:1736356. doi: 10.3389/fendo.2026.1736356 (PMC13153049; doi:10.3389/fendo.2026.1736356)
Supplement: Supplementary file 4 [file Table3.xlsx]

## Sheet: TableS3.NGFvsht_deg (logFC≤4)
Ensembl gene_ID	NGF_1	NGF_2	NGF_3	ht_1	ht_2	ht_3	NGF (NGF-treated htNSCs)	ht (Vehicle htNSCs)	log2FoldChange (NGF vs Vehicle)	pvalue	padj	Gene_symbol	gene_chr	gene_start	gene_end	gene_strand	gene_length	gene_biotype	gene_description	tf_family
ENSMUSG00000020660	258048	214200	235617	1714.53	1860.4	1269.8	235955	1614.91	7.19114	0	0	Pomc	12	3954951	3960642	+	1318	protein_coding	pro-opiomelanocortin-alpha [Source:MGI Symbol;Acc:MGI:97742]	-
ENSMUSG00000023236	4905.2	4376.13	4799.64	209.262	287.435	217.517	4693.66	238.071	4.30133	2.72e-197	5.28e-195	Scg5	2	113776362	113829121	-	1569	protein_coding	secretogranin V [Source:MGI Symbol;Acc:MGI:98289]	-
ENSMUSG00000039278	43319	29785.7	39071	2179.56	2358.95	1706.75	37391.9	2081.75	4.16697	2.21e-194	4.22e-192	Pcsk1n	X	7919822	7924410	+	2193	protein_coding	proprotein convertase subtilisin/kexin type 1 inhibitor [Source:MGI Symbol;Acc:MGI:1353431]	-
ENSMUSG00000068696	1371.2	1653.57	1443.63	21.2294	4.95578	16.2184	1489.47	14.1345	6.72091	4.99e-114	3.7e-112	Gpr88	3	116249654	116253503	-	3504	protein_coding	G-protein coupled receptor 88 [Source:MGI Symbol;Acc:MGI:1927653]	-
ENSMUSG00000027400	1885.53	1545.6	1375.95	4.0437	11.8939	3.81609	1602.36	6.58455	7.93043	2.11e-98	1.23e-96	Pdyn	2	129686565	129699844	-	2887	protein_coding	prodynorphin [Source:MGI Symbol;Acc:MGI:97535]	-
ENSMUSG00000026247	1033.68	999.925	1494.14	14.153	3.96462	18.1264	1175.92	12.0813	6.59977	1.06e-84	4.9e-83	Ecel1	1	87147655	87156521	-	3500	protein_coding	endothelin converting enzyme-like 1 [Source:MGI Symbol;Acc:MGI:1343461]	-
ENSMUSG00000027584	825.737	856.94	839.508	18.1967	4.95578	14.3103	840.728	12.4876	6.07417	1.27e-75	5.1e-74	Oprl1	2	181715016	181720985	+	3753	protein_coding	opioid receptor-like 1 [Source:MGI Symbol;Acc:MGI:97440]	-
ENSMUSG00000045573	1296.87	1164.31	1299.17	40.437	86.2305	63.9195	1253.45	63.529	4.30116	3.98e-73	1.51e-71	Penk	4	4133531	4138819	-	1634	protein_coding	preproenkephalin [Source:MGI Symbol;Acc:MGI:104629]	-
ENSMUSG00000021647	351.591	354.059	430.362	15.1639	9.91156	28.6207	378.671	17.8987	4.39795	1.51e-29	1.88e-28	Cartpt	13	99898489	99901091	-	1277	protein_coding	CART prepropeptide [Source:MGI Symbol;Acc:MGI:1351330]	-
ENSMUSG00000029831	158.718	168.275	162.648	7.07648	14.8673	4.77011	163.214	8.90464	4.19886	6.86e-15	4.58e-14	Npvf	6	50650672	50654439	-	812	protein_coding	neuropeptide VF precursor [Source:MGI Symbol;Acc:MGI:1926488]	-
ENSMUSG00000024907	166.755	173.139	131.331	0	0	0	157.075	0	9.75974	1.82e-14	1.19e-13	Gal	19	3409919	3414472	-	712	protein_coding	galanin [Source:MGI Symbol;Acc:MGI:95637]	-
ENSMUSG00000018589	142.645	165.357	101.024	0	0	4.77011	136.342	1.59004	6.38879	1.08e-13	6.76e-13	Glra2	X	165129017	165327393	-	3150	protein_coding	glycine receptor, alpha 2 subunit [Source:MGI Symbol;Acc:MGI:95748]	-
ENSMUSG00000043441	141.641	117.695	124.259	5.05463	3.96462	10.4942	127.865	6.5045	4.29092	9.16e-13	5.38e-12	Gpr149	3	62529077	62605140	-	4288	protein_coding	G protein-coupled receptor 149 [Source:MGI Symbol;Acc:MGI:2443628]	-
ENSMUSG00000045731	449.032	454.246	501.078	2.02185	0	10.4942	468.119	4.17203	6.8015	7.14e-11	3.67e-10	Pnoc	14	65400673	65425472	-	2157	protein_coding	prepronociceptin [Source:MGI Symbol;Acc:MGI:105308]	-
ENSMUSG00000025400	77.35	59.3341	46.471	0	0	0	61.0517	0	8.39633	2.65e-09	1.22e-08	Tac2	10	127724478	127731768	+	1378	protein_coding	tachykinin 2 [Source:MGI Symbol;Acc:MGI:98476]	-
ENSMUSG00000016150	228.032	375.458	398.034	4.0437	14.8673	0	333.841	6.30368	5.72897	1.09e-06	3.96e-06	Tenm1	X	42527866	43429126	-	17747	protein_coding	teneurin transmembrane protein 1 [Source:MGI Symbol;Acc:MGI:1345185]	-
ENSMUSG00000033774	29.1318	36.9622	30.3072	0	0	0	32.1337	0	7.47047	2.33e-06	8.21e-06	Npbwr1	1	5913707	5917398	-	3692	protein_coding	neuropeptides B/W receptor 1 [Source:MGI Symbol;Acc:MGI:891989]	-
ENSMUSG00000060735	81.3682	41.8257	58.5938	0	5.94693	0	60.5959	1.98231	4.93807	2.68e-06	9.4e-06	Rxfp3	15	11033717	11037991	-	4275	protein_coding	relaxin family peptide receptor 3 [Source:MGI Symbol;Acc:MGI:2441827]	-
ENSMUSG00000044933	8.03637	41.8257	56.5734	0	0	0	35.4785	0	7.61326	2.82e-06	9.85e-06	Sstr3	15	78537008	78544685	-	4320	protein_coding	somatostatin receptor 3 [Source:MGI Symbol;Acc:MGI:98329]	-
ENSMUSG00000027568	16.0727	38.9076	34.3481	0	0	0	29.7761	0	7.36059	6.17e-06	2.08e-05	Ntsr1	2	180499976	180544980	+	3917	protein_coding	neurotensin receptor 1 [Source:MGI Symbol;Acc:MGI:97386]	-
ENSMUSG00000114755	56.2546	27.2353	8.08191	0	0	0	30.5239	0	7.39623	1.01e-05	3.31e-05	Galr3	15	79041885	79043558	+	1245	protein_coding	galanin receptor 3 [Source:MGI Symbol;Acc:MGI:1329003]	-
ENSMUSG00000050511	12.0545	41.8257	46.471	0	1.98231	0	33.4504	0.66077	5.66762	0.000132228	0.000382546	Oprd1	4	132110726	132144486	-	4021	protein_coding	opioid receptor, delta 1 [Source:MGI Symbol;Acc:MGI:97438]	-
ENSMUSG00000043659	17.0773	32.0988	11.1126	0	0	0	20.0962	0	6.79358	0.000166158	0.000475528	Npsr1	9	24097996	24316398	+	3946	protein_coding	neuropeptide S receptor 1 [Source:MGI Symbol;Acc:MGI:2441738]	-
ENSMUSG00000035773	180.818	272.353	310.143	0	9.91156	0	254.438	3.30385	6.26811	0.000282901	0.000787391	Kiss1r	10	79916971	79922273	+	3856	protein_coding	KISS1 receptor [Source:MGI Symbol;Acc:MGI:2148793]	-
ENSMUSG00000067604	38.1727	3.89076	8.08191	0	0	0	16.7151	0	6.5271	0.000999543	0.00256672	Nms	1	38939149	38950276	+	1001	protein_coding	neuromedin S [Source:MGI Symbol;Acc:MGI:3583618]	-
ENSMUSG00000020932	131448	123712	131862	4322.72	3879.38	3834.22	129007	4012.11	5.00702	0	0	Gfap	11	102887336	102900912	-	4218	protein_coding	glial fibrillary acidic protein [Source:MGI Symbol;Acc:MGI:95697]	-
ENSMUSG00000002985	124951	96909.1	114870	2963.02	3231.17	2187.57	112244	2793.92	5.32832	0	0	Apoe	7	19696109	19699188	-	2138	protein_coding	apolipoprotein E [Source:MGI Symbol;Acc:MGI:88057]	-
ENSMUSG00000022037	49070	47921.5	48695.5	1505.27	1511.51	1464.42	48562.4	1493.74	5.02289	0	0	Clu	14	65968483	65981547	+	3437	protein_coding	clusterin [Source:MGI Symbol;Acc:MGI:88423]	-
ENSMUSG00000006930	31517.6	28020.3	30396.1	450.873	506.481	373.023	29978	443.459	6.07959	0	0	Hap1	11	100347327	100356128	-	3766	protein_coding	huntingtin-associated protein 1 [Source:MGI Symbol;Acc:MGI:1261831]	-
ENSMUSG00000041607	23630.9	23077.1	22598	123.333	72.3544	101.126	23102	98.9379	7.86832	0	0	Mbp	18	82475146	82585637	+	8403	protein_coding	myelin basic protein [Source:MGI Symbol;Acc:MGI:96925]	-
ENSMUSG00000021091	20412.4	20234.9	19320.8	810.762	671.012	827.138	19989.3	769.637	4.69878	0	0	Serpina3n	12	104406729	104414329	+	2064	protein_coding	serine (or cysteine) peptidase inhibitor, clade A, member 3N [Source:MGI Symbol;Acc:MGI:105045]	-
ENSMUSG00000040907	20429.4	19647.4	21863.6	588.359	551.083	479.873	20646.8	539.772	5.258	0	0	Atp1a3	7	24978167	25005958	-	5958	protein_coding	ATPase, Na+/K+ transporting, alpha 3 polypeptide [Source:MGI Symbol;Acc:MGI:88107]	-
ENSMUSG00000070880	20662.5	21945.8	20114.9	36.3933	71.3632	39.1149	20907.7	48.9572	8.73919	0	0	Gad1	2	70553072	70602014	+	7639	protein_coding	glutamate decarboxylase 1 [Source:MGI Symbol;Acc:MGI:95632]	-
ENSMUSG00000031980	16018.5	14181.8	15571.8	398.305	451.967	450.299	15257.4	433.523	5.13688	0	0	Agt	8	124556534	124569706	-	1891	protein_coding	angiotensinogen (serpin peptidase inhibitor, clade A, member 8) [Source:MGI Symbol;Acc:MGI:87963]	-
ENSMUSG00000022577	17912.1	15423	16632.6	306.31	222.019	220.379	16655.9	249.57	6.06165	0	0	Ly6h	15	75551268	75567255	-	4227	protein_coding	lymphocyte antigen 6 complex, locus H [Source:MGI Symbol;Acc:MGI:1346030]	-
ENSMUSG00000016349	15039.1	13714	14865.7	263.852	255.718	228.965	14539.6	249.512	5.86547	0	0	Eef1a2	2	181147653	181157014	-	2084	protein_coding	eukaryotic translation elongation factor 1 alpha 2 [Source:MGI Symbol;Acc:MGI:1096317]	-
ENSMUSG00000025855	14677.4	12751	13833.2	229.48	175.435	124.977	13753.9	176.631	6.28527	0	0	Prkar1b	5	139017306	139150001	-	3810	protein_coding	protein kinase, cAMP dependent regulatory, type I beta [Source:MGI Symbol;Acc:MGI:97759]	-
ENSMUSG00000046093	12929.5	12480.6	12905.8	18.1967	12.885	20.9885	12772	17.3567	9.52023	0	0	Hpcal4	4	123183227	123194701	+	5339	protein_coding	hippocalcin-like 4 [Source:MGI Symbol;Acc:MGI:2157521]	-
ENSMUSG00000031144	11921.9	12012.7	12246.1	251.72	309.241	223.241	12060.3	261.401	5.52854	0	0	Syp	X	7638471	7653256	+	5211	protein_coding	synaptophysin [Source:MGI Symbol;Acc:MGI:98467]	-
ENSMUSG00000026825	11525.2	11058.5	11370.2	246.666	223.01	203.207	11318	224.294	5.65809	0	0	Dnm1	2	32308471	32353338	-	5249	protein_coding	dynamin 1 [Source:MGI Symbol;Acc:MGI:107384]	-
ENSMUSG00000024617	10323.7	10827	11184.4	270.928	232.922	348.218	10778.4	284.023	5.24489	0	0	Camk2a	18	60925618	60988152	+	7465	protein_coding	calcium/calmodulin-dependent protein kinase II alpha [Source:MGI Symbol;Acc:MGI:88256]	-
ENSMUSG00000004267	11077.1	10543	10929.8	190.054	101.098	114.483	10850	135.212	6.32849	0	0	Eno2	6	124760053	124769673	-	4705	protein_coding	enolase 2, gamma neuronal [Source:MGI Symbol;Acc:MGI:95394]	-
ENSMUSG00000074657	9718.98	10101.4	10523.7	104.125	61.4517	89.6781	10114.7	85.085	6.89393	0	0	Kif5a	10	127225696	127263348	-	6990	protein_coding	kinesin family member 5A [Source:MGI Symbol;Acc:MGI:109564]	-
ENSMUSG00000035783	10129.8	9243.47	9398.25	312.376	373.666	383.517	9590.52	356.52	4.74891	0	0	Acta2	19	34241090	34255336	-	1781	protein_coding	actin, alpha 2, smooth muscle, aorta [Source:MGI Symbol;Acc:MGI:87909]	-
ENSMUSG00000031840	9712.95	9208.45	9899.33	495.353	513.419	505.632	9606.91	504.801	4.25023	0	0	Rab3a	8	70754679	70758677	+	2226	protein_coding	RAB3A, member RAS oncogene family [Source:MGI Symbol;Acc:MGI:97843]	-
ENSMUSG00000020591	8854.07	8185.18	9429.57	192.076	173.452	190.805	8822.94	185.444	5.57211	0	0	Ntsr2	12	16653382	16660227	+	3120	protein_coding	neurotensin receptor 2 [Source:MGI Symbol;Acc:MGI:108018]	-
ENSMUSG00000026764	8863.11	9379.65	9031.53	255.764	274.55	260.448	9091.43	263.587	5.10814	0	0	Kif5c	2	49619298	49774778	+	7142	protein_coding	kinesin family member 5C [Source:MGI Symbol;Acc:MGI:1098269]	-
ENSMUSG00000031425	8046.41	8726	8994.16	53.579	38.6551	39.1149	8588.86	43.783	7.61888	0	0	Plp1	X	136822671	136839733	+	5551	protein_coding	proteolipid protein (myelin) 1 [Source:MGI Symbol;Acc:MGI:97623]	-
ENSMUSG00000062591	7910.8	8358.32	7256.54	163.77	167.505	199.391	7841.89	176.889	5.46915	0	0	Tubb4a	17	57080066	57087782	-	2228	protein_coding	tubulin, beta 4A class IVA [Source:MGI Symbol;Acc:MGI:107848]	-
ENSMUSG00000050711	8491.42	8421.55	8653.7	66.7211	94.1598	88.7241	8522.23	83.2017	6.67667	0	0	Scg2	1	79434669	79440120	-	2515	protein_coding	secretogranin II [Source:MGI Symbol;Acc:MGI:103033]	-
ENSMUSG00000024268	7803.31	8513.95	8122.32	59.6446	65.4163	105.897	8146.53	76.9858	6.72088	0	0	Celf4	18	25477632	25754157	-	8583	protein_coding	CUGBP, Elav-like family member 4 [Source:MGI Symbol;Acc:MGI:1932407]	-
ENSMUSG00000054459	7093.1	8116.12	7454.55	63.6883	36.6728	39.1149	7554.59	46.492	7.34847	0	0	Vsnl1	12	11325242	11436613	-	1956	protein_coding	visinin-like 1 [Source:MGI Symbol;Acc:MGI:1349453]	-
ENSMUSG00000097451	6716.39	7600.6	6692.83	290.136	296.356	291.931	7003.27	292.807	4.58002	0	0	Rian	12	109603940	109661716	+	18234	processed_transcript	RNA imprinted and accumulated in nucleus [Source:MGI Symbol;Acc:MGI:1922995]	-
ENSMUSG00000020649	505.286	372.54	362.676	11806.6	11790.8	13014.8	413.501	12204.1	-4.88356	0	0	Rrm2	12	24708241	24714146	+	2771	protein_coding	ribonucleotide reductase M2 [Source:MGI Symbol;Acc:MGI:98181]	-
ENSMUSG00000041859	327.482	315.151	323.276	6706.48	6923.22	6400.54	321.97	6676.75	-4.37423	0	0	Mcm3	1	20802968	20820312	-	3752	protein_coding	minichromosome maintenance complex component 3 [Source:MGI Symbol;Acc:MGI:101845]	-
ENSMUSG00000041431	268.214	278.189	339.44	7040.08	7716.15	8037.64	295.281	7597.96	-4.68581	1.79e-302	1.07e-299	Ccnb1	13	100778650	100786570	-	4217	protein_coding	cyclin B1 [Source:MGI Symbol;Acc:MGI:88302]	-
ENSMUSG00000026787	9814.41	10652.9	10180.2	142.54	197.24	95.4023	10215.8	145.061	6.13976	3.3e-293	1.87e-290	Gad2	2	22622205	22693874	+	5876	protein_coding	glutamic acid decarboxylase 2 [Source:MGI Symbol;Acc:MGI:95634]	-
ENSMUSG00000027273	6428.09	7072.43	6137.2	127.377	137.771	191.759	6545.9	152.302	5.42348	1.73e-290	9.05e-288	Snap25	2	136713453	136782428	+	6791	protein_coding	synaptosomal-associated protein 25 [Source:MGI Symbol;Acc:MGI:98331]	-
ENSMUSG00000037217	7156.38	7256.27	8171.82	345.736	272.568	331.046	7528.16	316.45	4.57225	7.79e-289	3.89e-286	Syn1	X	20860511	20921004	-	3299	protein_coding	synapsin I [Source:MGI Symbol;Acc:MGI:98460]	-
ENSMUSG00000027419	4240.19	4272.05	3767.18	31.3387	38.6551	43.885	4093.14	37.9596	6.74952	9.43e-288	4.6e-285	Pcsk2	2	143546156	143816285	+	7910	protein_coding	proprotein convertase subtilisin/kexin type 2 [Source:MGI Symbol;Acc:MGI:97512]	-
ENSMUSG00000054728	5266.83	5123.16	5181.51	93.0051	147.682	122.115	5190.5	120.934	5.42263	1.93e-282	9.22e-280	Phactr1	13	42680623	43138526	+	9611	protein_coding	phosphatase and actin regulator 1 [Source:MGI Symbol;Acc:MGI:2659021]	-
ENSMUSG00000071658	4779.63	4528.84	4874.4	112.213	128.85	154.552	4727.62	131.872	5.16206	3.57e-281	1.67e-278	Gng3	19	8836929	8839246	-	1699	protein_coding	guanine nucleotide binding protein (G protein), gamma 3 [Source:MGI Symbol;Acc:MGI:102704]	-
ENSMUSG00000018474	7294.01	6471.3	6735.26	234.535	297.347	303.379	6833.52	278.42	4.61647	1.1e-280	5e-278	Chd3	11	69343273	69369406	-	8443	protein_coding	chromodomain helicase DNA binding protein 3 [Source:MGI Symbol;Acc:MGI:1344395]	-
ENSMUSG00000017740	4214.07	3688.44	4101.57	98.0598	91.1863	81.0919	4001.36	90.1127	5.4739	1.97e-278	8.8e-276	Slc12a5	2	164960802	164999731	+	7447	protein_coding	solute carrier family 12, member 5 [Source:MGI Symbol;Acc:MGI:1862037]	-
ENSMUSG00000025468	5069.94	5393.56	5126.96	43.4698	42.6197	83.954	5196.82	56.6812	6.51289	1.95e-270	8.51e-268	Caly	7	140069880	140082548	-	2401	protein_coding	calcyon neuron-specific vesicular protein [Source:MGI Symbol;Acc:MGI:1915816]	-
ENSMUSG00000001403	325.473	355.032	331.358	6331.43	7859.86	6776.42	337.288	6989.24	-4.37289	7.37e-266	3.15e-263	Ube2c	2	164769898	164778822	+	2600	protein_coding	ubiquitin-conjugating enzyme E2C [Source:MGI Symbol;Acc:MGI:1915862]	-
ENSMUSG00000064080	392.777	385.185	341.461	10802.7	7900.5	10216.6	373.141	9639.96	-4.6911	3.1e-264	1.3e-261	Fbln2	6	91212455	91272540	+	6370	protein_coding	fibulin 2 [Source:MGI Symbol;Acc:MGI:95488]	-
ENSMUSG00000022840	4313.52	4419.9	4770.35	81.885	79.2925	123.069	4501.26	94.7488	5.56718	7.14e-255	2.88e-252	Adcy5	16	35154877	35305738	+	7184	protein_coding	adenylate cyclase 5 [Source:MGI Symbol;Acc:MGI:99673]	-
ENSMUSG00000023505	335.518	313.206	332.369	5681.4	6330.51	5385.46	327.031	5799.12	-4.14849	8.57e-251	3.27e-248	Cdca3	6	124829547	124833701	+	2866	protein_coding	cell division cycle associated 3 [Source:MGI Symbol;Acc:MGI:1315198]	-
ENSMUSG00000025574	112.509	93.3782	106.075	3919.36	4200.52	3450.7	103.987	3856.86	-5.21361	2.31e-246	8.07e-244	Tk1	11	117815526	117826092	-	5198	protein_coding	thymidine kinase 1 [Source:MGI Symbol;Acc:MGI:98763]	-
ENSMUSG00000018865	5678.7	5088.14	5187.58	156.693	193.275	123.069	5318.14	157.679	5.07711	1.05e-245	3.62e-243	Sult4a1	15	84076097	84105754	-	2512	protein_coding	sulfotransferase family 4A, member 1 [Source:MGI Symbol;Acc:MGI:1888971]	-
ENSMUSG00000019942	450.036	364.759	449.556	7963.06	8320.75	6883.27	421.45	7722.36	-4.196	5.22e-238	1.63e-235	Cdk1	10	69335146	69352938	-	4934	protein_coding	cyclin-dependent kinase 1 [Source:MGI Symbol;Acc:MGI:88351]	-
ENSMUSG00000025422	13833.6	11245.3	13222	549.943	343.931	478.919	12767	457.598	4.80232	2.42e-236	7.35e-234	Agap2	10	127075284	127093169	+	5941	protein_coding	ArfGAP with GTPase domain, ankyrin repeat and PH domain 2 [Source:MGI Symbol;Acc:MGI:3580016]	-
ENSMUSG00000048978	3349.16	3678.71	3288.33	16.1748	22.7966	25.7586	3438.73	21.5767	7.31167	6.67e-236	2e-233	Nrsn1	13	25252040	25270502	-	2798	protein_coding	neurensin 1 [Source:MGI Symbol;Acc:MGI:894662]	-
ENSMUSG00000038453	3476.73	3134.01	3743.94	30.3278	16.8496	24.8046	3451.56	23.994	7.16978	1.36e-232	4.01e-230	Srcin1	11	97509340	97576186	-	9558	protein_coding	SRC kinase signaling inhibitor 1 [Source:MGI Symbol;Acc:MGI:1933179]	-
ENSMUSG00000038112	4333.61	4588.18	4045	171.857	214.09	180.31	4322.26	188.752	4.51723	1.75e-232	5.09e-230	AW551984	9	39587396	39604403	-	6082	protein_coding	expressed sequence AW551984 [Source:MGI Symbol;Acc:MGI:2143322]	-
ENSMUSG00000052572	2797.66	3156.38	3103.45	32.3496	25.77	28.6207	3019.16	28.9134	6.70722	2.65e-232	7.63e-230	Dlg2	7	90476672	92449247	+	16280	protein_coding	discs large MAGUK scaffold protein 2 [Source:MGI Symbol;Acc:MGI:1344351]	-
ENSMUSG00000046844	4717.35	5557.95	5093.62	164.781	142.726	99.2184	5122.97	135.575	5.24211	3.39e-232	9.61e-230	Vat1l	8	114205612	114374071	+	5462	protein_coding	vesicle amine transport protein 1 like [Source:MGI Symbol;Acc:MGI:2142534]	-
ENSMUSG00000073418	3000.58	2889.86	2780.18	47.5135	55.5047	63.9195	2890.21	55.6459	5.69641	5.33e-230	1.49e-227	C4b	17	34728380	34743882	-	5695	protein_coding	complement component 4B (Chido blood group) [Source:MGI Symbol;Acc:MGI:88228]	-
ENSMUSG00000021303	3358.2	3589.23	3429.76	16.1748	38.6551	40.069	3459.06	31.6329	6.76653	1.29e-229	3.57e-227	Gng4	13	13784059	13827896	+	3340	protein_coding	guanine nucleotide binding protein (G protein), gamma 4 [Source:MGI Symbol;Acc:MGI:102703]	-
ENSMUSG00000054717	466.109	575.832	519.263	9126.63	10356.6	8023.33	520.401	9168.85	-4.13877	3.42e-229	9.32e-227	Hmgb2	8	57511907	57515999	+	3003	protein_coding	high mobility group box 2 [Source:MGI Symbol;Acc:MGI:96157]	HMG
ENSMUSG00000072966	4599.81	5043.4	5081.5	234.535	286.444	283.345	4908.24	268.108	4.19374	5.21e-227	1.38e-224	Gprasp2	X	135839034	135844730	+	4540	protein_coding	G protein-coupled receptor associated sorting protein 2 [Source:MGI Symbol;Acc:MGI:2442071]	-
ENSMUSG00000030867	177.805	172.166	139.413	4514.79	3842.71	4094.67	163.128	4150.72	-4.66885	1.32e-225	3.47e-223	Plk1	7	122159439	122169873	+	2199	protein_coding	polo like kinase 1 [Source:MGI Symbol;Acc:MGI:97621]	-
ENSMUSG00000020808	171.777	188.702	202.048	4633.07	4739.71	3880.96	187.509	4417.91	-4.55832	1.9e-224	4.79e-222	Pimreg	11	72042032	72047370	+	2529	protein_coding	PICALM interacting mitotic regulator [Source:MGI Symbol;Acc:MGI:1924434]	-
ENSMUSG00000003934	3924.76	3927.72	3893.46	179.945	128.85	143.103	3915.31	150.633	4.70099	1.08e-223	2.7e-221	Efnb3	11	69554092	69560205	-	3183	protein_coding	ephrin B3 [Source:MGI Symbol;Acc:MGI:109196]	-
ENSMUSG00000030806	6444.16	6325.4	7023.18	294.179	375.648	402.598	6597.58	357.475	4.20521	1.53e-223	3.77e-221	Stx1b	7	127803900	127824549	-	4802	protein_coding	syntaxin 1B [Source:MGI Symbol;Acc:MGI:1930705]	-
ENSMUSG00000008153	3109.07	3139.84	2994.35	58.6337	41.6285	30.5287	3081.09	43.597	6.14829	1e-220	2.45e-218	Clstn3	6	124430759	124464794	-	4968	protein_coding	calsyntenin 3 [Source:MGI Symbol;Acc:MGI:2178323]	-
ENSMUSG00000047507	4018.18	3121.36	3867.19	16.1748	17.8408	20.0345	3668.91	18.0167	7.66745	2.69e-219	6.49e-217	Baiap3	17	25242659	25256364	-	5112	protein_coding	BAI1-associated protein 3 [Source:MGI Symbol;Acc:MGI:2685783]	-
ENSMUSG00000028873	228.032	271.38	269.734	4492.55	4819.99	4274.98	256.382	4529.17	-4.14266	3.59e-217	8.55e-215	Cdca8	4	124918465	124939311	-	5177	protein_coding	cell division cycle associated 8 [Source:MGI Symbol;Acc:MGI:1196274]	-
ENSMUSG00000029168	5106.11	5639.66	5859.38	289.125	302.302	366.345	5535.05	319.257	4.11501	6.96e-216	1.64e-213	Dpysl5	5	30711564	30799375	+	7376	protein_coding	dihydropyrimidinase-like 5 [Source:MGI Symbol;Acc:MGI:1929772]	-
ENSMUSG00000024164	4823.83	4953.91	5756.34	95.027	55.5047	120.207	5178.03	90.2462	5.84039	2.22e-215	5.17e-213	C3	17	57203970	57228136	-	5143	protein_coding	complement component 3 [Source:MGI Symbol;Acc:MGI:88227]	-
ENSMUSG00000001228	323.464	349.196	352.573	6861.15	5303.67	6826.99	341.744	6330.6	-4.21131	2.08e-214	4.79e-212	Uhrf1	17	56303321	56323486	+	4259	protein_coding	ubiquitin-like, containing PHD and RING finger domains, 1 [Source:MGI Symbol;Acc:MGI:1338889]	-
ENSMUSG00000017639	3668.6	3483.2	3781.32	157.704	157.594	119.253	3644.38	144.85	4.65446	1.12e-213	2.56e-211	Rab11fip4	11	79591212	79698023	+	7451	protein_coding	RAB11 family interacting protein 4 (class II) [Source:MGI Symbol;Acc:MGI:2442920]	-
ENSMUSG00000004187	3517.92	3515.3	3975.29	59.6446	42.6197	22.8965	3669.5	41.7203	6.46556	2.16e-213	4.87e-211	Kifc2	15	76659858	76668196	+	3932	protein_coding	kinesin family member C2 [Source:MGI Symbol;Acc:MGI:109187]	-
ENSMUSG00000027715	311.409	382.267	294.99	5278.04	5689.23	6058.04	329.555	5675.11	-4.10549	9.03e-212	1.93e-209	Ccna2	3	36564865	36572150	-	4083	protein_coding	cyclin A2 [Source:MGI Symbol;Acc:MGI:108069]	-
ENSMUSG00000030683	3819.28	3715.67	4205.62	51.5572	81.2748	35.2988	3913.53	56.0436	6.12865	7.23e-211	1.53e-208	Sez6l2	7	126950563	126970606	+	4210	protein_coding	seizure related 6 homolog like 2 [Source:MGI Symbol;Acc:MGI:2385295]	-
ENSMUSG00000032936	4448.13	4104.75	4218.76	228.469	177.417	163.138	4257.21	189.675	4.48962	1.53e-208	3.22e-206	Camkv	9	107935674	107949691	+	3763	protein_coding	CaM kinase-like vesicle-associated [Source:MGI Symbol;Acc:MGI:2384296]	-
ENSMUSG00000022044	2997.56	2637.93	2596.31	65.7102	76.319	55.3333	2743.94	65.7875	5.38373	1.19e-202	2.44e-200	Stmn4	14	66344296	66361680	+	1916	protein_coding	stathmin-like 4 [Source:MGI Symbol;Acc:MGI:1931224]	-
ENSMUSG00000040152	3858.46	4055.14	4066.21	119.289	184.355	160.276	3993.27	154.64	4.6897	5.72e-202	1.16e-199	Thbs1	2	118111876	118127133	+	6073	protein_coding	thrombospondin 1 [Source:MGI Symbol;Acc:MGI:98737]	-
ENSMUSG00000079657	228.032	192.593	160.628	4871.65	4454.25	4069.86	193.751	4465.25	-4.52632	1.85e-201	3.72e-199	Rab26	17	24527241	24534210	-	2852	protein_coding	RAB26, member RAS oncogene family [Source:MGI Symbol;Acc:MGI:2443284]	-
ENSMUSG00000041577	3720.84	3855.74	3820.72	181.967	237.877	209.885	3799.1	209.91	4.17745	4.45e-198	8.73e-196	Prelp	1	133910304	133921414	-	3615	protein_coding	proline arginine-rich end leucine-rich repeat [Source:MGI Symbol;Acc:MGI:2151110]	-
ENSMUSG00000037771	3628.42	3140.82	3415.62	6.06555	18.832	12.4023	3394.95	12.4333	8.08899	4.71e-192	8.74e-190	Slc32a1	2	158610767	158615748	+	2797	protein_coding	solute carrier family 32 (GABA vesicular transporter), member 1 [Source:MGI Symbol;Acc:MGI:1194488]	-
ENSMUSG00000027350	4004.12	3601.87	4194.51	82.8959	50.5489	31.4827	3933.5	54.9759	6.16649	2.12e-190	3.87e-188	Chgb	2	132781278	132795079	+	2740	protein_coding	chromogranin B [Source:MGI Symbol;Acc:MGI:88395]	-
ENSMUSG00000022099	2106.53	2146.73	2154.84	51.5572	45.5932	51.5172	2136.03	49.5559	5.42954	8.38e-187	1.49e-184	Dmtn	14	70601263	70636048	-	9804	protein_coding	dematin actin binding protein [Source:MGI Symbol;Acc:MGI:99670]	-
ENSMUSG00000007021	3772.07	3357.73	3134.77	94.0161	52.5313	49.6092	3421.52	65.3855	5.71321	1.27e-185	2.21e-183	Syngr3	17	24685092	24689955	-	2071	protein_coding	synaptogyrin 3 [Source:MGI Symbol;Acc:MGI:1341881]	-
ENSMUSG00000028927	2662.05	2557.2	2885.24	115.245	111.009	92.5402	2701.5	106.265	4.66927	2.29e-185	3.93e-183	Padi2	4	140906344	140952586	+	5013	protein_coding	peptidyl arginine deiminase, type II [Source:MGI Symbol;Acc:MGI:1338892]	-
ENSMUSG00000026424	4642.01	4035.69	4564.26	155.683	204.178	121.161	4413.98	160.34	4.78399	5.35e-185	9.12e-183	Gpr37l1	1	135160234	135167681	-	2269	protein_coding	G protein-coupled receptor 37-like 1 [Source:MGI Symbol;Acc:MGI:1928503]	-
ENSMUSG00000026959	3082.95	2726.45	3188.31	70.7648	104.071	63.9195	2999.24	79.5852	5.23698	6.37e-183	1.08e-180	Grin1	2	25291181	25319187	-	9700	protein_coding	glutamate receptor, ionotropic, NMDA1 (zeta 1) [Source:MGI Symbol;Acc:MGI:95819]	-
ENSMUSG00000048240	5626.46	5920.76	5779.58	371.01	286.444	423.586	5775.6	360.347	4.002	4.93e-181	8.08e-179	Gng7	10	80948624	81014945	-	3786	protein_coding	guanine nucleotide binding protein (G protein), gamma 7 [Source:MGI Symbol;Acc:MGI:95787]	-
ENSMUSG00000004961	3391.35	2906.4	2972.12	50.5463	37.6639	16.2184	3089.96	34.8095	6.47986	1.14e-180	1.85e-178	Syt5	7	4539765	4547541	-	2380	protein_coding	synaptotagmin V [Source:MGI Symbol;Acc:MGI:1926368]	-
ENSMUSG00000040204	201.914	272.353	162.648	4767.52	5632.74	5313.91	212.305	5238.06	-4.62372	5.24e-180	8.45e-178	Pclaf	9	65890237	65903266	+	4813	protein_coding	PCNA clamp associated factor [Source:MGI Symbol;Acc:MGI:1915276]	-
ENSMUSG00000003657	3195.46	2839.28	2924.64	144.562	147.682	112.575	2986.46	134.94	4.46931	4.64e-179	7.27e-177	Calb2	8	110137502	110168210	-	1743	protein_coding	calbindin 2 [Source:MGI Symbol;Acc:MGI:101914]	-
ENSMUSG00000021700	3684.67	4622.22	3962.16	104.125	54.5136	111.621	4089.68	90.0865	5.50358	3.06e-178	4.76e-176	Rab3c	13	110054187	110280996	-	12049	protein_coding	RAB3C, member RAS oncogene family [Source:MGI Symbol;Acc:MGI:1914545]	-
ENSMUSG00000028803	2367.71	2655.44	2543.78	109.18	120.921	111.621	2522.31	113.907	4.46883	2.87e-177	4.39e-175	Nipal3	4	135445420	135495038	-	7588	protein_coding	NIPA-like domain containing 3 [Source:MGI Symbol;Acc:MGI:1921802]	-
ENSMUSG00000024403	3776.09	4140.74	4017.72	171.857	107.045	97.3103	3978.18	125.404	4.98975	6.65e-176	1e-173	Atp6v1g2	17	35233660	35238767	+	2510	protein_coding	ATPase, H+ transporting, lysosomal V1 subunit G2 [Source:MGI Symbol;Acc:MGI:1913487]	-
ENSMUSG00000002012	3006.61	2920.01	3005.46	94.0161	69.3809	45.7931	2977.36	69.73	5.42017	3.65e-175	5.46e-173	Pnck	X	73655994	73660117	-	1971	protein_coding	pregnancy upregulated non-ubiquitously expressed CaM kinase [Source:MGI Symbol;Acc:MGI:1347357]	-
ENSMUSG00000003469	2486.25	2534.83	2790.28	72.7866	44.602	39.1149	2603.79	52.1679	5.64544	8.21e-175	1.22e-172	Phyhip	14	70457476	70468832	+	2910	protein_coding	phytanoyl-CoA hydroxylase interacting protein [Source:MGI Symbol;Acc:MGI:1860417]	-
ENSMUSG00000029177	191.868	227.609	268.723	5044.52	5853.77	4207.24	229.4	5035.17	-4.45619	5.24e-173	7.63e-171	Cenpa	5	30666777	30674830	+	5860	protein_coding	centromere protein A [Source:MGI Symbol;Acc:MGI:88375]	-
ENSMUSG00000007944	3226.6	2885	3076.18	78.8522	130.833	89.6781	3062.59	99.7876	4.93968	3.73e-172	5.32e-170	Ttc9b	7	27653915	27657346	+	2052	protein_coding	tetratricopeptide repeat domain 9B [Source:MGI Symbol;Acc:MGI:1920282]	-
ENSMUSG00000005667	240.086	164.385	169.72	3808.16	3755.49	3740.72	191.397	3768.12	-4.2997	1.93e-170	2.7e-168	Mthfd2	6	83305691	83325908	-	3487	protein_coding	methylenetetrahydrofolate dehydrogenase (NAD+ dependent), methenyltetrahydrofolate cyclohydrolase [Source:MGI Symbol;Acc:MGI:1338850]	-
ENSMUSG00000061718	2520.41	2076.69	2784.22	58.6337	54.5136	40.069	2460.44	51.0721	5.59286	7.25e-170	1e-167	Ppp1r1b	11	98348404	98357796	+	2928	protein_coding	protein phosphatase 1, regulatory inhibitor subunit 1B [Source:MGI Symbol;Acc:MGI:94860]	-
ENSMUSG00000025318	2495.29	2265.39	2684.2	60.6555	66.4074	37.2069	2481.63	54.7566	5.50544	7.53e-170	1.03e-167	Jph3	8	121729623	121794276	+	4457	protein_coding	junctophilin 3 [Source:MGI Symbol;Acc:MGI:1891497]	-
ENSMUSG00000056413	2578.67	2409.35	2361.94	121.311	125.877	130.701	2449.99	125.963	4.28131	3.59e-169	4.89e-167	Adap1	5	139271876	139325622	-	3292	protein_coding	ArfGAP with dual PH domains 1 [Source:MGI Symbol;Acc:MGI:2442201]	-
ENSMUSG00000028137	2133.65	2019.3	2152.82	57.6227	52.5313	37.2069	2101.93	49.1203	5.42251	4.28e-169	5.79e-167	Celf3	3	94478295	94492198	+	5473	protein_coding	CUGBP, Elav-like family member 3 [Source:MGI Symbol;Acc:MGI:1926034]	-
ENSMUSG00000068859	2177.85	2018.33	2279.1	42.4589	21.8054	36.2529	2158.43	33.5057	6.01002	4.54e-169	6.11e-167	Sp9	2	73271925	73284706	+	5044	protein_coding	trans-acting transcription factor 9 [Source:MGI Symbol;Acc:MGI:3574660]	zf-C2H2
ENSMUSG00000022033	182.827	213.992	261.652	3938.57	5217.44	4501.08	219.49	4552.36	-4.37461	1.29e-168	1.72e-166	Pbk	14	65805837	65817822	+	1791	protein_coding	PDZ binding kinase [Source:MGI Symbol;Acc:MGI:1289156]	-
ENSMUSG00000090071	3499.84	2784.81	3609.58	129.398	102.089	79.1839	3298.08	103.557	4.99533	2.43e-166	3.23e-164	Cdk5r2	1	74854934	74857732	+	2799	protein_coding	cyclin-dependent kinase 5, regulatory subunit 2 (p39) [Source:MGI Symbol;Acc:MGI:1330828]	-
ENSMUSG00000037259	2708.26	2603.89	2398.31	139.508	110.018	118.299	2570.15	122.608	4.39044	2.86e-165	3.74e-163	Dzank1	2	144470557	144527414	-	8262	protein_coding	double zinc ribbon and ankyrin repeat domains 1 [Source:MGI Symbol;Acc:MGI:2139080]	-
ENSMUSG00000027500	3309.98	3857.69	3586.35	102.103	162.55	164.092	3584.67	142.915	4.64708	1.39e-164	1.81e-162	Stmn2	3	8509360	8561606	+	5602	protein_coding	stathmin-like 2 [Source:MGI Symbol;Acc:MGI:98241]	-
ENSMUSG00000017724	301.364	197.456	266.703	4813.02	4971.64	4227.27	255.174	4670.64	-4.19479	5.17e-164	6.65e-162	Etv4	11	101769742	101785371	-	3104	protein_coding	ets variant 4 [Source:MGI Symbol;Acc:MGI:99423]	ETS
ENSMUSG00000032549	8483.39	8693.9	9420.48	534.78	333.028	562.873	8865.92	476.894	4.21629	5.82e-161	7.18e-159	Rab6b	9	103111787	103185276	+	5031	protein_coding	RAB6B, member RAS oncogene family [Source:MGI Symbol;Acc:MGI:107283]	-
ENSMUSG00000012443	205.932	157.576	188.915	2903.38	3213.33	3484.09	184.141	3200.27	-4.12	1.52e-159	1.84e-157	Kif11	19	37376403	37421859	+	4819	protein_coding	kinesin family member 11 [Source:MGI Symbol;Acc:MGI:1098231]	-
ENSMUSG00000001507	2523.42	2796.48	3192.35	80.874	72.3544	116.391	2837.42	89.8731	4.97823	4.48e-158	5.28e-156	Itga3	11	95044474	95076801	-	5710	protein_coding	integrin alpha 3 [Source:MGI Symbol;Acc:MGI:96602]	-
ENSMUSG00000022661	2488.26	2567.9	2379.11	89.9724	113.983	128.793	2478.42	110.916	4.48018	9.8e-158	1.14e-155	Cd200	16	45382135	45409053	-	3321	protein_coding	CD200 antigen [Source:MGI Symbol;Acc:MGI:1196990]	-
ENSMUSG00000035835	2413.92	2048.48	2606.42	78.8522	69.3809	92.5402	2356.27	80.2578	4.87445	3.38e-157	3.92e-155	Plppr3	10	79860475	79874634	-	4357	protein_coding	phospholipid phosphatase related 3 [Source:MGI Symbol;Acc:MGI:2388640]	-
ENSMUSG00000059361	1991.01	1964.83	1851.77	23.2513	22.7966	11.4483	1935.87	19.1654	6.66528	9.03e-157	1.04e-154	Nrsn2	2	152368755	152376638	-	1455	protein_coding	neurensin 2 [Source:MGI Symbol;Acc:MGI:2684969]	-
ENSMUSG00000031284	2213.01	2582.49	2336.68	109.18	89.204	116.391	2377.4	104.925	4.50139	4.03e-156	4.59e-154	Pak3	X	143518591	143797796	+	9552	protein_coding	p21 (RAC1) activated kinase 3 [Source:MGI Symbol;Acc:MGI:1339656]	-
ENSMUSG00000032218	64.2909	106.996	104.055	2803.3	3142.95	2514.8	91.7805	2820.35	-4.94073	9.06e-154	1.01e-151	Ccnb2	9	70407692	70421547	-	1531	protein_coding	cyclin B2 [Source:MGI Symbol;Acc:MGI:88311]	-
ENSMUSG00000034245	4258.27	3855.74	4048.03	145.573	250.762	172.678	4054.01	189.671	4.41763	6.05e-150	6.54e-148	Hdac11	6	91156665	91174692	+	3849	protein_coding	histone deacetylase 11 [Source:MGI Symbol;Acc:MGI:2385252]	-
ENSMUSG00000005045	3143.22	3047.44	3469.16	110.191	126.868	182.218	3219.94	139.759	4.52389	3.84e-149	4.11e-147	Chd5	4	152338651	152390194	+	9583	protein_coding	chromodomain helicase DNA binding protein 5 [Source:MGI Symbol;Acc:MGI:3036258]	-
ENSMUSG00000033419	5255.78	5488.89	5205.76	250.71	414.303	316.736	5316.81	327.249	4.02184	8.07e-149	8.59e-147	Snap91	9	86765923	86880654	-	9126	protein_coding	synaptosomal-associated protein 91 [Source:MGI Symbol;Acc:MGI:109132]	-
ENSMUSG00000030329	1800.15	2081.56	1923.49	27.295	9.91156	24.8046	1935.07	20.6704	6.54825	5.82e-148	6.1e-146	Pianp	6	124996694	125003096	+	2851	protein_coding	PILR alpha associated neural protein [Source:MGI Symbol;Acc:MGI:2441908]	-
ENSMUSG00000039004	1906.63	1896.75	2035.63	10.1093	12.885	14.3103	1946.33	12.4349	7.28648	8.7e-148	9.08e-146	Bmp6	13	38345107	38500302	+	3900	protein_coding	bone morphogenetic protein 6 [Source:MGI Symbol;Acc:MGI:88182]	-
ENSMUSG00000028528	2187.9	2312.08	2463.97	61.6665	23.7877	39.1149	2321.32	41.523	5.80769	3.07e-147	3.17e-145	Dnajc6	4	101496648	101642799	+	5909	protein_coding	DnaJ heat shock protein family (Hsp40) member C6 [Source:MGI Symbol;Acc:MGI:1919935]	-
ENSMUSG00000040794	2883.05	2426.86	2918.58	88.9614	132.815	79.1839	2742.83	100.32	4.77385	2.91e-143	2.93e-141	C1qtnf4	2	90885860	90890525	+	1290	protein_coding	C1q and tumor necrosis factor related protein 4 [Source:MGI Symbol;Acc:MGI:1914695]	-
ENSMUSG00000047013	1603.25	1643.85	1666.89	17.1857	31.717	20.0345	1638	22.9791	6.15546	3.85e-141	3.82e-139	Fbxo41	6	85469574	85502994	-	6680	protein_coding	F-box protein 41 [Source:MGI Symbol;Acc:MGI:1261912]	-
ENSMUSG00000070304	2219.04	2219.68	2070.99	44.4807	23.7877	12.4023	2169.9	26.8903	6.34373	7.61e-140	7.5e-138	Scn2b	9	45117782	45130070	+	4656	protein_coding	sodium channel, voltage-gated, type II, beta [Source:MGI Symbol;Acc:MGI:106921]	-
ENSMUSG00000032297	1802.15	1887.99	1965.92	36.3933	18.832	12.4023	1885.36	22.5425	6.39513	3.26e-139	3.17e-137	Celf6	9	59577917	59607292	+	3621	protein_coding	CUGBP, Elav-like family member 6 [Source:MGI Symbol;Acc:MGI:1923433]	-
ENSMUSG00000020897	148.673	199.401	118.198	3354.25	2920.94	3098.67	155.424	3124.62	-4.32809	3.38e-136	3.23e-134	Aurkb	11	69045647	69051664	+	2946	protein_coding	aurora kinase B [Source:MGI Symbol;Acc:MGI:107168]	-
ENSMUSG00000036006	1887.54	1826.71	1875	25.2731	56.4959	33.3908	1863.09	38.3866	5.6005	1.75e-134	1.66e-132	Ripor2	13	24582189	24733816	+	11662	protein_coding	RHO family interacting cell polarization regulator 2 [Source:MGI Symbol;Acc:MGI:2444879]	-
ENSMUSG00000032174	1781.06	1734.31	1666.89	19.2076	4.95578	15.2644	1727.42	13.1426	7.03928	7.02e-132	6.48e-130	Icam5	9	21032073	21039036	+	2947	protein_coding	intercellular adhesion molecule 5, telencephalin [Source:MGI Symbol;Acc:MGI:109430]	-
ENSMUSG00000037347	278.259	177.03	289.939	4479.41	4487.95	3808.46	248.409	4258.61	-4.10044	1.5e-131	1.38e-129	Chst7	X	20059560	20097521	+	2206	protein_coding	carbohydrate (N-acetylglucosamino) sulfotransferase 7 [Source:MGI Symbol;Acc:MGI:1891767]	-
ENSMUSG00000000308	1632.39	1693.45	1634.57	64.6992	73.3455	80.1379	1653.47	72.7276	4.5056	6.52e-131	5.97e-129	Ckmt1	2	121357714	121363737	+	2496	protein_coding	creatine kinase, mitochondrial 1, ubiquitous [Source:MGI Symbol;Acc:MGI:99441]	-
ENSMUSG00000027331	188.855	121.586	199.017	2917.53	3114.21	3152.09	169.819	3061.28	-4.17326	2.44e-130	2.21e-128	Knstrn	2	118814003	118853957	+	5158	protein_coding	kinetochore-localized astrin/SPAG5 binding [Source:MGI Symbol;Acc:MGI:1289298]	-
ENSMUSG00000026163	1380.25	1629.26	1699.22	16.1748	10.9027	21.9425	1569.57	16.34	6.58122	7.83e-128	6.98e-126	Sphkap	1	83254139	83408200	-	9602	protein_coding	SPHK1 interactor, AKAP domain containing [Source:MGI Symbol;Acc:MGI:1924879]	-
ENSMUSG00000038738	1546	1513.51	2026.54	25.2731	34.6905	17.1724	1695.35	25.712	6.04646	4.02e-126	3.52e-124	Shank1	7	44310253	44360572	+	10514	protein_coding	SH3 and multiple ankyrin repeat domains 1 [Source:MGI Symbol;Acc:MGI:3613677]	-
ENSMUSG00000020407	50.2273	28.208	20.2048	1640.73	1994.21	1859.39	32.88	1831.44	-5.80026	1.18e-125	1.03e-123	Upp1	11	9118103	9136170	+	1961	protein_coding	uridine phosphorylase 1 [Source:MGI Symbol;Acc:MGI:1097668]	-
ENSMUSG00000036570	1347.1	1565.06	1329.47	35.3824	28.7435	26.7126	1413.88	30.2795	5.54745	2.18e-125	1.9e-123	Fxyd1	7	31051678	31057199	-	2186	protein_coding	FXYD domain-containing ion transport regulator 1 [Source:MGI Symbol;Acc:MGI:1889273]	-
ENSMUSG00000020534	71.3227	70.0337	82.8396	1567.95	1576.93	1618.02	74.732	1587.63	-4.40957	7.03e-125	6.04e-123	Shmt1	11	60788104	60811718	-	3883	protein_coding	serine hydroxymethyltransferase 1 (soluble) [Source:MGI Symbol;Acc:MGI:98299]	-
ENSMUSG00000029712	1388.28	1422.07	1732.56	35.3824	22.7966	20.9885	1514.3	26.3892	5.84674	7.13e-124	6.08e-122	Actl6b	5	137553517	137569582	+	4267	protein_coding	actin-like 6B [Source:MGI Symbol;Acc:MGI:1933548]	-
ENSMUSG00000036422	1536.95	1825.74	1908.34	30.3278	8.9204	28.6207	1757.01	22.6229	6.2782	1.28e-123	1.09e-121	Pcdh8	14	79766775	79771312	-	4538	protein_coding	protocadherin 8 [Source:MGI Symbol;Acc:MGI:1306800]	-
ENSMUSG00000029757	1669.55	1460.98	1613.35	17.1857	27.7524	8.5862	1581.3	17.8414	6.47598	4.18e-123	3.51e-121	Dync1i1	6	5725639	6028039	+	3572	protein_coding	dynein cytoplasmic 1 intermediate chain 1 [Source:MGI Symbol;Acc:MGI:107743]	-
ENSMUSG00000043670	2770.54	2063.07	2062.91	61.6665	22.7966	48.6552	2298.84	44.3727	5.69589	4.4e-123	3.68e-121	Diras1	10	81019589	81025662	-	3035	protein_coding	DIRAS family, GTP-binding RAS-like 1 [Source:MGI Symbol;Acc:MGI:2183442]	-
ENSMUSG00000022945	98.4455	123.532	90.9215	1749.91	2004.12	2145.6	104.3	1966.54	-4.23586	2.83e-119	2.29e-117	Chaf1b	16	93883901	93906115	+	4681	protein_coding	chromatin assembly factor 1, subunit B (p60) [Source:MGI Symbol;Acc:MGI:1314881]	-
ENSMUSG00000011751	1820.24	1435.69	1879.04	53.579	26.7612	36.2529	1711.66	38.8644	5.46309	2.93e-119	2.36e-117	Sptbn4	7	27356383	27447686	-	9563	protein_coding	spectrin beta, non-erythrocytic 4 [Source:MGI Symbol;Acc:MGI:1890574]	-
ENSMUSG00000058624	1534.95	1828.66	1472.93	9.09833	29.7347	25.7586	1612.18	21.5305	6.22099	1.68e-118	1.33e-116	Gda	19	21391307	21473445	-	6135	protein_coding	guanine deaminase [Source:MGI Symbol;Acc:MGI:95678]	-
ENSMUSG00000029053	2781.59	2386.98	2727.64	175.901	120.921	187.942	2632.07	161.588	4.02525	3.68e-118	2.91e-116	Prkcz	4	155260129	155361361	-	6318	protein_coding	protein kinase C, zeta [Source:MGI Symbol;Acc:MGI:97602]	-
ENSMUSG00000021066	1998.04	1642.87	1838.63	91.9942	114.974	95.4023	1826.52	100.79	4.17967	8.24e-118	6.5e-116	Atl1	12	69892614	69966417	+	9175	protein_coding	atlastin GTPase 1 [Source:MGI Symbol;Acc:MGI:1921241]	-
ENSMUSG00000062248	163.741	107.969	134.362	2081.5	2233.07	2227.64	135.357	2180.74	-4.0109	4.67e-117	3.66e-115	Cks2	13	51645232	51650660	+	692	protein_coding	CDC28 protein kinase regulatory subunit 2 [Source:MGI Symbol;Acc:MGI:1913447]	-
ENSMUSG00000000197	1376.23	1481.41	1488.08	61.6665	44.602	41.023	1448.57	49.0971	4.88545	5.76e-117	4.5e-115	Nalcn	14	123276634	123627144	-	14715	protein_coding	sodium leak channel, non-selective [Source:MGI Symbol;Acc:MGI:2444306]	-
ENSMUSG00000038065	2203.97	2208.98	2339.71	111.202	89.204	151.69	2250.89	117.365	4.25971	7.45e-117	5.81e-115	Mturn	6	54681624	54703851	+	5695	protein_coding	maturin, neural progenitor differentiation regulator homolog (Xenopus) [Source:MGI Symbol;Acc:MGI:1915485]	-
ENSMUSG00000061451	1717.77	1599.1	1523.44	14.153	9.91156	33.3908	1613.44	19.1518	6.38636	1.13e-116	8.78e-115	Tmem151a	19	5070859	5085531	-	4807	protein_coding	transmembrane protein 151A [Source:MGI Symbol;Acc:MGI:2147713]	-
ENSMUSG00000027950	1718.78	1565.06	1674.98	77.8413	44.602	62.0115	1652.94	61.4849	4.74962	1.32e-116	1.02e-114	Chrnb2	3	89746195	89764632	-	8380	protein_coding	cholinergic receptor, nicotinic, beta polypeptide 2 (neuronal) [Source:MGI Symbol;Acc:MGI:87891]	-
ENSMUSG00000031111	1742.89	1836.44	1877.02	85.9287	46.5843	48.6552	1818.78	60.3894	4.91555	1.02e-115	7.71e-114	Igsf1	X	49782536	49797749	-	5768	protein_coding	immunoglobulin superfamily, member 1 [Source:MGI Symbol;Acc:MGI:2147913]	-
ENSMUSG00000033061	1258.7	1339.39	1195.11	34.3715	41.6285	31.4827	1264.4	35.8276	5.14228	1.09e-113	8e-112	Resp18	1	75272199	75278415	-	1032	protein_coding	regulated endocrine-specific protein 18 [Source:MGI Symbol;Acc:MGI:1098222]	-
ENSMUSG00000040276	2619.86	2578.6	2376.08	114.235	49.5578	101.126	2524.85	88.3063	4.83759	1.79e-113	1.32e-111	Pacsin1	17	27655509	27711482	+	6525	protein_coding	protein kinase C and casein kinase substrate in neurons 1 [Source:MGI Symbol;Acc:MGI:1345181]	-
ENSMUSG00000051243	1469.65	1230.45	1508.29	50.5463	38.6551	51.5172	1402.8	46.9062	4.90181	1.34e-112	9.7e-111	Islr2	9	58196297	58204319	-	5921	protein_coding	immunoglobulin superfamily containing leucine-rich repeat 2 [Source:MGI Symbol;Acc:MGI:2444277]	-
ENSMUSG00000045532	2370.73	2185.63	1901.27	138.497	89.204	91.5862	2152.54	106.429	4.33971	1.68e-112	1.21e-110	C1ql1	11	102939264	102946688	-	1473	protein_coding	complement component 1, q subcomponent-like 1 [Source:MGI Symbol;Acc:MGI:1344400]	-
ENSMUSG00000048834	1512.85	1724.58	1807.32	12.1311	37.6639	39.1149	1681.58	29.6367	5.82044	1.76e-111	1.25e-109	Vstm2a	11	16257724	16427310	+	4765	protein_coding	V-set and transmembrane domain containing 2A [Source:MGI Symbol;Acc:MGI:2384826]	-
ENSMUSG00000021991	1647.45	1580.62	1986.13	80.874	95.1509	102.08	1738.07	92.7018	4.22763	2.74e-111	1.93e-109	Cacna2d3	14	28904943	29721864	-	8720	protein_coding	calcium channel, voltage-dependent, alpha2/delta subunit 3 [Source:MGI Symbol;Acc:MGI:1338890]	-
ENSMUSG00000048385	1170.3	1456.12	1355.74	23.2513	9.91156	17.1724	1327.38	16.7784	6.30806	5.9e-111	4.14e-109	Scrt1	15	76516203	76522499	-	4380	protein_coding	scratch family zinc finger 1 [Source:MGI Symbol;Acc:MGI:2176606]	zf-C2H2
ENSMUSG00000034336	2592.73	2158.4	2462.96	115.245	74.3367	143.103	2404.7	110.895	4.43722	3.6e-110	2.51e-108	Ina	19	47014698	47025327	+	3240	protein_coding	internexin neuronal intermediate filament protein, alpha [Source:MGI Symbol;Acc:MGI:96568]	-
ENSMUSG00000028524	1352.12	1512.53	1420.4	62.6774	71.3632	77.2758	1428.35	70.4388	4.3407	4.32e-110	3e-108	Sgip1	4	102741297	102973628	+	10136	protein_coding	SH3-domain GRB2-like (endophilin) interacting protein 1 [Source:MGI Symbol;Acc:MGI:1920344]	-
ENSMUSG00000035683	104.473	104.078	56.5734	1977.37	1927.8	2066.41	88.3746	1990.53	-4.4922	9.55e-108	6.42e-106	Melk	4	44300876	44364675	+	2972	protein_coding	maternal embryonic leucine zipper kinase [Source:MGI Symbol;Acc:MGI:106924]	-
ENSMUSG00000070526	47.2136	30.1534	74.7577	1772.15	1892.12	1731.55	50.7082	1798.61	-5.15155	1.03e-107	6.87e-106	Peg12	7	62461871	62464510	-	2640	protein_coding	paternally expressed 12 [Source:MGI Symbol;Acc:MGI:1351637]	-
ENSMUSG00000025221	1512.85	1050.5	1435.55	28.3059	31.717	29.5747	1332.97	29.8659	5.47974	9.14e-107	6.06e-105	Kcnip2	19	45791839	45816061	-	3476	protein_coding	Kv channel-interacting protein 2 [Source:MGI Symbol;Acc:MGI:2135916]	-
ENSMUSG00000021573	2616.84	2854.84	2545.8	82.8959	121.912	173.632	2672.5	126.147	4.40264	1.55e-105	1.01e-103	Tppp	13	74009407	74035753	+	5102	protein_coding	tubulin polymerization promoting protein [Source:MGI Symbol;Acc:MGI:1920198]	-
ENSMUSG00000059336	1441.52	1421.1	1696.19	76.8303	91.1863	86.8161	1519.6	84.9442	4.16051	1.64e-105	1.07e-103	Slc14a1	18	78100091	78142119	-	3995	protein_coding	solute carrier family 14 (urea transporter), member 1 [Source:MGI Symbol;Acc:MGI:1351654]	-
ENSMUSG00000017861	75.3409	94.3509	99.0034	1582.1	1432.22	1635.19	89.5651	1549.84	-4.11287	6.24e-105	4.04e-103	Mybl2	2	163054687	163084688	+	4632	protein_coding	myeloblastosis oncogene-like 2 [Source:MGI Symbol;Acc:MGI:101785]	MYB
ENSMUSG00000041986	1223.54	1333.56	1231.48	18.1967	33.6993	13.3563	1262.86	21.7508	5.86285	2.27e-103	1.44e-101	Elmod1	9	53911457	53975301	-	4434	protein_coding	ELMO/CED-12 domain containing 1 [Source:MGI Symbol;Acc:MGI:3583900]	-
ENSMUSG00000045348	1795.12	1571.87	1761.86	108.169	93.1686	65.8276	1709.62	89.0551	4.26505	1.4e-102	8.82e-101	Nyap1	5	137729899	137741607	-	5244	protein_coding	neuronal tyrosine-phosphorylated phosphoinositide 3-kinase adaptor 1 [Source:MGI Symbol;Acc:MGI:2443880]	-
ENSMUSG00000034981	1634.4	2101.01	1612.34	114.235	95.1509	113.529	1782.58	107.638	4.04966	2.5e-102	1.57e-100	Parm1	5	91517615	91626894	+	5068	protein_coding	prostate androgen-regulated mucin-like protein 1 [Source:MGI Symbol;Acc:MGI:2443349]	-
ENSMUSG00000030134	1205.45	1155.56	1115.3	18.1967	6.93809	14.3103	1158.77	13.1484	6.46302	8.73e-102	5.4e-100	Rasgef1a	6	118011438	118091546	+	3355	protein_coding	RasGEF domain family, member 1A [Source:MGI Symbol;Acc:MGI:1917977]	-
ENSMUSG00000027220	2106.53	1763.49	1904.3	90.9833	43.6109	86.8161	1924.77	73.8034	4.70451	1.56e-101	9.62e-100	Syt13	2	92915098	92956058	+	3761	protein_coding	synaptotagmin XIII [Source:MGI Symbol;Acc:MGI:1933945]	-
ENSMUSG00000068101	149.677	101.16	84.8601	2458.57	2076.47	1968.15	111.899	2167.73	-4.27608	4.27e-101	2.6e-99	Cenpm	15	82233779	82244748	-	1617	protein_coding	centromere protein M [Source:MGI Symbol;Acc:MGI:1913820]	-
ENSMUSG00000024008	1452.57	1486.27	1534.55	15.1639	3.96462	2.86207	1491.13	7.33019	7.68644	6.58e-101	3.99e-99	Cpne5	17	29156550	29237797	-	11998	protein_coding	copine V [Source:MGI Symbol;Acc:MGI:2385908]	-
ENSMUSG00000026875	1245.64	1111.78	1032.46	22.2404	22.7966	34.3448	1129.96	26.4606	5.41231	1.47e-99	8.77e-98	Traf1	2	34941750	34961772	-	8819	protein_coding	TNF receptor-associated factor 1 [Source:MGI Symbol;Acc:MGI:101836]	-
ENSMUSG00000027612	1560.06	1603.97	1771.96	78.8522	115.965	77.2758	1645.33	90.6977	4.18163	1.73e-99	1.03e-97	Mmp24	2	155775342	155818366	+	4683	protein_coding	matrix metallopeptidase 24 [Source:MGI Symbol;Acc:MGI:1341867]	-
ENSMUSG00000037474	95.4318	57.3887	59.6041	1549.75	1507.55	1575.09	70.8082	1544.13	-4.44765	3.34e-99	1.97e-97	Dtl	1	191537356	191575544	-	13709	protein_coding	denticleless E3 ubiquitin protein ligase [Source:MGI Symbol;Acc:MGI:1924093]	-
ENSMUSG00000027525	1757.95	1376.36	1657.8	68.7429	68.3897	37.2069	1597.37	58.1132	4.78378	4.58e-99	2.68e-97	Phactr3	2	178118975	178338492	+	6407	protein_coding	phosphatase and actin regulator 3 [Source:MGI Symbol;Acc:MGI:1921439]	-
ENSMUSG00000034156	1359.15	1201.27	1415.34	54.59	43.6109	67.7356	1325.26	55.3121	4.58071	9.83e-99	5.74e-97	Tspoap1	11	87760541	87785928	+	9499	protein_coding	TSPO associated protein 1 [Source:MGI Symbol;Acc:MGI:2450877]	-
ENSMUSG00000030302	1612.3	1551.44	1658.81	121.311	77.3101	94.4482	1607.52	97.6898	4.04139	8.31e-97	4.76e-95	Atp2b2	6	113743831	114042613	-	12612	protein_coding	ATPase, Ca++ transporting, plasma membrane 2 [Source:MGI Symbol;Acc:MGI:105368]	-
ENSMUSG00000049723	12.0545	5.83614	23.2355	1065.52	1289.49	1377.61	13.7087	1244.21	-6.51141	5.75e-95	3.23e-93	Mmp12	9	7344381	7369499	+	7237	protein_coding	matrix metallopeptidase 12 [Source:MGI Symbol;Acc:MGI:97005]	-
ENSMUSG00000042489	75.3409	44.7437	49.5017	1264.67	1408.43	1343.26	56.5288	1338.79	-4.56698	1.94e-94	1.07e-92	Clspn	4	126556935	126593903	+	7186	protein_coding	claspin [Source:MGI Symbol;Acc:MGI:2445153]	-
ENSMUSG00000041073	1206.46	1330.64	1411.3	38.4152	17.8408	45.7931	1316.13	34.0164	5.27152	4.69e-94	2.58e-92	Nacad	11	6597823	6606053	-	4892	protein_coding	NAC alpha domain containing [Source:MGI Symbol;Acc:MGI:3603030]	-
ENSMUSG00000056296	2412.92	2759.52	2436.7	118.278	175.435	78.2299	2536.38	123.981	4.35597	1.35e-92	7.31e-91	Synpr	14	13284780	13616340	+	9439	protein_coding	synaptoporin [Source:MGI Symbol;Acc:MGI:1919253]	-
ENSMUSG00000020704	1350.11	1310.21	1558.8	47.5135	83.2571	63.9195	1406.37	64.8967	4.43683	1.74e-91	9.26e-90	Asic2	11	80880169	81968457	-	4264	protein_coding	acid-sensing (proton-gated) ion channel 2 [Source:MGI Symbol;Acc:MGI:1100867]	-
ENSMUSG00000034825	1432.48	1755.71	1743.67	57.6227	15.8585	32.4368	1643.95	35.306	5.54423	4.15e-91	2.18e-89	Nrip3	7	109758055	109782025	-	4012	protein_coding	nuclear receptor interacting protein 3 [Source:MGI Symbol;Acc:MGI:1925843]	-
ENSMUSG00000027849	1020.62	912.383	998.116	13.142	10.9027	20.0345	977.039	14.6931	6.04989	4.19e-91	2.2e-89	Syt6	3	103575231	103645569	+	5828	protein_coding	synaptotagmin VI [Source:MGI Symbol;Acc:MGI:1859544]	-
ENSMUSG00000020032	2455.11	2576.66	2446.8	174.89	83.2571	158.368	2492.85	138.838	4.16631	1.09e-90	5.66e-89	Nuak1	10	84370905	84440597	-	5625	protein_coding	NUAK family, SNF1-like kinase, 1 [Source:MGI Symbol;Acc:MGI:1925226]	-
ENSMUSG00000053693	1167.28	1327.72	1028.42	15.1639	5.94693	25.7586	1174.48	15.6231	6.22464	4.03e-89	2.05e-87	Mast1	8	84911903	84937359	-	6459	protein_coding	microtubule associated serine/threonine kinase 1 [Source:MGI Symbol;Acc:MGI:1861901]	-
ENSMUSG00000021390	1141.16	1176.95	1213.3	3.03278	5.94693	10.4942	1177.14	6.49132	7.48866	5.26e-88	2.63e-86	Ogn	13	49608046	49624501	+	2566	protein_coding	osteoglycin [Source:MGI Symbol;Acc:MGI:109278]	-
ENSMUSG00000031391	1005.55	1124.43	1345.64	24.2622	22.7966	42.931	1158.54	29.9966	5.26656	5.6e-88	2.79e-86	L1cam	X	73853778	73896105	-	7347	protein_coding	L1 cell adhesion molecule [Source:MGI Symbol;Acc:MGI:96721]	-
ENSMUSG00000017499	61.2773	42.7983	62.6348	1090.79	1210.2	1119.07	55.5701	1140.02	-4.36021	2.18e-86	1.05e-84	Cdc6	11	98907801	98923940	+	5229	protein_coding	cell division cycle 6 [Source:MGI Symbol;Acc:MGI:1345150]	-
ENSMUSG00000022090	1533.94	1415.26	1706.29	94.0161	120.921	73.4597	1551.83	96.1323	4.01397	9.44e-86	4.47e-84	Pdlim2	14	70164218	70177681	-	4486	protein_coding	PDZ and LIM domain 2 [Source:MGI Symbol;Acc:MGI:2384850]	-
ENSMUSG00000031285	1864.44	2073.77	1966.93	122.322	48.5666	75.3678	1968.38	82.0855	4.5854	1.05e-85	4.96e-84	Dcx	X	143855842	143933311	-	12647	protein_coding	doublecortin [Source:MGI Symbol;Acc:MGI:1277171]	-
ENSMUSG00000024347	2009.09	1820.88	1850.76	74.8085	149.665	97.3103	1893.57	107.261	4.1416	4.11e-85	1.92e-83	Psd2	18	35964830	36014715	+	4785	protein_coding	pleckstrin and Sec7 domain containing 2 [Source:MGI Symbol;Acc:MGI:1921252]	-
ENSMUSG00000108348	1151.21	1053.42	1111.26	58.6337	69.3809	49.6092	1105.3	59.2079	4.22362	1.8e-84	8.33e-83	Gm42372	7	16983086	16988152	+	5067	protein_coding	predicted gene, 42372 [Source:MGI Symbol;Acc:MGI:5625257]	-
ENSMUSG00000036815	839.8	1086.49	957.706	12.1311	19.8231	24.8046	961.334	18.9196	5.66167	2.06e-84	9.48e-83	Dpp10	1	123321471	124045559	-	15784	protein_coding	dipeptidylpeptidase 10 [Source:MGI Symbol;Acc:MGI:2442409]	-
ENSMUSG00000071398	997.514	851.104	949.624	39.4261	30.7258	33.3908	932.747	34.5142	4.75714	5.38e-83	2.42e-81	2410004P03Rik	12	17003319	17011727	-	3537	protein_coding	RIKEN cDNA 2410004P03 gene [Source:MGI Symbol;Acc:MGI:1920917]	-
ENSMUSG00000036634	1777.04	1554.36	1614.36	0	4.95578	6.67816	1648.59	3.87798	8.71088	7.86e-83	3.52e-81	Mag	7	30899176	30914873	-	4072	protein_coding	myelin-associated glycoprotein [Source:MGI Symbol;Acc:MGI:96912]	-
ENSMUSG00000019852	983.45	928.919	924.368	35.3824	33.6993	45.7931	945.579	38.2916	4.62403	1.35e-82	5.98e-81	Arfgef3	10	18581839	18743949	-	14579	protein_coding	ARFGEF family member 3 [Source:MGI Symbol;Acc:MGI:106387]	-
ENSMUSG00000040280	24.1091	41.8257	23.2355	1169.64	1063.51	902.505	29.7234	1045.22	-5.13256	2.2e-82	9.76e-81	Ndufa4l2	10	127514967	127517154	+	1095	protein_coding	Ndufa4, mitochondrial complex associated like 2 [Source:MGI Symbol;Acc:MGI:3039567]	-
ENSMUSG00000039629	924.182	896.82	1031.45	43.4698	43.6109	34.3448	950.819	40.4752	4.55563	2.07e-81	9.05e-80	Strip2	6	29917012	29959681	+	8329	protein_coding	striatin interacting protein 2 [Source:MGI Symbol;Acc:MGI:2444363]	-
ENSMUSG00000051062	1255.68	1213.92	1060.75	22.2404	35.6816	7.63218	1176.78	21.8514	5.75717	1.06e-79	4.49e-78	Fbll1	11	35797382	35798884	-	1503	protein_coding	fibrillarin-like 1 [Source:MGI Symbol;Acc:MGI:3034689]	-
ENSMUSG00000039717	821.718	932.809	913.256	29.3168	13.8762	23.8506	889.261	22.3479	5.31538	5.09e-79	2.13e-77	Ralyl	3	13471655	14182287	+	3672	protein_coding	RALY RNA binding protein-like [Source:MGI Symbol;Acc:MGI:1924147]	-
ENSMUSG00000030350	921.168	1066.07	1227.44	17.1857	12.885	36.2529	1071.56	22.1079	5.59186	2.68e-78	1.11e-76	Prmt8	6	127689011	127769472	-	2724	protein_coding	protein arginine N-methyltransferase 8 [Source:MGI Symbol;Acc:MGI:3043083]	-
ENSMUSG00000059173	1262.71	1396.78	1425.45	55.6009	92.1775	97.3103	1361.65	81.6962	4.05696	5.9e-78	2.43e-76	Pde1a	2	79834453	80129458	-	6012	protein_coding	phosphodiesterase 1A, calmodulin-dependent [Source:MGI Symbol;Acc:MGI:1201792]	-
ENSMUSG00000002633	931.214	925.028	1118.33	6.06555	11.8939	2.86207	991.525	6.9405	7.16626	7.25e-78	2.98e-76	Shh	5	28456815	28467256	-	2847	protein_coding	sonic hedgehog [Source:MGI Symbol;Acc:MGI:98297]	-
ENSMUSG00000028678	149.677	80.7332	91.9317	1682.18	1549.18	1996.77	107.447	1742.71	-4.0205	4.57e-75	1.81e-73	Kif2c	4	117159639	117182639	-	4363	protein_coding	kinesin family member 2C [Source:MGI Symbol;Acc:MGI:1921054]	-
ENSMUSG00000053825	886.009	921.137	856.682	3.03278	18.832	13.3563	887.943	11.7404	6.23455	5.17e-75	2.04e-73	Ppfia2	10	106470339	106935952	+	10903	protein_coding	protein tyrosine phosphatase, receptor type, f polypeptide (PTPRF), interacting protein (liprin), alpha 2 [Source:MGI Symbol;Acc:MGI:2443834]	-
ENSMUSG00000036578	872.95	1055.37	776.874	8.0874	11.8939	3.81609	901.731	7.93245	6.83637	2.33e-74	9.08e-73	Fxyd7	7	31042513	31051467	-	693	protein_coding	FXYD domain-containing ion transport regulator 7 [Source:MGI Symbol;Acc:MGI:1889006]	-
ENSMUSG00000002297	59.2682	107.969	75.7679	1241.42	1432.22	1323.23	81.0016	1332.29	-4.03824	2.47e-74	9.58e-73	Dbf4	5	8396973	8422716	-	8728	protein_coding	DBF4 zinc finger [Source:MGI Symbol;Acc:MGI:1351328]	-
ENSMUSG00000010086	1198.42	961.017	1021.35	5.05463	6.93809	2.86207	1060.26	4.9516	7.74924	7.26e-74	2.8e-72	Rnf112	11	61448442	61454131	-	3923	protein_coding	ring finger protein 112 [Source:MGI Symbol;Acc:MGI:106611]	-
ENSMUSG00000026344	1193.4	1159.45	1222.39	84.9177	42.6197	51.5172	1191.75	59.6849	4.32176	4.38e-73	1.66e-71	Lypd1	1	125867622	125913101	-	7038	protein_coding	Ly6/Plaur domain containing 1 [Source:MGI Symbol;Acc:MGI:1919835]	-
ENSMUSG00000046179	64.2909	49.6072	36.3686	1259.61	926.731	1473.97	50.0889	1220.1	-4.60623	6.59e-73	2.49e-71	E2f8	7	48866429	48881596	-	5443	protein_coding	E2F transcription factor 8 [Source:MGI Symbol;Acc:MGI:1922038]	E2F
ENSMUSG00000056222	872.95	793.715	909.215	6.06555	9.91156	22.8965	858.627	12.9579	6.03798	5.89e-72	2.16e-70	Spock1	13	57421195	57908332	-	8365	protein_coding	sparc/osteonectin, cwcv and kazal-like domains proteoglycan 1 [Source:MGI Symbol;Acc:MGI:105371]	-
ENSMUSG00000021194	8833.97	7731.91	9203.27	123.333	190.302	85.862	8589.72	133.166	6.01182	5.9e-72	2.16e-70	Chga	12	102554969	102565028	+	2756	protein_coding	chromogranin A [Source:MGI Symbol;Acc:MGI:88394]	-
ENSMUSG00000031343	1087.92	939.618	976.901	31.3387	5.94693	20.9885	1001.48	19.4247	5.69033	1.98e-71	7.21e-70	Gabra3	X	72432681	72656848	-	3924	protein_coding	gamma-aminobutyric acid (GABA) A receptor, subunit alpha 3 [Source:MGI Symbol;Acc:MGI:95615]	-
ENSMUSG00000084845	905.096	786.906	870.826	37.4042	48.5666	34.3448	854.276	40.1052	4.41367	1.16e-70	4.17e-69	Tmem240	4	155734800	155740564	+	5514	protein_coding	transmembrane protein 240 [Source:MGI Symbol;Acc:MGI:3648074]	-
ENSMUSG00000069814	778.523	772.316	804.15	27.295	31.717	17.1724	784.996	25.3948	4.95353	1.58e-70	5.67e-69	Ccdc92b	11	74619605	74641516	+	4002	protein_coding	coiled-coil domain containing 92B [Source:MGI Symbol;Acc:MGI:3588240]	-
ENSMUSG00000069072	931.214	931.837	771.822	19.2076	23.7877	5.72414	878.291	16.2398	5.76498	3.06e-70	1.08e-68	Slc7a14	3	31202858	31310378	-	9829	protein_coding	solute carrier family 7 (cationic amino acid transporter, y+ system), member 14 [Source:MGI Symbol;Acc:MGI:3040688]	-
ENSMUSG00000040543	1069.84	1027.16	1134.5	22.2404	45.5932	57.2414	1077.17	41.6916	4.68703	4.4e-70	1.55e-68	Pitpnm3	11	72047528	72135778	-	9815	protein_coding	PITPNM family member 3 [Source:MGI Symbol;Acc:MGI:2685726]	-
ENSMUSG00000030209	938.246	1001.87	914.266	38.4152	31.717	59.1494	951.461	43.0939	4.46147	9.33e-70	3.26e-68	Grin2b	6	135713233	136173511	-	24842	protein_coding	glutamate receptor, ionotropic, NMDA2B (epsilon 2) [Source:MGI Symbol;Acc:MGI:95821]	-
ENSMUSG00000037887	2817.75	2382.12	2439.73	223.415	88.2129	152.644	2546.53	154.757	4.04115	1.15e-69	3.99e-68	Dusp8	7	142079490	142095843	-	4870	protein_coding	dual specificity phosphatase 8 [Source:MGI Symbol;Acc:MGI:106626]	-
ENSMUSG00000055409	791.582	619.603	745.556	11.1202	10.9027	14.3103	718.914	12.1111	5.88857	1.9e-69	6.54e-68	Nell1	7	49974864	50866608	+	7271	protein_coding	NEL-like 1 [Source:MGI Symbol;Acc:MGI:2443902]	-
ENSMUSG00000037843	4327.58	3628.13	4317.76	34.3715	31.717	10.4942	4091.16	25.5276	7.32805	1.05e-68	3.61e-67	Vstm2l	2	157914653	157944719	+	1363	protein_coding	V-set and transmembrane domain containing 2-like [Source:MGI Symbol;Acc:MGI:2685537]	-
ENSMUSG00000037846	57.2591	87.5421	32.3276	1222.21	1484.75	1433.9	59.0429	1380.29	-4.54451	1.08e-68	3.71e-67	Rtkn2	10	67979570	68059740	+	5547	protein_coding	rhotekin 2 [Source:MGI Symbol;Acc:MGI:2158417]	-
ENSMUSG00000037428	6847.99	5564.76	6517.05	124.344	131.824	56.2873	6309.93	104.152	5.92197	2.92e-68	9.91e-67	Vgf	5	137026392	137033351	+	2973	protein_coding	VGF nerve growth factor inducible [Source:MGI Symbol;Acc:MGI:1343180]	-
ENSMUSG00000021750	854.868	1011.6	747.577	39.4261	35.6816	50.5632	871.347	41.8903	4.37689	6.26e-66	2.04e-64	Fam107a	14	8296274	8318023	-	3870	protein_coding	family with sequence similarity 107, member A [Source:MGI Symbol;Acc:MGI:3041256]	-
ENSMUSG00000037628	23.1046	24.3172	42.43	814.806	787.969	791.839	29.9506	798.205	-4.73799	8.28e-66	2.69e-64	Cdkn3	14	46760541	46771669	+	2371	protein_coding	cyclin-dependent kinase inhibitor 3 [Source:MGI Symbol;Acc:MGI:1919641]	-
ENSMUSG00000023328	1104	954.209	1167.84	68.7429	80.2836	43.885	1075.35	64.3039	4.06575	5.87e-65	1.88e-63	Ache	5	137287519	137294466	+	4623	protein_coding	acetylcholinesterase [Source:MGI Symbol;Acc:MGI:87876]	-
ENSMUSG00000034949	968.382	981.444	1242.59	44.4807	50.5489	18.1264	1064.14	37.7187	4.82239	1.13e-64	3.61e-63	Zfr2	10	81233155	81252123	+	7483	protein_coding	zinc finger RNA binding protein 2 [Source:MGI Symbol;Acc:MGI:2143792]	-
ENSMUSG00000039860	757.427	599.177	840.519	15.1639	14.8673	5.72414	732.374	11.9185	5.94903	2.1e-64	6.65e-63	Srrm3	5	135806890	135874772	+	6406	protein_coding	serine/arginine repetitive matrix 3 [Source:MGI Symbol;Acc:MGI:1920309]	-
ENSMUSG00000056812	568.573	870.557	710.198	16.1748	17.8408	16.2184	716.443	16.7447	5.41933	2.11e-64	6.67e-63	St8sia3	18	64254359	64276146	+	6665	protein_coding	ST8 alpha-N-acetyl-neuraminide alpha-2,8-sialyltransferase 3 [Source:MGI Symbol;Acc:MGI:106019]	-
ENSMUSG00000043843	1008.56	676.019	958.717	19.2076	35.6816	35.2988	881.1	30.0627	4.8703	4.07e-64	1.28e-62	Tmem145	7	25306106	25316195	+	2739	protein_coding	transmembrane protein 145 [Source:MGI Symbol;Acc:MGI:3607779]	-
ENSMUSG00000026669	91.4137	35.9895	91.9317	1508.3	1320.22	1497.82	73.1116	1442.11	-4.30409	1.19e-62	3.65e-61	Mcm10	2	4989714	5012791	-	7692	protein_coding	minichromosome maintenance 10 replication initiation factor [Source:MGI Symbol;Acc:MGI:1917274]	-
ENSMUSG00000043463	667.018	964.908	716.259	14.153	1.98231	7.63218	782.729	7.92248	6.63226	2.32e-62	7.05e-61	Rab9b	X	136858147	136868755	-	3980	protein_coding	RAB9B, member RAS oncogene family [Source:MGI Symbol;Acc:MGI:2442454]	-
ENSMUSG00000004110	721.264	602.095	713.229	24.2622	27.7524	31.4827	678.862	27.8324	4.60646	3.9e-61	1.15e-59	Cacna1e	1	154390731	154884501	-	25228	protein_coding	calcium channel, voltage-dependent, R type, alpha 1E subunit [Source:MGI Symbol;Acc:MGI:106217]	-
ENSMUSG00000066113	728.296	598.204	700.095	4.0437	11.8939	16.2184	675.532	10.7187	5.96778	6.96e-61	2.05e-59	Adamtsl1	4	85514172	86428385	+	12767	protein_coding	ADAMTS-like 1 [Source:MGI Symbol;Acc:MGI:1924989]	-
ENSMUSG00000027834	1447.55	1426.94	1017.31	63.6883	110.018	61.0575	1297.27	78.2547	4.05176	9.87e-61	2.89e-59	Serpini1	3	75557547	75643495	+	7286	protein_coding	serine (or cysteine) peptidase inhibitor, clade I, member 1 [Source:MGI Symbol;Acc:MGI:1194506]	-
ENSMUSG00000042401	1635.4	1351.07	1544.65	41.4479	106.054	103.034	1510.37	83.512	4.17473	9.51e-60	2.73e-58	Crtac1	19	42283037	42431783	-	2616	protein_coding	cartilage acidic protein 1 [Source:MGI Symbol;Acc:MGI:1920082]	-
ENSMUSG00000031099	1108.01	1069.96	908.205	82.8959	44.602	43.885	1028.73	57.1276	4.17321	1.36e-59	3.88e-58	Smarca1	X	47809368	47892974	-	6118	protein_coding	SWI/SNF related, matrix associated, actin dependent regulator of chromatin, subfamily a, member 1 [Source:MGI Symbol;Acc:MGI:1935127]	-
ENSMUSG00000039661	1030.66	1027.16	1262.8	67.732	80.2836	35.2988	1106.87	61.1048	4.18156	7.6e-59	2.12e-57	Dusp26	8	31089471	31097047	+	2305	protein_coding	dual specificity phosphatase 26 (putative) [Source:MGI Symbol;Acc:MGI:1914209]	-
ENSMUSG00000041992	830.759	1089.41	1017.31	35.3824	27.7524	64.8735	979.161	42.6694	4.5165	1e-58	2.78e-57	Rapgef5	12	117516479	117759737	+	12785	protein_coding	Rap guanine nucleotide exchange factor (GEF) 5 [Source:MGI Symbol;Acc:MGI:2444365]	-
ENSMUSG00000067242	784.55	814.141	618.266	4.0437	18.832	4.77011	738.986	9.21526	6.32778	1.02e-58	2.83e-57	Lgi1	19	38264536	38312214	+	11354	protein_coding	leucine-rich repeat LGI family, member 1 [Source:MGI Symbol;Acc:MGI:1861691]	-
ENSMUSG00000039838	769.482	610.849	669.788	10.1093	22.7966	6.67816	683.373	13.1947	5.69864	6.74e-58	1.84e-56	Slc45a1	4	150628572	150652174	-	4395	protein_coding	solute carrier family 45, member 1 [Source:MGI Symbol;Acc:MGI:2653235]	-
ENSMUSG00000025170	838.796	764.534	767.781	40.437	60.4605	37.2069	790.37	46.0348	4.10259	1.06e-57	2.87e-56	Rab40b	11	121356125	121388251	-	2008	protein_coding	Rab40B, member RAS oncogene family [Source:MGI Symbol;Acc:MGI:2183451]	-
ENSMUSG00000023224	616.791	590.423	679.891	29.3168	31.717	27.6667	629.035	29.5668	4.41155	6.7e-57	1.78e-55	Serping1	2	84765387	84775444	-	2325	protein_coding	serine (or cysteine) peptidase inhibitor, clade G, member 1 [Source:MGI Symbol;Acc:MGI:894696]	-
ENSMUSG00000032652	784.55	643.921	717.269	35.3824	31.717	46.7471	715.247	37.9488	4.23426	7.85e-57	2.09e-55	Crebl2	6	134830154	134858931	+	6186	protein_coding	cAMP responsive element binding protein-like 2 [Source:MGI Symbol;Acc:MGI:1889385]	-
ENSMUSG00000058441	870.941	800.524	943.563	6.06555	0	3.81609	871.676	3.29388	8.05224	1.67e-56	4.38e-55	Panx2	15	89059734	89073567	+	3599	protein_coding	pannexin 2 [Source:MGI Symbol;Acc:MGI:1890615]	-
ENSMUSG00000029814	54.2455	63.2248	38.3891	891.636	715.614	930.172	51.9531	845.808	-4.02369	4.77e-56	1.24e-54	Igf2bp3	6	49085223	49214957	-	8159	protein_coding	insulin-like growth factor 2 mRNA binding protein 3 [Source:MGI Symbol;Acc:MGI:1890359]	-
ENSMUSG00000020974	37.1682	27.2353	46.471	669.233	691.827	762.264	36.9582	707.774	-4.26135	1.45e-55	3.74e-54	Pole2	12	69201773	69228195	-	2881	protein_coding	polymerase (DNA directed), epsilon 2 (p59 subunit) [Source:MGI Symbol;Acc:MGI:1197514]	-
ENSMUSG00000041559	2026.17	2379.2	2363.96	0	0	4.77011	2256.44	1.59004	10.4263	2.05e-55	5.26e-54	Fmod	1	134037254	134048277	+	3306	protein_coding	fibromodulin [Source:MGI Symbol;Acc:MGI:1328364]	-
ENSMUSG00000056602	1274.77	1332.58	1399.18	108.169	36.6728	75.3678	1335.51	73.4032	4.18634	2.26e-55	5.78e-54	Fry	5	150118645	150497753	+	29729	protein_coding	FRY microtubule binding protein [Source:MGI Symbol;Acc:MGI:2443895]	-
ENSMUSG00000032500	464.1	603.068	611.194	9.09833	10.9027	9.54023	559.454	9.84709	5.82811	3.11e-55	7.92e-54	Dclk3	9	111439081	111489118	+	3005	protein_coding	doublecortin-like kinase 3 [Source:MGI Symbol;Acc:MGI:3039580]	-
ENSMUSG00000045349	943.268	1142.91	1202.18	89.9724	40.6374	74.4138	1096.12	68.3412	4.00389	3.12e-55	7.95e-54	Sh2d5	4	138250403	138261332	+	3740	protein_coding	SH2 domain containing 5 [Source:MGI Symbol;Acc:MGI:2446215]	-
ENSMUSG00000035864	7870.62	9382.57	8213.24	15.1639	42.6197	62.9655	8488.81	40.2497	7.71832	3.92e-55	9.96e-54	Syt1	10	108497650	109010982	-	8338	protein_coding	synaptotagmin I [Source:MGI Symbol;Acc:MGI:99667]	-
ENSMUSG00000050357	651.95	523.307	629.379	4.0437	13.8762	14.3103	601.545	10.7434	5.7995	4.77e-55	1.21e-53	Carmil2	8	105686274	105698187	+	5487	protein_coding	capping protein regulator and myosin 1 linker 2 [Source:MGI Symbol;Acc:MGI:2685431]	-
ENSMUSG00000027559	12.0545	34.0441	21.215	673.276	662.092	712.655	22.4379	682.674	-4.92335	1.12e-54	2.81e-53	Car3	3	14863512	14872523	+	2865	protein_coding	carbonic anhydrase 3 [Source:MGI Symbol;Acc:MGI:88270]	-
ENSMUSG00000051220	31.1409	92.4055	52.5324	1102.92	1162.63	1328.95	58.693	1198.17	-4.34914	1.66e-54	4.15e-53	Ercc6l	X	102141716	102157091	-	5302	protein_coding	excision repair cross-complementing rodent repair deficiency complementation group 6 like [Source:MGI Symbol;Acc:MGI:2654144]	-
ENSMUSG00000040490	508.3	557.351	552.601	7.07648	8.9204	13.3563	539.417	9.7844	5.77851	1.69e-54	4.21e-53	Lrfn2	17	48932379	49097588	+	3202	protein_coding	leucine rich repeat and fibronectin type III domain containing 2 [Source:MGI Symbol;Acc:MGI:1917780]	-
ENSMUSG00000045967	733.318	1066.07	976.901	57.6227	22.7966	41.977	925.429	40.7988	4.50472	1.77e-54	4.41e-53	Gpr158	2	21367542	21830547	+	8170	protein_coding	G protein-coupled receptor 158 [Source:MGI Symbol;Acc:MGI:2441697]	-
ENSMUSG00000030731	774.505	779.124	563.713	26.2841	7.92925	9.54023	705.781	14.5845	5.60423	2.63e-54	6.51e-53	Syt3	7	44384102	44400187	+	3118	protein_coding	synaptotagmin III [Source:MGI Symbol;Acc:MGI:99665]	-
ENSMUSG00000055078	680.077	811.223	703.126	32.3496	47.5755	22.8965	731.476	34.2739	4.41789	4.38e-54	1.08e-52	Gabra5	7	57407672	57510059	-	2974	protein_coding	gamma-aminobutyric acid (GABA) A receptor, subunit alpha 5 [Source:MGI Symbol;Acc:MGI:95617]	-
ENSMUSG00000020436	1137.15	1134.16	1143.59	3.03278	0	3.81609	1138.3	2.28296	8.95293	5.67e-54	1.39e-52	Gabrg2	11	41910203	42000857	-	5916	protein_coding	gamma-aminobutyric acid (GABA) A receptor, subunit gamma 2 [Source:MGI Symbol;Acc:MGI:95623]	-
ENSMUSG00000068196	759.437	948.373	814.252	9.09833	40.6374	19.0805	840.687	22.9387	5.19464	1.72e-53	4.17e-52	Col8a1	16	57624258	57754737	-	7833	protein_coding	collagen, type VIII, alpha 1 [Source:MGI Symbol;Acc:MGI:88463]	-
ENSMUSG00000023940	46.2091	45.7164	21.215	731.91	753.278	811.873	37.7135	765.687	-4.34196	2.96e-53	7.15e-52	Sgo1	17	53674786	53689333	-	3810	protein_coding	shugoshin 1 [Source:MGI Symbol;Acc:MGI:1919665]	-
ENSMUSG00000032372	551.496	659.484	695.044	13.142	7.92925	25.7586	635.341	15.61	5.3399	1.07e-52	2.53e-51	Plscr2	9	92275602	92297752	+	3180	protein_coding	phospholipid scramblase 2 [Source:MGI Symbol;Acc:MGI:1270860]	-
ENSMUSG00000041757	699.164	642.948	692.014	43.4698	30.7258	20.0345	678.042	31.41	4.43629	3.74e-52	8.75e-51	Plekha6	1	133164210	133303435	+	12530	protein_coding	pleckstrin homology domain containing, family A member 6 [Source:MGI Symbol;Acc:MGI:2388662]	-
ENSMUSG00000027115	32.1455	55.4433	67.686	760.216	1013.95	874.839	51.7583	883.002	-4.0925	4.75e-52	1.11e-50	Kif18a	2	109280738	109341747	+	9832	protein_coding	kinesin family member 18A [Source:MGI Symbol;Acc:MGI:2446977]	-
ENSMUSG00000025175	489.214	521.362	548.56	9.09833	7.92925	16.2184	519.712	11.082	5.54499	1.61e-51	3.71e-50	Fn3k	11	121434913	121450491	+	4399	protein_coding	fructosamine 3 kinase [Source:MGI Symbol;Acc:MGI:1926834]	-
ENSMUSG00000091243	589.668	575.832	528.355	26.2841	17.8408	12.4023	564.618	18.8424	4.91042	2.13e-51	4.88e-50	Vgll3	16	65815257	65866368	+	7104	protein_coding	vestigial like family member 3 [Source:MGI Symbol;Acc:MGI:1920819]	-
ENSMUSG00000043388	7603.41	7319.49	7291.9	61.6665	13.8762	41.977	7404.93	39.1732	7.56302	2.76e-51	6.31e-50	Tmem130	5	144735915	144761818	-	2903	protein_coding	transmembrane protein 130 [Source:MGI Symbol;Acc:MGI:3607706]	-
ENSMUSG00000061578	541.45	543.734	779.904	10.1093	0.991156	11.4483	621.696	7.51623	6.36568	3.24e-51	7.39e-50	Ksr2	5	117414000	117775003	+	13590	protein_coding	kinase suppressor of ras 2 [Source:MGI Symbol;Acc:MGI:3610315]	-
ENSMUSG00000026904	756.423	794.688	644.532	49.5353	53.5224	31.4827	731.881	44.8468	4.03087	3.85e-51	8.75e-50	Slc4a10	2	62046462	62326730	+	6424	protein_coding	solute carrier family 4, sodium bicarbonate cotransporter-like, member 10 [Source:MGI Symbol;Acc:MGI:2150150]	-
ENSMUSG00000063430	510.309	572.914	548.56	25.2731	15.8585	14.3103	543.928	18.4807	4.88336	5.63e-51	1.28e-49	Wscd2	5	113490333	113589725	+	15332	protein_coding	WSC domain containing 2 [Source:MGI Symbol;Acc:MGI:2445030]	-
ENSMUSG00000029403	613.777	613.767	694.034	41.4479	20.8143	28.6207	640.526	30.2943	4.404	1.11e-50	2.5e-49	Cdkl2	5	92006074	92043883	-	6064	protein_coding	cyclin-dependent kinase-like 2 (CDC2-related kinase) [Source:MGI Symbol;Acc:MGI:1858227]	-
ENSMUSG00000039372	643.914	722.708	592	44.4807	41.6285	29.5747	652.874	38.5613	4.08387	2.09e-50	4.66e-49	2024-03-04	1	72427112	72536930	-	4553	protein_coding	membrane-associated ring finger (C3HC4) 4 [Source:MGI Symbol;Acc:MGI:2683550]	-
ENSMUSG00000039431	704.187	645.866	714.239	48.5244	26.7612	21.9425	688.097	32.4094	4.41225	9.34e-50	2.05e-48	Mtmr7	8	40551095	40634797	-	4454	protein_coding	myotubularin related protein 7 [Source:MGI Symbol;Acc:MGI:1891693]	-
ENSMUSG00000040412	1000.53	824.841	1032.46	31.3387	11.8939	54.3793	952.611	32.5373	4.86756	1.15e-49	2.52e-48	5330417C22Rik	3	108455694	108536536	-	6304	protein_coding	RIKEN cDNA 5330417C22 gene [Source:MGI Symbol;Acc:MGI:1923930]	-
ENSMUSG00000045009	616.791	560.269	670.798	18.1967	17.8408	36.2529	615.953	24.0968	4.67072	2.15e-49	4.7e-48	Prrt3	6	113493639	113501931	-	4588	protein_coding	proline-rich transmembrane protein 3 [Source:MGI Symbol;Acc:MGI:2444810]	-
ENSMUSG00000027438	4098.55	5085.22	4660.23	48.5244	128.85	83.954	4614.67	87.1096	5.7269	7.4e-49	1.59e-47	Napb	2	148693985	148732467	-	7051	protein_coding	N-ethylmaleimide sensitive fusion protein attachment protein beta [Source:MGI Symbol;Acc:MGI:104562]	-
ENSMUSG00000044024	501.268	563.187	602.102	24.2622	32.7081	25.7586	555.519	27.5763	4.33236	1.25e-48	2.65e-47	Rell2	18	37955079	37959179	+	3340	protein_coding	RELT-like 2 [Source:MGI Symbol;Acc:MGI:1918044]	-
ENSMUSG00000036875	22.1	35.0168	37.3788	584.315	628.393	568.598	31.4986	593.768	-4.23601	2.86e-48	6.04e-47	Dna2	10	62947026	62974185	+	5878	protein_coding	DNA replication helicase/nuclease 2 [Source:MGI Symbol;Acc:MGI:2443732]	-
ENSMUSG00000029878	616.791	780.097	848.601	36.3933	56.4959	25.7586	748.496	39.5493	4.24418	1.59e-47	3.32e-46	Dbpht2	12	74296668	74302008	+	5341	lincRNA	DNA binding protein with his-thr domain [Source:MGI Symbol;Acc:MGI:2679513]	-
ENSMUSG00000051242	676.059	640.03	526.334	32.3496	10.9027	15.2644	614.141	19.5056	4.98136	2.89e-47	5.99e-46	Pcdhb9	18	37400855	37403909	+	3055	protein_coding	protocadherin beta 9 [Source:MGI Symbol;Acc:MGI:2136744]	-
ENSMUSG00000068373	492.227	652.675	779.904	38.4152	24.7789	30.5287	641.602	31.2409	4.36118	3.46e-47	7.14e-46	D430041D05Rik	2	104143073	104411013	-	16639	protein_coding	RIKEN cDNA D430041D05 gene [Source:MGI Symbol;Acc:MGI:2181743]	-
ENSMUSG00000054850	716.241	632.248	537.447	25.2731	32.7081	43.885	628.645	33.9554	4.20755	4.06e-47	8.36e-46	Smim10l2a	X	56374586	56377799	+	2393	protein_coding	small integral membrane protein 10 like 2A [Source:MGI Symbol;Acc:MGI:2443645]	-
ENSMUSG00000022034	18.0818	46.6891	21.215	594.424	763.19	815.689	28.662	724.434	-4.6558	4.1e-47	8.44e-46	Esco2	14	65819038	65833994	-	6648	protein_coding	establishment of sister chromatid cohesion N-acetyltransferase 2 [Source:MGI Symbol;Acc:MGI:1919238]	-
ENSMUSG00000063975	526.382	560.269	505.119	8.0874	0	6.67816	530.59	4.92185	6.75186	6.01e-47	1.23e-45	Slco1a5	6	142234227	142322981	-	3722	protein_coding	solute carrier organic anion transporter family, member 1a5 [Source:MGI Symbol;Acc:MGI:1351865]	-
ENSMUSG00000041670	849.846	833.595	751.618	63.6883	37.6639	21.9425	811.686	41.0982	4.30813	1.11e-46	2.26e-45	Rims1	1	22286251	22805994	-	7362	protein_coding	regulating synaptic membrane exocytosis 1 [Source:MGI Symbol;Acc:MGI:2152971]	-
ENSMUSG00000061911	1151.21	984.362	1117.32	61.6665	16.8496	67.7356	1084.3	48.7506	4.47403	4.31e-46	8.58e-45	Myt1l	12	29528384	29923213	+	14018	protein_coding	myelin transcription factor 1-like [Source:MGI Symbol;Acc:MGI:1100511]	zf-C2HC
ENSMUSG00000032715	65.2955	32.0988	18.1843	1022.05	977.28	760.356	38.5262	919.894	-4.57782	6.46e-46	1.28e-44	Trib3	2	152337422	152344032	-	2125	protein_coding	tribbles pseudokinase 3 [Source:MGI Symbol;Acc:MGI:1345675]	-
ENSMUSG00000029095	856.877	773.288	881.938	42.4589	46.5843	11.4483	837.368	33.4972	4.64843	1.11e-45	2.18e-44	Ablim2	5	35757880	35884973	+	7047	protein_coding	actin-binding LIM protein 2 [Source:MGI Symbol;Acc:MGI:2385758]	-
ENSMUSG00000046607	632.864	638.084	445.515	20.2185	33.6993	23.8506	572.155	25.9228	4.46392	4.44e-45	8.48e-44	Hrk	5	118164648	118189478	+	5677	protein_coding	harakiri, BCL2 interacting protein (contains only BH3 domain) [Source:MGI Symbol;Acc:MGI:1201608]	-
ENSMUSG00000044433	751.4	524.28	733.433	47.5135	35.6816	22.8965	669.704	35.3639	4.24649	1.64e-44	3.08e-43	Camsap3	8	3587293	3609075	+	6119	protein_coding	calmodulin regulated spectrin-associated protein family, member 3 [Source:MGI Symbol;Acc:MGI:1916947]	-
ENSMUSG00000034059	465.105	442.574	526.334	14.153	11.8939	22.8965	478.004	16.3145	4.86827	1.79e-44	3.37e-43	Ypel4	2	84734058	84738655	+	2614	protein_coding	yippee like 4 [Source:MGI Symbol;Acc:MGI:3605071]	-
ENSMUSG00000036062	720.259	786.906	780.915	35.3824	5.94693	32.4368	762.693	24.5887	4.95444	2.49e-44	4.66e-43	Phf24	4	42916660	42944752	+	7118	protein_coding	PHD finger protein 24 [Source:MGI Symbol;Acc:MGI:2140712]	-
ENSMUSG00000054162	508.3	604.04	425.31	9.09833	22.7966	11.4483	512.55	14.4477	5.14903	3.13e-44	5.85e-43	Spock3	8	62951009	63357103	+	6046	protein_coding	sparc/osteonectin, cwcv and kazal-like domains proteoglycan 3 [Source:MGI Symbol;Acc:MGI:1920152]	-
ENSMUSG00000020185	43.1955	32.0988	28.2867	618.686	491.613	830	34.527	646.766	-4.22782	1.17e-43	2.15e-42	E2f7	10	110745439	110787384	+	9009	protein_coding	E2F transcription factor 7 [Source:MGI Symbol;Acc:MGI:1289147]	E2F
ENSMUSG00000026458	803.637	817.059	913.256	70.7648	21.8054	37.2069	844.651	43.259	4.28972	1.96e-43	3.6e-42	Ppfia4	1	134296783	134332928	-	6572	protein_coding	protein tyrosine phosphatase, receptor type, f polypeptide (PTPRF), interacting protein (liprin), alpha 4 [Source:MGI Symbol;Acc:MGI:1915757]	-
ENSMUSG00000046204	833.773	1217.81	830.416	20.2185	69.3809	26.7126	960.666	38.7707	4.63136	3.49e-43	6.33e-42	Pnma2	14	66911170	66921023	+	5976	protein_coding	paraneoplastic antigen MA2 [Source:MGI Symbol;Acc:MGI:2444129]	-
ENSMUSG00000040125	515.332	491.208	733.433	7.07648	0	2.86207	579.991	3.31285	7.46271	5.33e-43	9.62e-42	Gpr26	7	131966460	131994405	+	11571	protein_coding	G protein-coupled receptor 26 [Source:MGI Symbol;Acc:MGI:2441758]	-
ENSMUSG00000006522	600.718	583.614	559.672	26.2841	2.97347	13.3563	581.335	14.2046	5.35929	1.09e-41	1.92e-40	Itih3	14	30908572	30923760	-	3638	protein_coding	inter-alpha trypsin inhibitor, heavy chain 3 [Source:MGI Symbol;Acc:MGI:96620]	-
ENSMUSG00000028339	14.0636	20.4265	33.3379	620.708	420.25	686.896	22.6093	575.952	-4.67217	2.38e-41	4.14e-40	Col15a1	4	47208161	47313167	+	6349	protein_coding	collagen, type XV, alpha 1 [Source:MGI Symbol;Acc:MGI:88449]	-
ENSMUSG00000045273	36.1636	18.4811	41.4198	529.725	579.826	623.931	32.0215	577.827	-4.17632	2.44e-41	4.25e-40	Cenph	13	100759674	100775899	-	1784	protein_coding	centromere protein H [Source:MGI Symbol;Acc:MGI:1349448]	-
ENSMUSG00000010154	576.609	413.393	482.894	28.3059	21.8054	16.2184	490.965	22.1099	4.47612	2.71e-41	4.71e-40	Spire2	8	123332713	123369515	+	2510	protein_coding	spire type actin nucleation factor 2 [Source:MGI Symbol;Acc:MGI:2446256]	-
ENSMUSG00000025189	582.636	512.607	644.532	39.4261	18.832	39.1149	579.925	32.4577	4.15855	5.75e-41	9.93e-40	Cnnm1	19	43440436	43497210	+	5717	protein_coding	cyclin M1 [Source:MGI Symbol;Acc:MGI:1891366]	-
ENSMUSG00000044201	56.2546	76.8425	27.2764	931.062	1054.59	692.62	53.4578	892.757	-4.0597	6.47e-41	1.12e-39	Cdc25c	18	34732997	34751533	-	1941	protein_coding	cell division cycle 25C [Source:MGI Symbol;Acc:MGI:88350]	-
ENSMUSG00000063434	648.936	417.284	521.283	33.3605	25.77	28.6207	529.168	29.2504	4.17776	1.16e-40	1.98e-39	Sorcs3	19	48206025	48805505	+	5634	protein_coding	sortilin-related VPS10 domain containing receptor 3 [Source:MGI Symbol;Acc:MGI:1913923]	-
ENSMUSG00000028175	25.1136	77.8152	59.6041	732.921	1054.59	983.597	54.1776	923.703	-4.09016	1.41e-40	2.4e-39	Depdc1a	3	159495433	159529955	+	3323	protein_coding	DEP domain containing 1a [Source:MGI Symbol;Acc:MGI:1923381]	-
ENSMUSG00000053550	769.482	660.456	738.484	52.5681	12.885	23.8506	722.808	29.7679	4.60532	1.89e-40	3.21e-39	Shisa7	7	4825552	4844696	-	6639	protein_coding	shisa family member 7 [Source:MGI Symbol;Acc:MGI:3605641]	-
ENSMUSG00000036641	385.746	405.612	386.921	12.1311	4.95578	8.5862	392.76	8.5577	5.52278	2.1e-40	3.55e-39	Ccdc148	2	58821070	59160683	-	9929	protein_coding	coiled-coil domain containing 148 [Source:MGI Symbol;Acc:MGI:3039583]	-
ENSMUSG00000002930	400.814	534.979	454.607	26.2841	16.8496	13.3563	463.467	18.83	4.62568	3.95e-40	6.64e-39	Ppp1r17	6	56017497	56032689	+	1757	protein_coding	protein phosphatase 1, regulatory subunit 17 [Source:MGI Symbol;Acc:MGI:1333876]	-
ENSMUSG00000038677	529.396	589.45	634.43	28.3059	12.885	40.069	584.425	27.0866	4.42827	4.46e-40	7.5e-39	Scube3	17	28142141	28174854	+	8844	protein_coding	signal peptide, CUB domain, EGF-like 3 [Source:MGI Symbol;Acc:MGI:3045253]	-
ENSMUSG00000027820	400.814	393.939	458.648	17.1857	21.8054	15.2644	417.8	18.0852	4.53106	1.26e-39	2.1e-38	Mme	3	63241537	63386030	+	11542	protein_coding	membrane metallo endopeptidase [Source:MGI Symbol;Acc:MGI:97004]	-
ENSMUSG00000045007	576.609	441.601	534.416	25.2731	30.7258	40.069	517.542	32.0226	4.01193	1.34e-39	2.23e-38	Tubg2	11	101155907	101161787	+	1754	protein_coding	tubulin, gamma 2 [Source:MGI Symbol;Acc:MGI:2144208]	-
ENSMUSG00000008658	612.773	854.022	742.525	16.1748	50.5489	13.3563	736.44	26.6934	4.7878	2.65e-39	4.37e-38	Rbfox1	16	5885355	7411526	+	4400	protein_coding	RNA binding protein, fox-1 homolog (C. elegans) 1 [Source:MGI Symbol;Acc:MGI:1926224]	-
ENSMUSG00000022296	405.836	557.351	530.375	16.1748	29.7347	28.6207	497.854	24.8434	4.32236	2.79e-39	4.59e-38	Baalc	15	38933144	38952912	+	4141	protein_coding	brain and acute leukemia, cytoplasmic [Source:MGI Symbol;Acc:MGI:1928704]	-
ENSMUSG00000090063	603.732	607.931	710.198	2.02185	0	3.81609	640.62	1.94598	8.34686	9.92e-39	1.61e-37	Dlx6os1	6	6820189	6871592	-	5173	antisense	distal-less homeobox 6, opposite strand 1 [Source:MGI Symbol;Acc:MGI:2443217]	-
ENSMUSG00000024292	303.373	500.935	451.577	6.06555	10.9027	3.81609	418.628	6.92812	5.92176	1.31e-38	2.12e-37	Cyp4f14	17	32905071	32917342	-	2405	protein_coding	cytochrome P450, family 4, subfamily f, polypeptide 14 [Source:MGI Symbol;Acc:MGI:1927669]	-
ENSMUSG00000078816	529.396	534.007	404.095	35.3824	30.7258	24.8046	489.166	30.3043	4.0147	2.47e-38	3.97e-37	Prkcg	7	3289179	3331099	+	3612	protein_coding	protein kinase C, gamma [Source:MGI Symbol;Acc:MGI:97597]	-
ENSMUSG00000034570	574.6	419.229	720.3	19.2076	19.8231	39.1149	571.377	26.0485	4.4508	3.79e-38	6.08e-37	Inpp5j	11	3494375	3504821	-	5092	protein_coding	inositol polyphosphate 5-phosphatase J [Source:MGI Symbol;Acc:MGI:2158663]	-
ENSMUSG00000023011	4800.72	4189.37	4218.76	6.06555	35.6816	23.8506	4402.95	21.8659	7.65225	1.19e-37	1.89e-36	Faim2	15	99497012	99528165	-	12520	protein_coding	Fas apoptotic inhibitory molecule 2 [Source:MGI Symbol;Acc:MGI:1919643]	-
ENSMUSG00000041771	363.646	357.95	368.737	15.1639	9.91156	10.4942	363.444	11.8566	4.94064	2.1e-37	3.31e-36	Slc24a4	12	102128733	102267091	+	4522	protein_coding	solute carrier family 24 (sodium/potassium/calcium exchanger), member 4 [Source:MGI Symbol;Acc:MGI:2447362]	-
ENSMUSG00000045174	452.046	594.313	511.181	4.0437	0	2.86207	519.18	2.30192	7.81961	4e-37	6.25e-36	Amer3	1	34579657	34590944	+	4392	protein_coding	APC membrane recruitment 3 [Source:MGI Symbol;Acc:MGI:3026939]	-
ENSMUSG00000054667	412.868	512.607	383.891	7.07648	22.7966	11.4483	436.455	13.7738	4.98518	6.66e-37	1.04e-35	Irs4	X	141710998	141725263	-	6294	protein_coding	insulin receptor substrate 4 [Source:MGI Symbol;Acc:MGI:1338009]	-
ENSMUSG00000075266	70.3182	71.0064	20.2048	847.156	1013.95	837.632	53.8431	899.58	-4.06092	7.55e-37	1.17e-35	Cenpw	10	30194569	30200560	-	4211	protein_coding	centromere protein W [Source:MGI Symbol;Acc:MGI:1913561]	-
ENSMUSG00000057182	660.991	652.675	502.089	16.1748	44.602	13.3563	605.251	24.711	4.61611	1.25e-36	1.93e-35	Scn3a	2	65457118	65567627	-	12459	protein_coding	sodium channel, voltage-gated, type III, alpha [Source:MGI Symbol;Acc:MGI:98249]	-
ENSMUSG00000029755	370.677	364.759	487.945	8.0874	0	9.54023	407.794	5.87588	6.11158	2.81e-36	4.31e-35	Dlx5	6	6877805	6882085	-	2263	protein_coding	distal-less homeobox 5 [Source:MGI Symbol;Acc:MGI:101926]	Homeobox
ENSMUSG00000029651	587.659	583.614	527.345	22.2404	27.7524	53.4253	566.206	34.4727	4.03346	3.5e-36	5.35e-35	Mtus2	5	147957320	148316065	+	12874	protein_coding	microtubule associated tumor suppressor candidate 2 [Source:MGI Symbol;Acc:MGI:1915388]	-
ENSMUSG00000031297	7.03182	31.1261	18.1843	448.851	589.738	495.138	18.7807	511.242	-4.76252	5.67e-36	8.59e-35	Slc7a3	X	101079210	101086020	-	3784	protein_coding	solute carrier family 7 (cationic amino acid transporter, y+ system), member 3 [Source:MGI Symbol;Acc:MGI:1100521]	-
ENSMUSG00000054034	360.632	403.666	427.331	13.142	1.98231	12.4023	397.21	9.17555	5.43461	6.05e-36	9.15e-35	Tceal5	X	136200948	136203876	-	1263	protein_coding	transcription elongation factor A (SII)-like 5 [Source:MGI Symbol;Acc:MGI:3036236]	-
ENSMUSG00000022212	422.914	541.788	361.665	6.06555	0	2.86207	442.122	2.97587	7.22372	7.18e-36	1.08e-34	Cpne6	14	55510445	55517431	+	4257	protein_coding	copine VI [Source:MGI Symbol;Acc:MGI:1334445]	-
ENSMUSG00000012428	352.596	414.366	398.034	14.153	10.9027	21.9425	388.332	15.6661	4.6276	8.5e-36	1.28e-34	Steap4	5	7960457	7982213	+	3155	protein_coding	STEAP family member 4 [Source:MGI Symbol;Acc:MGI:1923560]	-
ENSMUSG00000090223	327.482	581.668	365.706	1.01093	3.96462	3.81609	424.952	2.93055	7.17072	2.85e-34	4.12e-33	Pcp4	16	96467606	96525793	+	1026	protein_coding	Purkinje cell protein 4 [Source:MGI Symbol;Acc:MGI:97509]	-
ENSMUSG00000042707	347.573	339.469	328.328	14.153	12.885	15.2644	338.456	14.1008	4.58436	3.41e-34	4.91e-33	Dnali1	4	125055338	125065703	-	2133	protein_coding	dynein, axonemal, light intermediate polypeptide 1 [Source:MGI Symbol;Acc:MGI:1922813]	-
ENSMUSG00000031932	310.405	457.164	363.686	14.153	7.92925	18.1264	377.085	13.4029	4.81146	8.08e-34	1.15e-32	Gpr83	9	14860210	14870789	+	5095	protein_coding	G protein-coupled receptor 83 [Source:MGI Symbol;Acc:MGI:95712]	-
ENSMUSG00000032113	33.15	26.2626	95.9727	855.243	953.492	910.138	51.7951	906.291	-4.13116	8.92e-34	1.26e-32	Chek1	9	36708482	36727065	-	4635	protein_coding	checkpoint kinase 1 [Source:MGI Symbol;Acc:MGI:1202065]	-
ENSMUSG00000023000	0	4.86345	0	628.796	540.18	565.735	1.62115	578.237	-8.44758	1.44e-33	2.03e-32	Dhh	15	98891152	98898540	-	4399	protein_coding	desert hedgehog [Source:MGI Symbol;Acc:MGI:94891]	-
ENSMUSG00000048826	322.459	402.694	291.959	6.06555	13.8762	7.63218	339.037	9.1913	5.20509	3.59e-33	5e-32	Dact2	17	14195052	14204304	-	3379	protein_coding	dishevelled-binding antagonist of beta-catenin 2 [Source:MGI Symbol;Acc:MGI:1920347]	-
ENSMUSG00000036223	48.2182	20.4265	12.1229	536.801	793.916	508.494	26.9225	613.07	-4.50981	1.24e-32	1.71e-31	Ska1	18	74195299	74207818	-	2669	protein_coding	spindle and kinetochore associated complex subunit 1 [Source:MGI Symbol;Acc:MGI:1913718]	-
ENSMUSG00000068615	348.577	343.359	387.932	10.1093	0	2.86207	359.956	4.32377	6.39286	1.7e-32	2.34e-31	Gjd2	2	114009601	114013619	-	2879	protein_coding	gap junction protein, delta 2 [Source:MGI Symbol;Acc:MGI:1334209]	-
ENSMUSG00000072769	289.309	348.223	390.962	12.1311	7.92925	1.90805	342.831	7.3228	5.56087	4.14e-32	5.62e-31	Gm10419	5	108367769	108378239	+	6859	lincRNA	predicted gene 10419 [Source:MGI Symbol;Acc:MGI:3642823]	-
ENSMUSG00000002799	343.555	428.956	472.792	23.2513	32.7081	17.1724	415.101	24.3773	4.09176	4.78e-32	6.48e-31	Jag2	12	112907819	112929776	-	6965	protein_coding	jagged 2 [Source:MGI Symbol;Acc:MGI:1098270]	-
ENSMUSG00000052551	392.777	317.097	374.799	2.02185	0	6.67816	361.558	2.9	6.94052	7.25e-32	9.77e-31	Adarb2	13	8202866	8768747	+	13114	protein_coding	adenosine deaminase, RNA-specific, B2 [Source:MGI Symbol;Acc:MGI:2151118]	-
ENSMUSG00000110332	399.809	256.79	357.624	14.153	4.95578	9.54023	338.075	9.54965	5.14811	2.23e-31	2.96e-30	Gm19935	8	90816145	90817393	-	979	protein_coding	predicted gene, 19935 [Source:MGI Symbol;Acc:MGI:5012120]	-
ENSMUSG00000041911	3302.95	3175.83	3424.71	84.9177	22.7966	69.6437	3301.16	59.1193	5.80328	4.42e-31	5.81e-30	Dlx1	2	71528113	71533981	+	5396	protein_coding	distal-less homeobox 1 [Source:MGI Symbol;Acc:MGI:94901]	Homeobox
ENSMUSG00000064246	390.768	326.824	452.587	8.0874	11.8939	25.7586	390.06	15.2466	4.66968	8.4e-31	1.1e-29	Chil1	1	134182176	134190181	+	2804	protein_coding	chitinase-like 1 [Source:MGI Symbol;Acc:MGI:1340899]	-
ENSMUSG00000026188	291.318	276.244	303.072	11.1202	9.91156	7.63218	290.211	9.55464	4.92771	1.09e-30	1.41e-29	Tmem169	1	72284369	72303104	+	3054	protein_coding	transmembrane protein 169 [Source:MGI Symbol;Acc:MGI:2442781]	-
ENSMUSG00000029442	320.45	395.885	381.87	27.295	16.8496	23.8506	366.068	22.6651	4.01401	1.91e-30	2.46e-29	Wdr66	5	123252102	123327484	+	8961	protein_coding	WD repeat domain 66 [Source:MGI Symbol;Acc:MGI:1918495]	-
ENSMUSG00000112023	11.05	2.91807	11.1126	289.125	271.577	441.713	8.36023	334.138	-5.32703	7.94e-30	9.99e-29	Lilr4b	10	51480632	51486703	+	5439	protein_coding	leukocyte immunoglobulin-like receptor, subfamily B, member 4B [Source:MGI Symbol;Acc:MGI:102702]	-
ENSMUSG00000032338	273.236	332.66	355.604	5.05463	0	3.81609	320.5	2.95691	6.76113	8.92e-30	1.12e-28	Hcn4	9	58823412	58863175	+	6118	protein_coding	hyperpolarization-activated, cyclic nucleotide-gated K+ 4 [Source:MGI Symbol;Acc:MGI:1298209]	-
ENSMUSG00000027857	4005.12	4738.94	4101.57	195.109	380.604	172.678	4281.88	249.464	4.10149	9.78e-30	1.22e-28	Tshb	3	102775465	102782718	-	4555	protein_coding	thyroid stimulating hormone, beta subunit [Source:MGI Symbol;Acc:MGI:98848]	-
ENSMUSG00000036198	494.236	486.345	428.341	17.1857	38.6551	8.5862	469.641	21.4757	4.4539	1.9e-29	2.35e-28	Arhgap36	X	49463945	49500244	+	3421	protein_coding	Rho GTPase activating protein 36 [Source:MGI Symbol;Acc:MGI:1922654]	-
ENSMUSG00000037579	507.296	371.567	464.71	18.1967	5.94693	31.4827	447.858	18.5421	4.58939	2.33e-29	2.89e-28	Kcnh3	15	99224861	99242817	+	5756	protein_coding	potassium voltage-gated channel, subfamily H (eag-related), member 3 [Source:MGI Symbol;Acc:MGI:1341723]	-
ENSMUSG00000062488	333.509	378.376	329.338	1.01093	5.94693	0	347.074	2.31929	7.23656	3.05e-29	3.76e-28	Ifit3b	19	34607970	34613401	+	2000	protein_coding	interferon-induced protein with tetratricopeptide repeats 3B [Source:MGI Symbol;Acc:MGI:3698419]	-
ENSMUSG00000056174	410.859	301.534	327.317	2.02185	0	4.77011	346.57	2.26399	7.24019	3.27e-29	4.04e-28	Col8a2	4	126286793	126314330	+	4489	protein_coding	collagen, type VIII, alpha 2 [Source:MGI Symbol;Acc:MGI:88464]	-
ENSMUSG00000045733	380.723	435.765	481.884	0	0	4.77011	432.791	1.59004	8.04735	3.52e-29	4.34e-28	Sprn	7	140150628	140154877	-	3374	protein_coding	shadow of prion protein [Source:MGI Symbol;Acc:MGI:3582583]	-
ENSMUSG00000027965	373.691	391.021	396.014	27.295	8.9204	6.67816	386.909	14.2978	4.76593	4.18e-29	5.14e-28	Olfm3	3	114904078	115125722	+	4938	protein_coding	olfactomedin 3 [Source:MGI Symbol;Acc:MGI:2387329]	-
ENSMUSG00000053963	297.346	378.376	381.87	12.1311	21.8054	24.8046	352.531	19.5804	4.16687	6.9e-29	8.44e-28	Stum	1	180432387	180483504	-	7375	protein_coding	mechanosensory transduction mediator [Source:MGI Symbol;Acc:MGI:2138735]	-
ENSMUSG00000048304	340.541	321.96	270.744	16.1748	18.832	12.4023	311.082	15.803	4.30096	8.63e-29	1.06e-27	Slitrk3	3	73047265	73057803	-	4848	protein_coding	SLIT and NTRK-like family, member 3 [Source:MGI Symbol;Acc:MGI:2679447]	-
ENSMUSG00000027656	1708.73	1600.07	1832.57	0	0	0	1713.79	0	13.2073	1.28e-28	1.56e-27	Wisp2	2	163820861	163833146	+	1924	protein_coding	WNT1 inducible signaling pathway protein 2 [Source:MGI Symbol;Acc:MGI:1328326]	-
ENSMUSG00000041423	386.75	269.435	234.375	4.0437	5.94693	0.954023	296.854	3.64822	6.35707	3.34e-28	4.01e-27	Paqr6	3	88364584	88368541	+	2429	protein_coding	progestin and adipoQ receptor family member VI [Source:MGI Symbol;Acc:MGI:1916207]	-
ENSMUSG00000038026	429.946	331.687	398.034	6.06555	12.885	27.6667	386.556	15.5391	4.62862	3.42e-28	4.1e-27	Kcnj9	1	172320501	172329318	-	4288	protein_coding	potassium inwardly-rectifying channel, subfamily J, member 9 [Source:MGI Symbol;Acc:MGI:108007]	-
ENSMUSG00000022422	6.02727	30.1534	8.08191	398.305	492.604	384.471	14.7542	425.127	-4.84192	4.67e-28	5.57e-27	Dscc1	15	55076099	55090491	-	4429	protein_coding	DNA replication and sister chromatid cohesion 1 [Source:MGI Symbol;Acc:MGI:1919357]	-
ENSMUSG00000031786	255.155	384.212	244.478	7.07648	2.97347	0.954023	294.615	3.66799	6.34407	9.75e-28	1.15e-26	Drc7	8	95055103	95078141	+	2988	protein_coding	dynein regulatory complex subunit 7 [Source:MGI Symbol;Acc:MGI:2685616]	-
ENSMUSG00000046352	295.336	304.452	246.498	15.1639	11.8939	9.54023	282.096	12.1993	4.5345	1.15e-27	1.35e-26	Gjb2	14	57098600	57104702	-	2406	protein_coding	gap junction protein, beta 2 [Source:MGI Symbol;Acc:MGI:95720]	-
ENSMUSG00000049336	363.646	271.38	214.171	2.02185	7.92925	3.81609	283.066	4.58906	5.94534	1.46e-27	1.7e-26	Tenm2	11	36006656	37235964	-	11474	protein_coding	teneurin transmembrane protein 2 [Source:MGI Symbol;Acc:MGI:1345184]	-
ENSMUSG00000024935	369.673	418.257	446.526	30.3278	8.9204	30.5287	411.485	23.259	4.14404	3.5e-27	4.03e-26	Slc1a1	19	28835049	28913960	+	6170	protein_coding	solute carrier family 1 (neuronal/epithelial high affinity glutamate transporter, system Xag), member 1 [Source:MGI Symbol;Acc:MGI:105083]	-
ENSMUSG00000047787	234.059	284.025	266.703	6.06555	1.98231	8.5862	261.596	5.54469	5.55428	4.35e-27	4.98e-26	Flrt1	19	7092014	7105729	-	5859	protein_coding	fibronectin leucine rich transmembrane protein 1 [Source:MGI Symbol;Acc:MGI:3026647]	-
ENSMUSG00000035653	295.336	375.458	275.795	1.01093	5.94693	0	315.53	2.31929	7.09885	4.53e-27	5.18e-26	Lrfn5	12	61523150	61858342	+	9540	protein_coding	leucine rich repeat and fibronectin type III domain containing 5 [Source:MGI Symbol;Acc:MGI:2144814]	-
ENSMUSG00000036510	282.277	318.07	261.652	3.03278	13.8762	10.4942	287.333	9.1344	4.97063	8.31e-27	9.41e-26	Cdh8	8	99024471	99416471	-	7740	protein_coding	cadherin 8 [Source:MGI Symbol;Acc:MGI:107434]	-
ENSMUSG00000038521	257.164	296.67	249.529	5.05463	10.9027	1.90805	267.788	5.95513	5.49763	1.68e-26	1.88e-25	C1s1	6	124530345	124542359	-	3129	protein_coding	complement component 1, s subcomponent 1 [Source:MGI Symbol;Acc:MGI:1355312]	-
ENSMUSG00000044352	390.768	210.101	372.778	11.1202	5.94693	0	324.549	5.68904	5.84984	2.21e-26	2.45e-25	Sowaha	11	53476573	53480274	-	3702	protein_coding	sosondowah ankyrin repeat domain family member A [Source:MGI Symbol;Acc:MGI:2687280]	-
ENSMUSG00000033715	504.282	409.502	316.205	6.06555	29.7347	20.9885	409.996	18.9296	4.434	3.02e-26	3.34e-25	Akr1c14	13	4049011	4090688	+	3239	protein_coding	aldo-keto reductase family 1, member C14 [Source:MGI Symbol;Acc:MGI:2145458]	-
ENSMUSG00000050121	234.059	279.162	271.754	6.06555	8.9204	13.3563	261.658	9.44742	4.78587	3.04e-26	3.36e-25	Opalin	19	41062474	41077113	-	1838	protein_coding	oligodendrocytic myelin paranodal and inner loop protein [Source:MGI Symbol;Acc:MGI:2657025]	-
ENSMUSG00000021983	472.136	472.727	460.669	40.437	23.7877	6.67816	468.511	23.6343	4.31512	3.2e-26	3.53e-25	Atp8a2	14	59638540	60197179	-	15410	protein_coding	ATPase, aminophospholipid transporter-like, class I, type 8A, member 2 [Source:MGI Symbol;Acc:MGI:1354710]	-
ENSMUSG00000020396	517.341	333.633	444.505	0	0	3.81609	431.826	1.27203	8.36539	4.39e-26	4.81e-25	Nefh	11	4938754	4948064	-	3994	protein_coding	neurofilament, heavy polypeptide [Source:MGI Symbol;Acc:MGI:97309]	-
ENSMUSG00000073102	528.391	440.628	424.3	41.4479	11.8939	8.5862	464.44	20.6427	4.49812	4.97e-26	5.45e-25	Drc1	5	30281388	30366695	+	2683	protein_coding	dynein regulatory complex subunit 1 [Source:MGI Symbol;Acc:MGI:2685906]	-
ENSMUSG00000032773	352.596	463	560.682	17.1857	36.6728	5.72414	458.759	19.8609	4.53339	1.31e-25	1.41e-24	Chrm1	19	8663789	8683587	+	6487	protein_coding	cholinergic receptor, muscarinic 1, CNS [Source:MGI Symbol;Acc:MGI:88396]	-
ENSMUSG00000037686	249.127	297.643	362.676	12.1311	8.9204	21.9425	303.149	14.3313	4.39801	2.34e-25	2.5e-24	Aspg	12	112106679	112127559	+	3521	protein_coding	asparaginase [Source:MGI Symbol;Acc:MGI:2144822]	-
ENSMUSG00000024261	1659.51	1693.45	1501.21	13.142	56.4959	29.5747	1618.06	33.0709	5.61205	5.66e-25	5.94e-24	Syt4	18	31437808	31447415	-	3901	protein_coding	synaptotagmin IV [Source:MGI Symbol;Acc:MGI:101759]	-
ENSMUSG00000060371	937.241	1157.5	1285.02	6.06555	13.8762	31.4827	1126.59	17.1415	6.03389	9.8e-25	1.02e-23	Caln1	5	130369455	130847412	+	10483	protein_coding	calneuron 1 [Source:MGI Symbol;Acc:MGI:2155987]	-
ENSMUSG00000022491	860.896	777.179	961.747	0	0	0	866.607	0	12.2235	2.12e-24	2.17e-23	Glycam1	15	103562759	103565081	-	2133	protein_coding	glycosylation dependent cell adhesion molecule 1 [Source:MGI Symbol;Acc:MGI:95759]	-
ENSMUSG00000056380	545.468	499.963	621.297	23.2513	10.9027	61.0575	555.576	31.7371	4.12525	4.81e-24	4.88e-23	Gpr50	X	71663667	71669257	+	3069	protein_coding	G-protein-coupled receptor 50 [Source:MGI Symbol;Acc:MGI:1333877]	-
ENSMUSG00000017491	208.945	293.752	307.113	17.1857	14.8673	9.54023	269.937	13.8644	4.28667	7.18e-24	7.25e-23	Rarb	14	16430839	16819156	-	5265	protein_coding	retinoic acid receptor, beta [Source:MGI Symbol;Acc:MGI:97857]	THR-like
ENSMUSG00000030711	365.655	239.282	246.498	12.1311	0	3.81609	283.812	5.31573	5.7484	8.34e-24	8.41e-23	Sult1a1	7	126672865	126676432	-	1507	protein_coding	sulfotransferase family 1A, phenol-preferring, member 1 [Source:MGI Symbol;Acc:MGI:102896]	-
ENSMUSG00000070306	291.318	208.156	228.314	5.05463	12.885	6.67816	242.596	8.20594	4.88555	9.69e-24	9.74e-23	Ccdc153	9	44240676	44247306	+	2036	protein_coding	coiled-coil domain containing 153 [Source:MGI Symbol;Acc:MGI:2448587]	-
ENSMUSG00000034883	8.03637	0	5.05119	196.12	296.356	256.632	4.36252	249.702	-5.84925	1.21e-23	1.21e-22	Lrr1	12	69168814	69179009	+	1500	protein_coding	leucine rich repeat protein 1 [Source:MGI Symbol;Acc:MGI:1916956]	-
ENSMUSG00000033007	296.341	339.469	273.775	8.0874	14.8673	25.7586	303.195	16.2378	4.2169	1.29e-23	1.28e-22	Asic4	1	75450436	75474343	+	2727	protein_coding	acid-sensing (proton-gated) ion channel family member 4 [Source:MGI Symbol;Acc:MGI:2652846]	-
ENSMUSG00000041380	685.1	734.381	862.744	0	0	0	760.742	0	12.0356	1.31e-23	1.31e-22	Htr2c	X	146962513	147197277	+	9328	protein_coding	5-hydroxytryptamine (serotonin) receptor 2C [Source:MGI Symbol;Acc:MGI:96281]	-
ENSMUSG00000029754	260.177	229.555	221.242	7.07648	0	6.67816	236.991	4.58488	5.68973	1.8e-23	1.78e-22	Dlx6	6	6863334	6868568	+	2375	protein_coding	distal-less homeobox 6 [Source:MGI Symbol;Acc:MGI:101927]	Homeobox
ENSMUSG00000109006	185.841	284.998	278.826	2.02185	0	5.72414	249.888	2.582	6.57833	1.92e-23	1.9e-22	B230209E15Rik	7	61529871	61615327	-	1752	lincRNA	RIKEN cDNA B230209E15 gene [Source:MGI Symbol;Acc:MGI:2442668]	-
ENSMUSG00000049176	378.714	413.393	437.433	10.1093	38.6551	7.63218	409.847	18.7988	4.44837	2.04e-23	2.01e-22	Frmpd4	X	167471309	168577231	-	9394	protein_coding	FERM and PDZ domain containing 4 [Source:MGI Symbol;Acc:MGI:3042378]	-
ENSMUSG00000039552	192.873	270.408	242.457	5.05463	2.97347	0	235.246	2.67603	6.47846	4.36e-23	4.27e-22	Rsph4a	10	33905111	33916021	+	3650	protein_coding	radial spoke head 4 homolog A (Chlamydomonas) [Source:MGI Symbol;Acc:MGI:3027894]	-
ENSMUSG00000032356	3273.81	3121.36	3137.8	58.6337	8.9204	35.2988	3177.66	34.2843	6.53482	5.27e-23	5.14e-22	Rasgrf1	9	89909908	90026977	+	11063	protein_coding	RAS protein-specific guanine nucleotide-releasing factor 1 [Source:MGI Symbol;Acc:MGI:99694]	-
ENSMUSG00000022025	219.995	292.78	218.212	9.09833	4.95578	0	243.662	4.6847	5.71775	6.26e-23	6.09e-22	Cnmd	14	79637690	79662170	-	1843	protein_coding	chondromodulin [Source:MGI Symbol;Acc:MGI:1341171]	-
ENSMUSG00000045912	359.627	278.189	438.444	3.03278	13.8762	26.7126	358.753	14.5405	4.61675	1.07e-22	1.03e-21	C2cd4c	10	79606854	79614025	-	6754	protein_coding	C2 calcium-dependent domain containing 4C [Source:MGI Symbol;Acc:MGI:2685084]	-
ENSMUSG00000034329	13.0591	9.7269	28.2867	328.551	259.683	317.69	17.0242	301.974	-4.15192	1.08e-22	1.04e-21	Brip1	11	86058138	86201193	-	7454	protein_coding	BRCA1 interacting protein C-terminal helicase 1 [Source:MGI Symbol;Acc:MGI:2442836]	-
ENSMUSG00000026824	232.05	232.473	234.375	15.1639	6.93809	6.67816	232.966	9.59338	4.60742	1.22e-22	1.17e-21	Kcnj3	2	55435970	55598145	+	5215	protein_coding	potassium inwardly-rectifying channel, subfamily J, member 3 [Source:MGI Symbol;Acc:MGI:104742]	-
ENSMUSG00000058248	344.559	523.307	416.218	9.09833	40.6374	8.5862	428.028	19.4406	4.46211	1.5e-22	1.44e-21	Kcnh1	1	192190774	192510159	+	7331	protein_coding	potassium voltage-gated channel, subfamily H (eag-related), member 1 [Source:MGI Symbol;Acc:MGI:1341721]	-
ENSMUSG00000052336	202.918	234.418	225.283	6.06555	0	5.72414	220.873	3.9299	5.81044	1.55e-22	1.49e-21	Cx3cr1	9	119901616	120069879	-	4505	protein_coding	chemokine (C-X3-C motif) receptor 1 [Source:MGI Symbol;Acc:MGI:1333815]	-
ENSMUSG00000026890	403.827	214.964	375.809	0	0	3.81609	331.534	1.27203	7.98556	1.99e-22	1.89e-21	Lhx6	2	36081953	36105408	-	4805	protein_coding	LIM homeobox protein 6 [Source:MGI Symbol;Acc:MGI:1306803]	Homeobox
ENSMUSG00000052160	388.759	278.189	277.816	21.2294	8.9204	1.90805	314.921	10.686	4.89121	2.12e-22	2.01e-21	Pld4	12	112760655	112768990	+	3462	protein_coding	phospholipase D family, member 4 [Source:MGI Symbol;Acc:MGI:2144765]	-
ENSMUSG00000027335	240.086	209.128	344.491	11.1202	17.8408	15.2644	264.569	14.7418	4.16429	2.35e-22	2.22e-21	Adra1d	2	131545850	131562283	-	1899	protein_coding	adrenergic receptor, alpha 1d [Source:MGI Symbol;Acc:MGI:106673]	-
ENSMUSG00000000214	593.686	565.133	642.512	0	0	0	600.444	0	11.6942	3e-22	2.83e-21	Th	7	142892752	142931128	-	2364	protein_coding	tyrosine hydroxylase [Source:MGI Symbol;Acc:MGI:98735]	-
ENSMUSG00000046719	245.109	200.374	227.304	3.03278	11.8939	4.77011	224.262	6.56559	5.09402	3.2e-22	3.01e-21	Nxph3	11	95509845	95514570	-	2099	protein_coding	neurexophilin 3 [Source:MGI Symbol;Acc:MGI:1336188]	-
ENSMUSG00000041660	187.85	333.633	239.427	7.07648	0	9.54023	253.636	5.5389	5.51129	4.43e-22	4.15e-21	Bbox1	2	110262697	110314560	-	4403	protein_coding	butyrobetaine (gamma), 2-oxoglutarate dioxygenase 1 (gamma-butyrobetaine hydroxylase) [Source:MGI Symbol;Acc:MGI:1891372]	-
ENSMUSG00000000627	450.036	326.824	312.164	13.142	37.6639	10.4942	363.008	20.4334	4.15266	5.36e-22	5e-21	Sema4f	6	82911885	82939769	-	5290	protein_coding	sema domain, immunoglobulin domain (Ig), TM domain, and short cytoplasmic domain [Source:MGI Symbol;Acc:MGI:1340055]	-
ENSMUSG00000033316	590.673	493.154	657.665	0	0	0	580.497	0	11.6454	5.61e-22	5.22e-21	Galnt9	5	110544355	110621380	+	3006	protein_coding	polypeptide N-acetylgalactosaminyltransferase 9 [Source:MGI Symbol;Acc:MGI:2677965]	-
ENSMUSG00000054976	749.391	819.005	562.703	2.02185	0	0	710.366	0.67395	10.0784	9.58e-22	8.83e-21	Nyap2	1	81076950	81341764	+	12508	protein_coding	neuronal tyrosine-phophorylated phosphoinositide 3-kinase adaptor 2 [Source:MGI Symbol;Acc:MGI:2443135]	-
ENSMUSG00000037492	272.232	232.473	328.328	12.1311	11.8939	0	277.677	8.00832	5.12648	1.3e-21	1.19e-20	Zmat4	8	23636019	24156585	+	8310	protein_coding	zinc finger, matrin type 4 [Source:MGI Symbol;Acc:MGI:2443497]	-
ENSMUSG00000047428	271.227	287.916	144.464	10.1093	2.97347	6.67816	234.536	6.58696	5.15674	1.41e-21	1.3e-20	Dlk2	17	46297421	46303271	+	2113	protein_coding	delta like non-canonical Notch ligand 2 [Source:MGI Symbol;Acc:MGI:2146838]	-
ENSMUSG00000076439	672.041	496.072	457.638	0	0	0	541.917	0	11.5463	1.72e-21	1.57e-20	Mog	17	37010743	37023398	-	1704	protein_coding	myelin oligodendrocyte glycoprotein [Source:MGI Symbol;Acc:MGI:97435]	-
ENSMUSG00000030237	475.15	589.45	516.232	0	0	0	526.944	0	11.5059	1.9e-21	1.73e-20	Slco1a4	6	141805440	141856199	-	6414	protein_coding	solute carrier organic anion transporter family, member 1a4 [Source:MGI Symbol;Acc:MGI:1351896]	-
ENSMUSG00000031340	215.977	227.609	240.437	1.01093	0	8.5862	228.008	3.19904	6.13029	2.43e-21	2.2e-20	Gabre	X	72255999	72274803	-	4736	protein_coding	gamma-aminobutyric acid (GABA) A receptor, subunit epsilon [Source:MGI Symbol;Acc:MGI:1330235]	-
ENSMUSG00000067578	256.159	224.691	271.754	5.05463	17.8408	3.81609	250.868	8.90384	4.81924	3.15e-21	2.84e-20	Cbln4	2	172036233	172043466	-	2902	protein_coding	cerebellin 4 precursor protein [Source:MGI Symbol;Acc:MGI:2154433]	-
ENSMUSG00000035681	253.146	229.555	220.232	9.09833	0	9.54023	234.311	6.21285	5.23414	3.86e-21	3.47e-20	Kcnc2	10	112271121	112467024	+	7138	protein_coding	potassium voltage gated channel, Shaw-related subfamily, member 2 [Source:MGI Symbol;Acc:MGI:96668]	-
ENSMUSG00000048096	278.259	190.647	185.884	5.05463	1.98231	10.4942	218.263	5.84373	5.21421	5.08e-21	4.56e-20	Lmod1	1	135324807	135368065	+	3948	protein_coding	leiomodin 1 (smooth muscle) [Source:MGI Symbol;Acc:MGI:2135671]	-
ENSMUSG00000046378	546.473	464.946	433.392	0	0	0	481.604	0	11.3761	6.55e-21	5.85e-20	Asphd1	7	126945567	126949582	-	1672	protein_coding	aspartate beta-hydroxylase domain containing 1 [Source:MGI Symbol;Acc:MGI:2685014]	-
ENSMUSG00000069911	197.895	224.691	265.693	0	1.98231	2.86207	229.427	1.61479	7.13074	7.62e-21	6.79e-20	Fam196b	11	34314822	34422640	+	5371	protein_coding	family with sequence similarity 196, member B [Source:MGI Symbol;Acc:MGI:3643491]	-
ENSMUSG00000026241	160.727	222.746	237.406	7.07648	7.92925	10.4942	206.96	8.49999	4.60281	8.26e-21	7.35e-20	Nppc	1	86666291	86670571	-	1042	protein_coding	natriuretic peptide type C [Source:MGI Symbol;Acc:MGI:97369]	-
ENSMUSG00000003477	534.418	440.628	429.351	0	0	0	468.133	0	11.3351	9.62e-21	8.54e-20	Inmt	6	55170626	55175043	-	1600	protein_coding	indolethylamine N-methyltransferase [Source:MGI Symbol;Acc:MGI:102963]	-
ENSMUSG00000037625	2291.37	1979.42	1840.65	64.6992	14.8673	62.9655	2037.15	47.5107	5.42195	1.01e-20	8.92e-20	Cldn11	3	31149920	31164324	+	1870	protein_coding	claudin 11 [Source:MGI Symbol;Acc:MGI:106925]	-
ENSMUSG00000001349	950.3	866.667	915.276	4.0437	1.98231	17.1724	910.748	7.73281	6.87253	2.09e-20	1.82e-19	Cnn1	9	22099216	22109630	+	2736	protein_coding	calponin 1 [Source:MGI Symbol;Acc:MGI:104979]	-
ENSMUSG00000046922	316.432	218.855	245.488	4.0437	0	0	260.258	1.3479	7.62576	2.14e-20	1.87e-19	Gpr6	10	41069977	41072285	-	1786	protein_coding	G protein-coupled receptor 6 [Source:MGI Symbol;Acc:MGI:2155249]	-
ENSMUSG00000097929	422.914	453.273	418.239	0	0	0	431.475	0	11.2175	2.56e-20	2.23e-19	Tunar	12	105333870	105383932	+	6157	protein_coding	Tcl1 upstream neural differentiation associated RNA [Source:MGI Symbol;Acc:MGI:1917202]	-
ENSMUSG00000051906	428.941	357.95	526.334	0	0	0	437.742	0	11.2382	2.89e-20	2.51e-19	Cd209f	8	4102787	4105835	-	1988	protein_coding	CD209f antigen [Source:MGI Symbol;Acc:MGI:1916392]	-
ENSMUSG00000025576	1257.69	1211.97	1621.43	81.885	34.6905	22.8965	1363.7	46.4907	4.87608	3.36e-20	2.91e-19	Rbfox3	11	118489762	118911597	-	5818	protein_coding	RNA binding protein, fox-1 homolog (C. elegans) 3 [Source:MGI Symbol;Acc:MGI:106368]	-
ENSMUSG00000021301	264.196	297.643	385.911	0	0	2.86207	315.917	0.954023	8.3293	4.96e-20	4.27e-19	Hecw1	13	14226438	14523228	-	14672	protein_coding	HECT, C2 and WW domain containing E3 ubiquitin protein ligase 1 [Source:MGI Symbol;Acc:MGI:2444115]	-
ENSMUSG00000032564	206.936	278.189	233.365	21.2294	8.9204	14.3103	239.497	14.8201	4.01633	8.52e-20	7.24e-19	Cpne4	9	104547286	105034544	+	5499	protein_coding	copine IV [Source:MGI Symbol;Acc:MGI:1921270]	-
ENSMUSG00000022208	3906.68	3190.42	3906.59	109.18	20.8143	83.954	3667.9	71.3161	5.68467	1.56e-19	1.31e-18	Jph4	14	55106826	55116935	-	7064	protein_coding	junctophilin 4 [Source:MGI Symbol;Acc:MGI:2443113]	-
ENSMUSG00000078235	216.982	148.822	259.631	1.01093	0	4.77011	208.478	1.92701	6.73289	1.85e-19	1.54e-18	Fam43b	4	138394092	138396528	-	2437	protein_coding	family with sequence similarity 43, member B [Source:MGI Symbol;Acc:MGI:3651622]	-
ENSMUSG00000021974	203.923	189.675	203.058	2.02185	0	2.86207	198.885	1.62797	6.92299	2.98e-19	2.46e-18	Fgf9	14	58070547	58112720	+	4649	protein_coding	fibroblast growth factor 9 [Source:MGI Symbol;Acc:MGI:104723]	-
ENSMUSG00000093536	193.877	280.135	163.659	6.06555	5.94693	14.3103	212.557	8.77428	4.59199	4.51e-19	3.71e-18	Smim17	7	6398715	6432093	+	3683	protein_coding	small integral membrane protein 17 [Source:MGI Symbol;Acc:MGI:4365374]	-
ENSMUSG00000027221	1553.03	1061.2	1530.51	71.7757	15.8585	40.069	1381.58	42.5677	5.02113	7.34e-19	6e-18	Chst1	2	92599707	92615250	+	2680	protein_coding	carbohydrate (keratan sulfate Gal-6) sulfotransferase 1 [Source:MGI Symbol;Acc:MGI:1924219]	-
ENSMUSG00000064329	148.673	213.992	210.13	6.06555	10.9027	9.54023	190.931	8.83616	4.43145	1.11e-18	8.97e-18	Scn1a	2	66270778	66440840	-	11146	protein_coding	sodium channel, voltage-gated, type I, alpha [Source:MGI Symbol;Acc:MGI:98246]	-
ENSMUSG00000035964	2629.9	2365.58	2527.62	32.3496	3.96462	5.72414	2507.7	14.0128	7.48643	1.19e-18	9.6e-18	Tmem59l	8	70483867	70487358	-	1663	protein_coding	transmembrane protein 59-like [Source:MGI Symbol;Acc:MGI:1915187]	-
ENSMUSG00000073680	276.25	263.599	150.526	0	10.9027	8.5862	230.125	6.49631	5.13947	1.44e-18	1.16e-17	Tmem88b	4	155781591	155785874	-	3471	protein_coding	transmembrane protein 88B [Source:MGI Symbol;Acc:MGI:2444329]	-
ENSMUSG00000023192	188.855	187.729	202.048	0	0	5.72414	192.877	1.90805	6.62449	1.87e-18	1.5e-17	Grm2	9	106643095	106656082	-	4894	protein_coding	glutamate receptor, metabotropic 2 [Source:MGI Symbol;Acc:MGI:1351339]	-
ENSMUSG00000059213	4081.47	3596.03	4459.19	5.05463	0	14.3103	4045.57	6.45499	9.28755	2.34e-18	1.87e-17	Ddn	15	98803777	98809490	-	3781	protein_coding	dendrin [Source:MGI Symbol;Acc:MGI:108101]	-
ENSMUSG00000060212	186.845	221.773	164.669	7.07648	0	7.63218	191.096	4.90289	5.28126	2.45e-18	1.95e-17	Pcnx2	8	125751508	125898317	-	9574	protein_coding	pecanex homolog 2 [Source:MGI Symbol;Acc:MGI:2445010]	-
ENSMUSG00000086496	405.836	323.906	225.283	0	0	0	318.342	0	10.7788	2.8e-18	2.23e-17	Gm14204	2	158595472	158610723	-	7401	processed_transcript	predicted gene 14204 [Source:MGI Symbol;Acc:MGI:3651576]	-
ENSMUSG00000048636	374.696	389.076	204.068	0	0	0	322.613	0	10.7981	2.98e-18	2.36e-17	A730049H05Rik	6	92816478	92847174	+	3739	protein_coding	RIKEN cDNA A730049H05 gene [Source:MGI Symbol;Acc:MGI:1921766]	-
ENSMUSG00000019992	8.03637	22.3719	10.1024	216.338	264.639	202.253	13.5035	227.743	-4.07182	3.78e-18	2.98e-17	Mtfr2	10	20347770	20361304	+	2140	protein_coding	mitochondrial fission regulator 2 [Source:MGI Symbol;Acc:MGI:1919054]	-
ENSMUSG00000029088	296.341	291.807	160.628	6.06555	21.8054	12.4023	249.592	13.4244	4.21538	4.98e-18	3.9e-17	Kcnip4	5	48389502	49524907	-	3627	protein_coding	Kv channel interacting protein 4 [Source:MGI Symbol;Acc:MGI:1933131]	-
ENSMUSG00000041468	209.95	141.04	239.427	0	0	4.77011	196.806	1.59004	6.91528	8.47e-18	6.57e-17	Gpr12	5	146582398	146585239	-	2512	protein_coding	G-protein coupled receptor 12 [Source:MGI Symbol;Acc:MGI:101909]	-
ENSMUSG00000030708	263.191	286.943	347.522	18.1967	24.7789	1.90805	299.219	14.9612	4.32744	8.91e-18	6.89e-17	Dnajb13	7	100501716	100514960	-	2732	protein_coding	DnaJ heat shock protein family (Hsp40) member B13 [Source:MGI Symbol;Acc:MGI:1916637]	-
ENSMUSG00000061702	278.259	126.45	185.884	7.07648	0.991156	0	196.864	2.68921	6.2163	1.02e-17	7.85e-17	Tmem91	7	25669139	25675166	-	3547	protein_coding	transmembrane protein 91 [Source:MGI Symbol;Acc:MGI:2443589]	-
ENSMUSG00000030789	0	0	0	272.95	237.877	305.287	0	272.038	-10.5367	1.48e-17	1.14e-16	Itgax	7	128129547	128150657	+	4803	protein_coding	integrin alpha X [Source:MGI Symbol;Acc:MGI:96609]	-
ENSMUSG00000034145	194.882	162.439	217.201	4.0437	0	0	191.507	1.3479	7.18192	3.7e-17	2.78e-16	Tmem63c	12	87021340	87090043	+	4089	protein_coding	transmembrane protein 63c [Source:MGI Symbol;Acc:MGI:2444386]	-
ENSMUSG00000026347	237.073	236.364	270.744	23.2513	3.96462	3.81609	248.06	10.344	4.59246	3.7e-17	2.78e-16	Tmem163	1	127486546	127679548	-	4292	protein_coding	transmembrane protein 163 [Source:MGI Symbol;Acc:MGI:1919410]	-
ENSMUSG00000064065	286.296	324.878	161.638	0	0	0	257.604	0	10.4735	5.76e-17	4.29e-16	Ipcef1	10	6885796	7052478	-	9003	protein_coding	interaction protein for cytohesin exchange factors 1 [Source:MGI Symbol;Acc:MGI:2444159]	-
ENSMUSG00000034226	177.805	138.122	194.976	3.03278	0	7.63218	170.301	3.55499	5.56843	5.82e-17	4.34e-16	Rhov	2	119269201	119271272	-	1703	protein_coding	ras homolog family member V [Source:MGI Symbol;Acc:MGI:2444227]	-
ENSMUSG00000006362	255.155	142.013	226.293	12.1311	0	5.72414	207.82	5.95175	5.13074	6.28e-17	4.67e-16	Cbfa2t3	8	122625141	122699109	-	8373	protein_coding	core-binding factor, runt domain, alpha subunit 2, translocated to, 3 (human) [Source:MGI Symbol;Acc:MGI:1338013]	-
ENSMUSG00000073805	129.586	220.801	271.754	16.1748	5.94693	4.77011	207.38	8.96395	4.53871	9.89e-17	7.31e-16	Fam196a	7	134881926	134938430	-	6448	protein_coding	family with sequence similarity 196, member A [Source:MGI Symbol;Acc:MGI:3605068]	-
ENSMUSG00000036264	113.514	162.439	213.16	1.01093	6.93809	2.86207	163.038	3.60369	5.49773	1.31e-16	9.62e-16	Fstl4	11	52764634	53188538	+	4380	protein_coding	follistatin-like 4 [Source:MGI Symbol;Acc:MGI:2443199]	-
ENSMUSG00000042379	195.886	157.576	161.638	0	4.95578	0	171.7	1.65193	6.70663	1.38e-16	1.01e-15	Esm1	13	113209659	113218098	+	2097	protein_coding	endothelial cell-specific molecule 1 [Source:MGI Symbol;Acc:MGI:1918940]	-
ENSMUSG00000040055	167.759	154.658	187.904	5.05463	0	0	170.107	1.68488	6.68681	1.69e-16	1.24e-15	Gjb6	14	57123303	57133611	-	2674	protein_coding	gap junction protein, beta 6 [Source:MGI Symbol;Acc:MGI:107588]	-
ENSMUSG00000035849	132.6	157.576	142.444	5.05463	4.95578	3.81609	144.206	4.60883	4.97004	1.7e-16	1.24e-15	Krt222	11	99232761	99244085	-	3292	protein_coding	keratin 222 [Source:MGI Symbol;Acc:MGI:2442728]	-
ENSMUSG00000024395	178.809	141.04	187.904	1.01093	9.91156	2.86207	169.251	4.59485	5.20266	1.71e-16	1.25e-15	Lims2	18	31931325	31958619	+	2623	protein_coding	LIM and senescent cell antigen like domains 2 [Source:MGI Symbol;Acc:MGI:2385067]	-
ENSMUSG00000046699	272.232	357.95	222.253	4.0437	4.95578	28.6207	284.145	12.5401	4.49286	1.81e-16	1.32e-15	Slitrk4	X	64264885	64276996	-	8743	protein_coding	SLIT and NTRK-like family, member 4 [Source:MGI Symbol;Acc:MGI:2442509]	-
ENSMUSG00000062296	1072.85	1237.26	1534.55	48.5244	7.92925	35.2988	1281.56	30.5842	5.38924	2.26e-16	1.64e-15	Trank1	9	111311739	111395775	+	13123	protein_coding	tetratricopeptide repeat and ankyrin repeat containing 1 [Source:MGI Symbol;Acc:MGI:1341834]	-
ENSMUSG00000032517	3074.91	3464.72	3188.31	1.01093	0	9.54023	3242.65	3.51705	9.8396	2.42e-16	1.76e-15	Mobp	9	120149707	120181484	+	6849	protein_coding	myelin-associated oligodendrocytic basic protein [Source:MGI Symbol;Acc:MGI:108511]	-
ENSMUSG00000087307	145.659	132.286	201.038	9.09833	2.97347	5.72414	159.661	5.93198	4.75316	3.12e-16	2.24e-15	Gm12925	4	123665881	123671217	+	1124	antisense	predicted gene 12925 [Source:MGI Symbol;Acc:MGI:3651536]	-
ENSMUSG00000035557	0	0	0	280.026	190.302	175.54	0	215.289	-10.1988	4.42e-16	3.15e-15	Krt17	11	100256217	100261029	-	1551	protein_coding	keratin 17 [Source:MGI Symbol;Acc:MGI:96691]	-
ENSMUSG00000046793	215.977	133.258	126.28	2.02185	2.97347	8.5862	158.505	4.52717	5.11793	8.72e-16	6.12e-15	Gpr61	3	108148321	108154882	-	3686	protein_coding	G protein-coupled receptor 61 [Source:MGI Symbol;Acc:MGI:2441719]	-
ENSMUSG00000043448	320.45	274.299	195.986	25.2731	2.97347	18.1264	263.578	15.4577	4.09272	9.5e-16	6.66e-15	Gjc2	11	59175568	59183213	-	2250	protein_coding	gap junction protein, gamma 2 [Source:MGI Symbol;Acc:MGI:2153060]	-
ENSMUSG00000061808	173.786	234.418	181.843	0	0	0	196.683	0	10.0842	1.01e-15	7.09e-15	Ttr	18	20665250	20674324	+	1219	protein_coding	transthyretin [Source:MGI Symbol;Acc:MGI:98865]	-
ENSMUSG00000026572	79.3591	178.975	188.915	4.0437	2.97347	1.90805	149.083	2.97507	5.65346	1.68e-15	1.16e-14	Tbx19	1	165137855	165160773	-	3192	protein_coding	T-box 19 [Source:MGI Symbol;Acc:MGI:1891158]	T-box
ENSMUSG00000040867	2091.46	1938.57	2097.26	137.486	31.717	105.897	2042.43	91.6998	4.47731	1.71e-15	1.18e-14	Begain	12	109032187	109068217	-	4408	protein_coding	brain-enriched guanylate kinase-associated [Source:MGI Symbol;Acc:MGI:3044626]	-
ENSMUSG00000020911	0	0	1.01024	326.529	295.364	300.517	0.336746	307.47	-9.75138	1.94e-15	1.34e-14	Krt19	11	100140810	100148665	-	1855	protein_coding	keratin 19 [Source:MGI Symbol;Acc:MGI:96693]	-
ENSMUSG00000060981	153.695	182.866	185.884	5.05463	15.8585	9.54023	174.148	10.1511	4.09914	2.49e-15	1.71e-14	Hist1h4h	13	23531050	23531519	+	470	protein_coding	histone cluster 1, H4h [Source:MGI Symbol;Acc:MGI:2448427]	-
ENSMUSG00000024211	188.855	182.866	167.7	0	0	0	179.807	0	9.95468	2.82e-15	1.93e-14	Grm8	6	27275119	28135178	-	9898	protein_coding	glutamate receptor, metabotropic 8 [Source:MGI Symbol;Acc:MGI:1351345]	-
ENSMUSG00000021478	238.077	112.832	155.577	4.0437	0	0	168.829	1.3479	6.99846	3.67e-15	2.5e-14	Drd1	13	54051183	54055705	-	3628	protein_coding	dopamine receptor D1 [Source:MGI Symbol;Acc:MGI:99578]	-
ENSMUSG00000025909	120.545	184.811	152.546	5.05463	0	0	152.634	1.68488	6.52953	5.67e-15	3.81e-14	Sntg1	1	8361475	9299878	-	10908	protein_coding	syntrophin, gamma 1 [Source:MGI Symbol;Acc:MGI:1918346]	-
ENSMUSG00000022696	300.359	262.626	271.754	1.01093	0	0	278.247	0.336975	9.62275	5.79e-15	3.88e-14	Sidt1	16	44240180	44333196	-	5623	protein_coding	SID1 transmembrane family, member 1 [Source:MGI Symbol;Acc:MGI:2443155]	-
ENSMUSG00000001520	155.705	121.586	175.782	10.1093	6.93809	7.63218	151.024	8.22651	4.19979	5.87e-15	3.94e-14	Nrip2	6	128399296	128416427	+	3757	protein_coding	nuclear receptor interacting protein 2 [Source:MGI Symbol;Acc:MGI:1891884]	-
ENSMUSG00000052581	166.755	146.876	188.915	0	0	0	167.515	0	9.85242	7.64e-15	5.08e-14	Lrrtm4	6	80018877	80810143	+	6147	protein_coding	leucine rich repeat transmembrane neuronal 4 [Source:MGI Symbol;Acc:MGI:2389180]	-
ENSMUSG00000066129	1172.3	925.028	1078.93	10.1093	15.8585	54.3793	1058.76	26.7823	5.30239	9.92e-15	6.56e-14	Kndc1	7	139894696	139941537	+	10709	protein_coding	kinase non-catalytic C-lobe domain (KIND) containing 1 [Source:MGI Symbol;Acc:MGI:1923734]	-
ENSMUSG00000015134	0	6.80883	8.08191	142.54	162.55	157.414	4.96358	154.168	-4.95495	1.05e-14	6.92e-14	Aldh1a3	7	66390890	66427517	-	4617	protein_coding	aldehyde dehydrogenase family 1, subfamily A3 [Source:MGI Symbol;Acc:MGI:1861722]	-
ENSMUSG00000026830	150.682	180.92	149.515	0	0	0	160.372	0	9.78972	1.31e-14	8.63e-14	Ermn	2	58045113	58052864	-	3635	protein_coding	ermin, ERM-like protein [Source:MGI Symbol;Acc:MGI:1925017]	-
ENSMUSG00000063646	206.936	98.2417	201.038	0	0	0	168.739	0	9.86279	1.54e-14	1.01e-13	Jakmip1	5	37028335	37150607	+	8586	protein_coding	janus kinase and microtubule interacting protein 1 [Source:MGI Symbol;Acc:MGI:1923321]	-
ENSMUSG00000036560	157.714	107.969	238.416	0	0	0	168.033	0	9.85675	1.59e-14	1.04e-13	Lgi4	7	31059342	31070935	+	4584	protein_coding	leucine-rich repeat LGI family, member 4 [Source:MGI Symbol;Acc:MGI:2180197]	-
ENSMUSG00000009876	7.03182	0	12.1229	175.901	172.461	171.724	6.38489	173.362	-4.77093	1.66e-14	1.08e-13	Cox4i2	2	152754173	152765037	+	788	protein_coding	cytochrome c oxidase subunit 4I2 [Source:MGI Symbol;Acc:MGI:2135755]	-
ENSMUSG00000031344	159.723	194.538	160.628	8.0874	17.8408	5.72414	171.63	10.5508	4.02633	1.9e-14	1.24e-13	Gabrq	X	72825178	72842602	+	5352	protein_coding	gamma-aminobutyric acid (GABA) A receptor, subunit theta [Source:MGI Symbol;Acc:MGI:1888498]	-
ENSMUSG00000045498	174.791	161.466	235.386	8.0874	20.8143	4.77011	190.548	11.2239	4.08819	2.37e-14	1.54e-13	Pcdhb3	18	37300799	37304585	+	3787	protein_coding	protocadherin beta 3 [Source:MGI Symbol;Acc:MGI:2136737]	-
ENSMUSG00000048485	185.841	182.866	80.8191	0	0.991156	5.72414	149.842	2.23843	6.04036	2.56e-14	1.65e-13	Zbtb8b	4	129425765	129440853	-	6489	protein_coding	zinc finger and BTB domain containing 8b [Source:MGI Symbol;Acc:MGI:2387181]	ZBTB
ENSMUSG00000027360	150.682	176.057	137.392	1.01093	0	1.90805	154.71	0.97299	7.29807	3.13e-14	2.02e-13	Hdc	2	126593667	126619299	-	6389	protein_coding	histidine decarboxylase [Source:MGI Symbol;Acc:MGI:96062]	-
ENSMUSG00000049721	257.164	140.067	322.266	5.05463	4.95578	25.7586	239.832	11.923	4.32203	3.31e-14	2.13e-13	Gal3st1	11	3983636	3999326	+	2041	protein_coding	galactose-3-O-sulfotransferase 1 [Source:MGI Symbol;Acc:MGI:1858277]	-
ENSMUSG00000027748	215.977	145.903	259.631	6.06555	18.832	0.954023	207.171	8.61718	4.59214	4.28e-14	2.74e-13	Trpc4	3	54156035	54318471	+	8032	protein_coding	transient receptor potential cation channel, subfamily C, member 4 [Source:MGI Symbol;Acc:MGI:109525]	-
ENSMUSG00000045441	96.4364	165.357	142.444	4.0437	7.92925	3.81609	134.746	5.26301	4.67979	5.07e-14	3.24e-13	Gprin3	6	59347226	59426294	-	8339	protein_coding	GPRIN family member 3 [Source:MGI Symbol;Acc:MGI:1924785]	-
ENSMUSG00000026668	191.868	216.91	298.02	0	0	0.954023	235.599	0.318008	9.38269	5.33e-14	3.4e-13	Ucma	2	4976122	4985748	+	884	protein_coding	upper zone of growth plate and cartilage matrix associated [Source:MGI Symbol;Acc:MGI:1915777]	-
ENSMUSG00000046610	1712.75	1871.46	1678.01	3.03278	0	13.3563	1754.07	5.46303	8.32116	6.35e-14	4.02e-13	Oacyl	18	65698268	65751601	+	3591	protein_coding	O-acyltransferase like [Source:MGI Symbol;Acc:MGI:2442915]	-
ENSMUSG00000050854	121.55	109.914	206.089	4.0437	0	0	145.851	1.3479	6.7867	7.18e-14	4.53e-13	Tmem125	4	118540941	118544044	-	2339	protein_coding	transmembrane protein 125 [Source:MGI Symbol;Acc:MGI:1923409]	-
ENSMUSG00000048387	132.6	171.193	136.382	1.01093	0	1.90805	146.725	0.97299	7.22175	8.57e-14	5.38e-13	Osr1	12	9570116	9581500	+	2066	protein_coding	odd-skipped related transcription factor 1 [Source:MGI Symbol;Acc:MGI:1344424]	zf-C2H2
ENSMUSG00000074872	138.627	147.849	119.208	0	0	0	135.228	0	9.54368	1.19e-13	7.39e-13	Ctxn2	2	125136692	125147839	+	1028	protein_coding	cortexin 2 [Source:MGI Symbol;Acc:MGI:2139444]	-
ENSMUSG00000027875	195.886	123.532	126.28	6.06555	5.94693	12.4023	148.566	8.13826	4.1851	1.19e-13	7.42e-13	Hmgcs2	3	98280435	98310738	+	3290	protein_coding	3-hydroxy-3-methylglutaryl-Coenzyme A synthase 2 [Source:MGI Symbol;Acc:MGI:101939]	-
ENSMUSG00000057455	1952.84	2161.32	1954.81	16.1748	0	6.67816	2022.99	7.61766	8.05475	1.36e-13	8.43e-13	Rit2	18	30973489	31317290	-	4496	protein_coding	Ras-like without CAAX 2 [Source:MGI Symbol;Acc:MGI:108054]	-
ENSMUSG00000094500	132.6	132.286	130.321	0	0	0	131.736	0	9.50586	1.56e-13	9.6e-13	Smim18	8	33742112	33747770	-	587	protein_coding	small integral membrane protein 18 [Source:MGI Symbol;Acc:MGI:1919882]	-
ENSMUSG00000049916	18.0818	20.4265	2.02048	178.934	295.364	191.759	13.5096	222.019	-4.03561	1.64e-13	1.01e-12	2610318N02Rik	16	17113398	17125167	-	2277	protein_coding	RIKEN cDNA 2610318N02 gene [Source:MGI Symbol;Acc:MGI:1917708]	-
ENSMUSG00000042581	98.4455	157.576	146.485	0	0	0	134.169	0	9.53235	1.7e-13	1.04e-12	Thsd7b	1	129273302	130219278	+	12171	protein_coding	thrombospondin, type I, domain containing 7B [Source:MGI Symbol;Acc:MGI:2443925]	-
ENSMUSG00000052026	111.505	88.5148	232.355	0	0	0	144.125	0	9.63531	1.79e-13	1.1e-12	Slc6a7	18	60995381	61014199	-	3342	protein_coding	solute carrier family 6 (neurotransmitter transporter, L-proline), member 7 [Source:MGI Symbol;Acc:MGI:2147363]	-
ENSMUSG00000024791	106.482	61.2795	22.2253	1112.02	1743.44	1435.8	63.3288	1430.42	-4.49737	1.84e-13	1.13e-12	Cdca5	19	6084983	6091777	+	2129	protein_coding	cell division cycle associated 5 [Source:MGI Symbol;Acc:MGI:1915099]	-
ENSMUSG00000036357	132.6	175.084	94.9624	0	0	0	134.216	0	9.53296	1.97e-13	1.2e-12	Gpr101	X	57496668	57503757	-	5410	protein_coding	G protein-coupled receptor 101 [Source:MGI Symbol;Acc:MGI:2685211]	-
ENSMUSG00000036760	556.518	726.599	768.792	0	3.96462	11.4483	683.97	5.13763	7.04871	2.54e-13	1.54e-12	Kcnk9	15	72501089	72546340	-	12300	protein_coding	potassium channel, subfamily K, member 9 [Source:MGI Symbol;Acc:MGI:3521816]	-
ENSMUSG00000027379	69.3137	145.903	39.3993	1163.58	1656.22	1387.15	84.8721	1402.32	-4.04573	3.02e-13	1.82e-12	Bub1	2	127801122	127831865	-	4354	protein_coding	BUB1, mitotic checkpoint serine/threonine kinase [Source:MGI Symbol;Acc:MGI:1100510]	-
ENSMUSG00000037996	149.677	265.544	227.304	15.1639	0	15.2644	214.175	10.1427	4.39893	3.2e-13	1.93e-12	Slc24a2	4	86983124	87230477	-	12217	protein_coding	solute carrier family 24 (sodium/potassium/calcium exchanger), member 2 [Source:MGI Symbol;Acc:MGI:1923626]	-
ENSMUSG00000050963	156.709	104.078	109.106	0	0	0	123.298	0	9.41028	4.75e-13	2.83e-12	Kcns2	15	34837355	34843407	+	5586	protein_coding	K+ voltage-gated channel, subfamily S, 2 [Source:MGI Symbol;Acc:MGI:1197011]	-
ENSMUSG00000055172	112.509	195.511	192.956	0	12.885	1.90805	166.992	4.93102	5.08254	6.74e-13	3.99e-12	C1ra	6	124512405	124523443	+	2981	protein_coding	complement component 1, r subcomponent A [Source:MGI Symbol;Acc:MGI:1355313]	-
ENSMUSG00000029413	1605.26	1462.93	1387.06	67.732	166.514	42.931	1485.08	92.3924	4.00695	7.05e-13	4.17e-12	Naaa	5	92257659	92278170	-	3721	protein_coding	N-acylethanolamine acid amidase [Source:MGI Symbol;Acc:MGI:1914361]	-
ENSMUSG00000029608	3854.44	3641.75	3726.77	60.6555	8.9204	103.988	3740.99	57.8548	6.01438	1.15e-12	6.72e-12	Rph3a	5	120940499	121010092	-	4639	protein_coding	rabphilin 3A [Source:MGI Symbol;Acc:MGI:102788]	-
ENSMUSG00000048583	189.859	153.685	178.812	1.01093	0	0	174.119	0.336975	8.94642	1.37e-12	7.95e-12	Igf2	7	142650766	142666816	-	5723	protein_coding	insulin-like growth factor 2 [Source:MGI Symbol;Acc:MGI:96434]	-
ENSMUSG00000020734	0	3.89076	0	90.9833	128.85	144.057	1.29692	121.297	-6.52203	2.01e-12	1.16e-11	Grin2c	11	115249169	115267243	-	5037	protein_coding	glutamate receptor, ionotropic, NMDA2C (epsilon 3) [Source:MGI Symbol;Acc:MGI:95822]	-
ENSMUSG00000070695	109.495	106.023	105.065	4.0437	3.96462	4.77011	106.861	4.25948	4.64746	2.17e-12	1.24e-11	Cntnap5a	1	115684756	116587323	+	10945	protein_coding	contactin associated protein-like 5A [Source:MGI Symbol;Acc:MGI:3643623]	-
ENSMUSG00000019232	115.523	100.187	106.075	0	0	0	107.262	0	9.20931	2.21e-12	1.27e-11	Etnppl	3	130617448	130637521	+	8262	protein_coding	ethanolamine phosphate phospholyase [Source:MGI Symbol;Acc:MGI:1919010]	-
ENSMUSG00000024171	86.3909	143.958	94.9624	0	0	0	108.437	0	9.22527	2.67e-12	1.53e-11	Prss28	17	25308646	25311876	+	1190	protein_coding	protease, serine 28 [Source:MGI Symbol;Acc:MGI:2149951]	-
ENSMUSG00000021613	672.041	762.589	596.041	0	0	5.72414	676.89	1.90805	8.45291	3.37e-12	1.91e-11	Hapln1	13	89539796	89611652	+	5902	protein_coding	hyaluronan and proteoglycan link protein 1 [Source:MGI Symbol;Acc:MGI:1337006]	-
ENSMUSG00000031374	108.491	88.5148	163.659	5.05463	0	0	120.221	1.68488	6.18269	3.72e-12	2.11e-11	Zfp92	X	73411096	73428385	+	6744	protein_coding	zinc finger protein 92 [Source:MGI Symbol;Acc:MGI:108094]	zf-C2H2
ENSMUSG00000062252	63.2864	119.641	140.423	0	0	0	107.783	0	9.21638	4.12e-12	2.33e-11	Lhfpl5	17	28575641	28585679	+	2388	protein_coding	lipoma HMGIC fusion partner-like 5 [Source:MGI Symbol;Acc:MGI:1915382]	-
ENSMUSG00000070866	97.4409	114.777	92.942	0	0	0	101.72	0	9.1329	4.47e-12	2.52e-11	Zfp804a	2	82053222	82259879	+	5245	protein_coding	zinc finger protein 804A [Source:MGI Symbol;Acc:MGI:2442949]	-
ENSMUSG00000034037	111.505	138.122	139.413	9.09833	0	5.72414	129.68	4.94082	4.71643	5.7e-12	3.18e-11	Fgd5	6	91978878	92076004	+	6292	protein_coding	FYVE, RhoGEF and PH domain containing 5 [Source:MGI Symbol;Acc:MGI:2443369]	-
ENSMUSG00000026785	13.0591	5.83614	2.02048	139.508	164.532	106.851	6.9719	136.963	-4.29619	6.64e-12	3.7e-11	Pkn3	2	30077684	30091022	+	4255	protein_coding	protein kinase N3 [Source:MGI Symbol;Acc:MGI:2388285]	-
ENSMUSG00000019888	102.464	109.914	81.8293	0	0	0	98.069	0	9.08017	7.41e-12	4.11e-11	Mgat4c	10	101681487	102391469	+	10691	protein_coding	MGAT4 family, member C [Source:MGI Symbol;Acc:MGI:1914819]	-
ENSMUSG00000035576	91.4137	84.624	119.208	0	0	0	98.4153	0	9.08507	7.41e-12	4.11e-11	L3mbtl1	2	162943472	162974522	+	4193	protein_coding	L3MBTL1 histone methyl-lysine binding protein [Source:MGI Symbol;Acc:MGI:2676663]	zf-C2HC
ENSMUSG00000047495	121.55	96.2963	152.546	8.0874	0	4.77011	123.464	4.28584	4.85132	8.85e-12	4.88e-11	Dlgap2	8	14095865	14847680	+	6149	protein_coding	DLG associated protein 2 [Source:MGI Symbol;Acc:MGI:2443181]	-
ENSMUSG00000020892	158.718	118.668	170.73	0	3.96462	13.3563	149.372	5.77365	4.67975	9.13e-12	5.02e-11	Aloxe3	11	69125896	69149115	+	6397	protein_coding	arachidonate lipoxygenase 3 [Source:MGI Symbol;Acc:MGI:1345140]	-
ENSMUSG00000018427	777.518	809.278	856.682	52.5681	8.9204	48.6552	814.493	36.7146	4.47133	1.11e-11	6.08e-11	Ypel2	11	86936425	86993707	-	4847	protein_coding	yippee like 2 [Source:MGI Symbol;Acc:MGI:1925114]	-
ENSMUSG00000039748	14.0636	17.5084	69.7065	819.861	895.014	956.885	33.7595	890.586	-4.72223	1.19e-11	6.51e-11	Exo1	1	175880581	175913489	+	8422	protein_coding	exonuclease 1 [Source:MGI Symbol;Acc:MGI:1349427]	-
ENSMUSG00000028736	113.514	76.8425	128.3	0	4.95578	2.86207	106.219	2.60595	5.34223	1.35e-11	7.31e-11	Pax7	4	139737062	139833528	-	5860	protein_coding	paired box 7 [Source:MGI Symbol;Acc:MGI:97491]	PAX
ENSMUSG00000021678	10.0455	17.5084	1.01024	190.054	126.868	179.356	9.52137	165.426	-4.11385	1.8e-11	9.64e-11	F2rl1	13	95511732	95525227	-	2741	protein_coding	coagulation factor II (thrombin) receptor-like 1 [Source:MGI Symbol;Acc:MGI:101910]	-
ENSMUSG00000056071	0	0	0	100.082	108.036	67.7356	0	91.9511	-8.9715	2.08e-11	1.11e-10	S100a9	3	90692632	90695721	-	522	protein_coding	S100 calcium binding protein A9 (calgranulin B) [Source:MGI Symbol;Acc:MGI:1338947]	-
ENSMUSG00000041014	124.564	85.5967	59.6041	0	0	0	89.9215	0	8.95496	3.37e-11	1.78e-10	Nrg3	14	38368952	39473088	-	6817	protein_coding	neuregulin 3 [Source:MGI Symbol;Acc:MGI:1097165]	-
ENSMUSG00000108434	62.2818	102.132	128.3	2.02185	0.991156	3.81609	97.5715	2.27637	5.41326	3.56e-11	1.87e-10	Gm45768	7	37317899	37321100	-	3202	lincRNA	predicted gene 45768 [Source:MGI Symbol;Acc:MGI:5804883]	-
ENSMUSG00000047976	108.491	138.122	143.454	1.01093	0	0	130.022	0.336975	8.52521	3.79e-11	1.99e-10	Kcna1	6	126640397	126646384	-	4780	protein_coding	potassium voltage-gated channel, shaker-related subfamily, member 1 [Source:MGI Symbol;Acc:MGI:96654]	-
ENSMUSG00000066196	150.682	140.067	130.321	16.1748	3.96462	1.90805	140.357	7.34916	4.26467	3.96e-11	2.07e-10	Spag8	4	43651335	43653594	-	1662	protein_coding	sperm associated antigen 8 [Source:MGI Symbol;Acc:MGI:3056295]	-
ENSMUSG00000060843	112.509	73.9244	100.014	3.03278	0	2.86207	95.4824	1.96495	5.60039	4.42e-11	2.31e-10	Ctnna3	10	63430098	65003667	+	7227	protein_coding	catenin (cadherin associated protein), alpha 3 [Source:MGI Symbol;Acc:MGI:2661445]	-
ENSMUSG00000041323	124.564	90.4601	113.147	0	5.94693	5.72414	109.39	3.89036	4.80432	4.56e-11	2.38e-10	Ak7	12	105705976	105782447	+	4209	protein_coding	adenylate kinase 7 [Source:MGI Symbol;Acc:MGI:1926051]	-
ENSMUSG00000026981	0	0	0	89.9724	71.3632	92.5402	0	84.6253	-8.85197	4.92e-11	2.56e-10	Il1rn	2	24336853	24351494	+	5535	protein_coding	interleukin 1 receptor antagonist [Source:MGI Symbol;Acc:MGI:96547]	-
ENSMUSG00000032495	94.4273	79.7606	134.362	0	0	3.81609	102.85	1.27203	6.30376	5.53e-11	2.87e-10	Lrrc2	9	110951545	110984066	+	3757	protein_coding	leucine rich repeat containing 2 [Source:MGI Symbol;Acc:MGI:1921499]	-
ENSMUSG00000033501	133.605	57.3887	71.7269	0	0	0	87.5734	0	8.91662	5.85e-11	3.03e-10	Crygs	16	22805203	22811577	-	875	protein_coding	crystallin, gamma S [Source:MGI Symbol;Acc:MGI:1298216]	-
ENSMUSG00000045930	0	0	0	77.8413	115.965	60.1034	0	84.6366	-8.85196	6.94e-11	3.57e-10	Clec14a	12	58264720	58269290	-	4571	protein_coding	C-type lectin domain family 14, member a [Source:MGI Symbol;Acc:MGI:1914114]	-
ENSMUSG00000010136	125.568	163.412	108.096	2.02185	11.8939	0	132.359	4.63857	4.84022	8.4e-11	4.31e-10	Pifo	3	105996957	106014646	-	1127	protein_coding	primary cilia formation [Source:MGI Symbol;Acc:MGI:1923670]	-
ENSMUSG00000040797	3110.07	3145.68	3844.97	46.5026	0.991156	14.3103	3366.91	20.6014	7.35341	8.92e-11	4.56e-10	Iqsec3	6	121372933	121473678	-	13577	protein_coding	IQ motif and Sec7 domain 3 [Source:MGI Symbol;Acc:MGI:2677208]	-
ENSMUSG00000040148	86.3909	52.5252	104.055	0	0	0	80.9903	0	8.80382	1.12e-10	5.69e-10	Hmx3	7	131542867	131544925	+	1457	protein_coding	H6 homeobox 3 [Source:MGI Symbol;Acc:MGI:107160]	Homeobox
ENSMUSG00000050663	131.595	133.258	144.464	8.0874	0	12.4023	136.439	6.8299	4.3154	1.14e-10	5.8e-10	Trhde	10	114398823	114802307	-	8065	protein_coding	TRH-degrading enzyme [Source:MGI Symbol;Acc:MGI:2384311]	-
ENSMUSG00000094017	3.01364	3.89076	3.03072	110.191	113.983	58.1954	3.3117	94.1231	-4.82695	1.22e-10	6.17e-10	Gm13160	4	147086358	147086984	-	627	processed_pseudogene	predicted gene 13160 [Source:MGI Symbol;Acc:MGI:3649984]	-
ENSMUSG00000052861	102.464	71.0064	63.645	0	0	0	79.0383	0	8.7688	1.24e-10	6.29e-10	Dnah6	6	73017606	73221651	-	13247	protein_coding	dynein, axonemal, heavy chain 6 [Source:MGI Symbol;Acc:MGI:107744]	-
ENSMUSG00000034450	93.4227	60.3068	80.8191	0	0	0	78.1829	0	8.75301	1.34e-10	6.75e-10	Gulo	14	65986786	66009207	-	2263	protein_coding	gulonolactone (L-) oxidase [Source:MGI Symbol;Acc:MGI:1353434]	-
ENSMUSG00000091002	598.709	601.122	637.461	15.1639	20.8143	0.954023	612.431	12.3107	5.6391	1.5e-10	7.54e-10	Tcerg1l	7	138208974	138397730	-	3856	protein_coding	transcription elongation regulator 1-like [Source:MGI Symbol;Acc:MGI:1917821]	-
ENSMUSG00000049946	88.4	54.4706	89.9112	0	0	0	77.594	0	8.74205	1.62e-10	8.11e-10	BC030500	8	58911755	58914298	+	1769	protein_coding	cDNA sequence BC030500 [Source:MGI Symbol;Acc:MGI:2447770]	-
ENSMUSG00000074896	761.446	593.341	602.102	9.09833	48.5666	9.54023	652.296	22.4017	4.86431	1.75e-10	8.75e-10	Ifit3	19	34583531	34588731	+	1745	protein_coding	interferon-induced protein with tetratricopeptide repeats 3 [Source:MGI Symbol;Acc:MGI:1101055]	-
ENSMUSG00000062563	130.591	143.958	166.689	3.03278	15.8585	0	147.079	6.29709	4.55045	2.32e-10	1.15e-09	Cys1	12	24665833	24681813	-	2952	protein_coding	cystin 1 [Source:MGI Symbol;Acc:MGI:2177632]	-
ENSMUSG00000036687	36.1636	119.641	85.8703	0	0	0	80.5583	0	8.79655	2.41e-10	1.2e-09	Tmem184a	5	139802485	139819917	-	5277	protein_coding	transmembrane protein 184a [Source:MGI Symbol;Acc:MGI:2385897]	-
ENSMUSG00000041216	61.2773	147.849	75.7679	1.01093	0	3.81609	94.9647	1.60901	5.86465	2.88e-10	1.42e-09	Clvs1	4	9269293	9451691	+	7566	protein_coding	clavesin 1 [Source:MGI Symbol;Acc:MGI:1921688]	-
ENSMUSG00000089726	0	8.75421	1.01024	100.082	100.107	127.839	3.25482	109.342	-5.0564	3e-10	1.48e-09	Mir17hg	14	115042879	115046727	+	3536	lincRNA	Mir17 host gene (non-protein coding) [Source:MGI Symbol;Acc:MGI:1923207]	-
ENSMUSG00000044067	97.4409	60.3068	139.413	0	0	2.86207	99.0535	0.954023	6.66248	3.17e-10	1.56e-09	Gpr22	12	31706867	31713947	-	4608	protein_coding	G protein-coupled receptor 22 [Source:MGI Symbol;Acc:MGI:1920260]	-
ENSMUSG00000098051	139.632	30.1534	76.7781	0	0	0	82.1878	0	8.82494	3.33e-10	1.64e-09	Gm27032	2	180894105	180895220	+	1116	lincRNA	predicted gene, 27032 [Source:MGI Symbol;Acc:MGI:5504147]	-
ENSMUSG00000030889	168.764	75.8698	63.645	2.02185	0	5.72414	102.76	2.582	5.30143	3.76e-10	1.84e-09	Vwa3a	7	120739318	120805742	+	7205	protein_coding	von Willebrand factor A domain containing 3A [Source:MGI Symbol;Acc:MGI:3041229]	-
ENSMUSG00000018930	0	2.91807	13.1331	155.683	129.841	101.126	5.35039	128.883	-4.59441	4.45e-10	2.17e-09	Ccl4	11	83662584	83664683	+	660	protein_coding	chemokine (C-C motif) ligand 4 [Source:MGI Symbol;Acc:MGI:98261]	-
ENSMUSG00000029054	94.4273	45.7164	75.7679	0	0	0	71.9705	0	8.63349	4.75e-10	2.31e-09	Gabrd	4	155384980	155398112	-	2875	protein_coding	gamma-aminobutyric acid (GABA) A receptor, subunit delta [Source:MGI Symbol;Acc:MGI:95622]	-
ENSMUSG00000063661	91.4137	73.9244	48.4915	0	0	0	71.2765	0	8.61977	4.82e-10	2.34e-09	Krt73	15	101793308	101802346	-	2168	protein_coding	keratin 73 [Source:MGI Symbol;Acc:MGI:3607712]	-
ENSMUSG00000038379	114.518	30.1534	28.2867	865.352	993.138	955.931	57.6528	938.14	-4.02468	5.15e-10	2.5e-09	Ttk	9	83834689	83872389	+	4919	protein_coding	Ttk protein kinase [Source:MGI Symbol;Acc:MGI:1194921]	-
ENSMUSG00000097519	0	0	0	66.7211	72.3544	65.8276	0	68.301	-8.54273	6.23e-10	3.01e-09	4930558J18Rik	1	57359222	57377544	-	2052	lincRNA	RIKEN cDNA 4930558J18 gene [Source:MGI Symbol;Acc:MGI:1922573]	-
ENSMUSG00000037254	857.882	567.078	744.546	10.1093	0	0.954023	723.169	3.68776	7.62203	6.43e-10	3.1e-09	Itih2	2	10094593	10131396	-	3315	protein_coding	inter-alpha trypsin inhibitor, heavy chain 2 [Source:MGI Symbol;Acc:MGI:96619]	-
ENSMUSG00000091415	125.568	92.4055	130.321	5.05463	0.991156	12.4023	116.098	6.14936	4.23089	7.56e-10	3.62e-09	Ak9	10	41303980	41434534	+	6968	protein_coding	adenylate kinase 9 [Source:MGI Symbol;Acc:MGI:2685080]	-
ENSMUSG00000061298	87.3955	117.695	109.106	0	7.92925	0	104.732	2.64308	5.31299	8.41e-10	4.02e-09	Agbl4	4	110397661	111664324	+	9599	protein_coding	ATP/GTP binding protein-like 4 [Source:MGI Symbol;Acc:MGI:1918244]	-
ENSMUSG00000031212	167.759	117.695	101.024	3.03278	0	13.3563	128.826	5.46303	4.5482	8.49e-10	4.05e-09	Pgr15l	X	97072596	97082104	+	5379	protein_coding	G protein-coupled receptor 15-like [Source:MGI Symbol;Acc:MGI:2676330]	-
ENSMUSG00000021367	53.2409	76.8425	69.7065	0	0	0	66.5966	0	8.52182	8.75e-10	4.17e-09	Edn1	13	42301476	42307990	+	2139	protein_coding	endothelin 1 [Source:MGI Symbol;Acc:MGI:95283]	-
ENSMUSG00000033063	146.664	122.559	79.8089	8.0874	0.991156	10.4942	116.344	6.52427	4.15319	9.7e-10	4.61e-09	Cntnap3	13	64736182	64903955	-	6386	protein_coding	contactin associated protein-like 3 [Source:MGI Symbol;Acc:MGI:3588199]	-
ENSMUSG00000044816	105.477	127.422	89.9112	1.01093	0	9.54023	107.604	3.51705	4.91798	1.26e-09	5.95e-09	D630023F18Rik	1	65105285	65123214	-	2667	protein_coding	RIKEN cDNA D630023F18 gene [Source:MGI Symbol;Acc:MGI:2138198]	-
ENSMUSG00000103707	36.1636	53.4979	121.229	0	0	0	70.2967	0	8.59957	1.31e-09	6.17e-09	Pcdha6	18	36967631	37187657	+	5367	protein_coding	protocadherin alpha 6 [Source:MGI Symbol;Acc:MGI:1298367]	-
ENSMUSG00000091636	62.2818	47.6618	82.8396	0	0	0	64.2611	0	8.47006	1.51e-09	7.1e-09	Akain1	17	69439326	69489233	+	2620	protein_coding	A kinase (PRKA) anchor inhibitor 1 [Source:MGI Symbol;Acc:MGI:2444600]	-
ENSMUSG00000087694	43.1955	61.2795	89.9112	0	0	0	64.7954	0	8.48211	1.63e-09	7.61e-09	A530058N18Rik	2	114013602	114032292	+	5470	processed_transcript	RIKEN cDNA A530058N18 gene [Source:MGI Symbol;Acc:MGI:2444858]	-
ENSMUSG00000021569	16.0727	90.4601	79.8089	889.614	1187.4	952.115	62.1139	1009.71	-4.02258	1.7e-09	7.91e-09	Trip13	13	73911347	73937784	-	3472	protein_coding	thyroid hormone receptor interactor 13 [Source:MGI Symbol;Acc:MGI:1916966]	-
ENSMUSG00000028294	133.605	122.559	45.4607	2.02185	0	6.67816	100.541	2.9	5.10253	1.71e-09	7.96e-09	Cfap206	4	34688559	34730206	-	2484	protein_coding	cilia and flagella associated protein 206 [Source:MGI Symbol;Acc:MGI:1916579]	-
ENSMUSG00000022805	144.655	163.412	149.515	9.09833	0	19.0805	152.527	9.39293	4.01603	2.15e-09	9.93e-09	Maats1	16	38297754	38342143	-	4527	protein_coding	MYCBP-associated, testis expressed 1 [Source:MGI Symbol;Acc:MGI:2443598]	-
ENSMUSG00000009075	118.536	143.958	154.567	17.1857	0	5.72414	139.02	7.63662	4.19136	2.39e-09	1.1e-08	Cabp7	11	4736892	4746778	-	2628	protein_coding	calcium binding protein 7 [Source:MGI Symbol;Acc:MGI:2183437]	-
ENSMUSG00000113029	93.4227	69.061	93.9522	2.02185	0	5.72414	85.4786	2.582	5.03569	2.43e-09	1.12e-08	Gm40578	12	111450405	111500840	-	1068	antisense	predicted gene, 40578 [Source:MGI Symbol;Acc:MGI:5623463]	-
ENSMUSG00000023153	99.45	67.1156	77.7884	3.03278	0	0	81.4513	1.01093	6.36038	3.29e-09	1.5e-08	Tmem52	4	155469114	155470858	+	1157	protein_coding	transmembrane protein 52 [Source:MGI Symbol;Acc:MGI:1916921]	-
ENSMUSG00000042045	49.2227	56.416	70.7167	0	0	0	58.7852	0	8.34169	3.76e-09	1.7e-08	Sln	9	53850164	53854560	+	1318	protein_coding	sarcolipin [Source:MGI Symbol;Acc:MGI:1913652]	-
ENSMUSG00000092083	77.35	108.941	59.6041	2.02185	0	4.77011	81.9651	2.26399	5.16624	3.78e-09	1.71e-08	Kcnb2	1	15287254	15723750	+	15165	protein_coding	potassium voltage gated channel, Shab-related subfamily, member 2 [Source:MGI Symbol;Acc:MGI:99632]	-
ENSMUSG00000028801	33.15	81.7059	68.6962	0	0	0	61.1841	0	8.39961	3.83e-09	1.73e-08	Stpg1	4	135494790	135537803	+	3054	protein_coding	sperm tail PG rich repeat containing 1 [Source:MGI Symbol;Acc:MGI:1926056]	-
ENSMUSG00000104713	98.4455	86.5694	72.7372	5.05463	0	4.77011	85.9173	3.27491	4.71184	4.01e-09	1.81e-08	Gbp6	5	105270702	105293698	-	5954	protein_coding	guanylate binding protein 6 [Source:MGI Symbol;Acc:MGI:2140937]	-
ENSMUSG00000045903	115.523	87.5421	75.7679	7.07648	0	0	92.9442	2.35883	5.32012	4.54e-09	2.03e-08	Npas4	19	4984355	4989971	-	3277	protein_coding	neuronal PAS domain protein 4 [Source:MGI Symbol;Acc:MGI:2664186]	-
ENSMUSG00000045648	97.4409	63.2248	89.9112	0	0	0.954023	83.5257	0.318008	7.88656	4.75e-09	2.13e-08	Vwc2l	1	70725715	70885397	+	7689	protein_coding	von Willebrand factor C domain-containing protein 2-like [Source:MGI Symbol;Acc:MGI:2444069]	-
ENSMUSG00000032514	155.705	153.685	136.382	0	6.93809	20.0345	148.591	8.99086	4.03794	4.83e-09	2.16e-08	Ttc21a	9	119937606	119967793	+	5388	protein_coding	tetratricopeptide repeat domain 21A [Source:MGI Symbol;Acc:MGI:1921302]	-
ENSMUSG00000045034	350.586	336.551	424.3	11.1202	1.98231	0	370.479	4.3675	6.41406	5.43e-09	2.42e-08	Ankrd34b	13	92425896	92441658	+	4748	protein_coding	ankyrin repeat domain 34B [Source:MGI Symbol;Acc:MGI:2443245]	-
ENSMUSG00000091387	0	10.6996	2.02048	386.174	269.594	395.919	4.24002	350.562	-6.36347	5.49e-09	2.45e-08	Gcnt4	13	96924689	96950906	+	5087	protein_coding	glucosaminyl (N-acetyl) transferase 4, core 2 (beta-1,6-N-acetylglucosaminyltransferase) [Source:MGI Symbol;Acc:MGI:2684919]	-
ENSMUSG00000041710	46.2091	40.853	85.8703	0	0	0	57.6441	0	8.31325	6.77e-09	3e-08	Trpc5	X	144381671	144688180	-	5014	protein_coding	transient receptor potential cation channel, subfamily C, member 5 [Source:MGI Symbol;Acc:MGI:109524]	-
ENSMUSG00000025946	135.614	71.979	128.3	10.1093	0	7.63218	111.964	5.91381	4.24315	7.15e-09	3.16e-08	Pth2r	1	65282056	65389244	+	2582	protein_coding	parathyroid hormone 2 receptor [Source:MGI Symbol;Acc:MGI:2180917]	-
ENSMUSG00000043301	83.3773	56.416	33.3379	0	0	0	57.7104	0	8.31514	7.3e-09	3.23e-08	Kcnj6	16	94748636	94997701	-	7633	protein_coding	potassium inwardly-rectifying channel, subfamily J, member 6 [Source:MGI Symbol;Acc:MGI:104781]	-
ENSMUSG00000046491	94.4273	71.979	70.7167	3.03278	0.991156	5.72414	79.041	3.24936	4.597	7.37e-09	3.26e-08	C1qtnf2	11	43474276	43491525	+	1308	protein_coding	C1q and tumor necrosis factor related protein 2 [Source:MGI Symbol;Acc:MGI:1916433]	-
ENSMUSG00000039106	24.1091	75.8698	79.8089	0	0	0	59.9293	0	8.36965	7.45e-09	3.29e-08	Htr5a	5	27842149	27855088	+	5376	protein_coding	5-hydroxytryptamine (serotonin) receptor 5A [Source:MGI Symbol;Acc:MGI:96283]	-
ENSMUSG00000095865	1.00455	5.83614	0	68.7429	81.2748	93.4942	2.28023	81.1706	-5.13905	7.87e-09	3.46e-08	Gm13237	4	146564453	146565087	-	635	processed_pseudogene	predicted gene 13237 [Source:MGI Symbol;Acc:MGI:3649924]	-
ENSMUSG00000001946	0	0	0	43.4698	74.3367	47.7011	0	55.1692	-8.23469	9.54e-09	4.18e-08	Esam	9	37528078	37538319	+	2867	protein_coding	endothelial cell-specific adhesion molecule [Source:MGI Symbol;Acc:MGI:1916774]	-
ENSMUSG00000085139	64.2909	45.7164	51.5222	0	0	0	53.8432	0	8.21497	1.02e-08	4.45e-08	A730046J19Rik	X	144153695	144166274	+	4707	protein_coding	RIKEN cDNA A730046J19 gene [Source:MGI Symbol;Acc:MGI:2442684]	-
ENSMUSG00000030787	96.4364	78.7879	69.7065	0	0	1.90805	81.6436	0.636015	6.96608	1.07e-08	4.65e-08	Lyve1	7	110850607	110863239	-	2919	protein_coding	lymphatic vessel endothelial hyaluronan receptor 1 [Source:MGI Symbol;Acc:MGI:2136348]	-
ENSMUSG00000109121	26.1182	53.4979	93.9522	0	0	0	57.8561	0	8.31866	1.1e-08	4.79e-08	Gm44644	7	60915550	60922910	-	3140	lincRNA	predicted gene 44644 [Source:MGI Symbol;Acc:MGI:5753220]	-
ENSMUSG00000020377	66.3	81.7059	21.215	0	0	0	56.407	0	8.28243	1.62e-08	6.97e-08	Ltc4s	11	50236461	50238616	-	1014	protein_coding	leukotriene C4 synthase [Source:MGI Symbol;Acc:MGI:107498]	-
ENSMUSG00000094707	103.468	71.979	39.3993	2.02185	0	1.90805	71.6155	1.30997	5.77052	1.75e-08	7.52e-08	A830019P07Rik	19	35835221	35924578	-	1777	lincRNA	RIKEN cDNA A830019P07 gene [Source:MGI Symbol;Acc:MGI:3028035]	-
ENSMUSG00000042631	52.2364	71.0064	33.3379	0	0	0	52.1935	0	8.17039	1.9e-08	8.13e-08	Xkr7	2	153031852	153055775	+	2711	protein_coding	X-linked Kx blood group related 7 [Source:MGI Symbol;Acc:MGI:3526711]	-
ENSMUSG00000031351	79.3591	114.777	63.645	0	0	6.67816	85.9272	2.22605	5.24697	1.95e-08	8.31e-08	Zfp185	X	72987339	73031543	+	3707	protein_coding	zinc finger protein 185 [Source:MGI Symbol;Acc:MGI:108095]	-
ENSMUSG00000044667	1758.96	2022.22	1641.64	16.1748	0	25.7586	1807.61	13.9778	7.01395	2.29e-08	9.7e-08	Plppr4	3	117319139	117360876	-	7144	protein_coding	phospholipid phosphatase related 4 [Source:MGI Symbol;Acc:MGI:106530]	-
ENSMUSG00000022367	15.0682	0	3.03072	129.398	115.965	103.988	6.03297	116.451	-4.2753	2.37e-08	1.01e-07	Has2	15	56665627	56694539	-	4237	protein_coding	hyaluronan synthase 2 [Source:MGI Symbol;Acc:MGI:107821]	-
ENSMUSG00000062372	14.0636	89.4875	67.686	0	0	0	57.079	0	8.29948	2.73e-08	1.15e-07	Otof	5	30367062	30461932	-	7904	protein_coding	otoferlin [Source:MGI Symbol;Acc:MGI:1891247]	-
ENSMUSG00000024697	0	4.86345	9.09215	100.082	75.3278	98.2643	4.65187	91.2246	-4.29431	3.2e-08	1.34e-07	Gna14	19	16435667	16610818	+	3383	protein_coding	guanine nucleotide binding protein, alpha 14 [Source:MGI Symbol;Acc:MGI:95769]	-
ENSMUSG00000096140	150.682	83.6513	79.8089	5.05463	0	11.4483	104.714	5.50097	4.2434	3.41e-08	1.42e-07	Ankrd66	17	43534188	43543639	-	1307	protein_coding	ankyrin repeat domain 66 [Source:MGI Symbol;Acc:MGI:1925106]	-
ENSMUSG00000062151	104.473	116.723	109.106	1.01093	0	13.3563	110.1	4.78908	4.50889	3.65e-08	1.52e-07	Unc13c	9	73479422	73968966	-	8796	protein_coding	unc-13 homolog C [Source:MGI Symbol;Acc:MGI:2149021]	-
ENSMUSG00000112630	66.3	108.941	41.4198	3.03278	0	0	72.2204	1.01093	6.18554	4.12e-08	1.71e-07	Gm36908	10	25615632	25621563	-	1662	lincRNA	predicted gene, 36908 [Source:MGI Symbol;Acc:MGI:5596067]	-
ENSMUSG00000111765	86.3909	57.3887	124.259	1.01093	0	8.5862	89.3463	3.19904	4.78734	4.64e-08	1.92e-07	Gm10635	9	79444037	79519302	-	3721	lincRNA	predicted gene 10635 [Source:MGI Symbol;Acc:MGI:3641740]	-
ENSMUSG00000039059	881.991	669.211	925.379	0	0	7.63218	825.527	2.54406	8.33256	4.69e-08	1.94e-07	Hrh3	2	180099465	180104488	-	3146	protein_coding	histamine receptor H3 [Source:MGI Symbol;Acc:MGI:2139279]	-
ENSMUSG00000057534	33.15	51.5526	57.5836	0	0	0	47.4287	0	8.03207	4.74e-08	1.96e-07	Elobl	11	88964658	88966931	-	833	protein_coding	elongin B-like [Source:MGI Symbol;Acc:MGI:1860403]	-
ENSMUSG00000085181	24.1091	46.6891	78.7986	0	0	0	49.8656	0	8.10424	4.78e-08	1.97e-07	Gm12709	4	102967266	102989755	-	1912	antisense	predicted gene 12709 [Source:MGI Symbol;Acc:MGI:3651946]	-
ENSMUSG00000039977	27.1227	65.1702	52.5324	0	0	0	48.2751	0	8.05775	5e-08	2.06e-07	Deup1	9	15559864	15627933	-	3311	protein_coding	deuterosome assembly protein 1 [Source:MGI Symbol;Acc:MGI:2443026]	-
ENSMUSG00000019890	77.35	51.5526	21.215	0	0	0	50.0392	0	8.10941	5.16e-08	2.13e-07	Nts	10	102481756	102490486	-	1248	protein_coding	neurotensin [Source:MGI Symbol;Acc:MGI:1328351]	-
ENSMUSG00000068263	53.2409	32.0988	55.5631	0	0	0	46.9676	0	8.01775	5.35e-08	2.2e-07	Efcc1	6	87730869	87755908	+	4053	protein_coding	EF hand and coiled-coil domain containing 1 [Source:MGI Symbol;Acc:MGI:3611451]	-
ENSMUSG00000090061	22.1	118.668	90.9215	0	0	2.86207	77.2299	0.954023	6.30786	6.26e-08	2.56e-07	Nwd2	5	63649102	63810546	+	10428	protein_coding	NACHT and WD repeat domain containing 2 [Source:MGI Symbol;Acc:MGI:1920464]	-
ENSMUSG00000029602	749.391	660.456	758.689	53.579	5.94693	51.5172	722.846	37.0144	4.28736	6.5e-08	2.65e-07	Rasal1	5	120648812	120679597	+	3539	protein_coding	RAS protein activator like 1 (GAP1 like) [Source:MGI Symbol;Acc:MGI:1330842]	-
ENSMUSG00000057715	359.627	434.792	445.515	0	8.9204	15.2644	413.312	8.06159	5.67633	6.56e-08	2.67e-07	A830018L16Rik	1	11414105	11975901	+	9183	protein_coding	RIKEN cDNA A830018L16 gene [Source:MGI Symbol;Acc:MGI:2444149]	-
ENSMUSG00000050195	256.159	284.025	391.973	3.03278	0	12.4023	310.719	5.14502	5.91039	6.9e-08	2.81e-07	Scd4	19	44333092	44346743	+	3768	protein_coding	stearoyl-coenzyme A desaturase 4 [Source:MGI Symbol;Acc:MGI:2670997]	-
ENSMUSG00000059631	52.2364	49.6072	124.259	4.0437	0	3.81609	75.3676	2.61993	4.84453	7.18e-08	2.91e-07	1500035N22Rik	5	24985842	24998168	+	865	lincRNA	RIKEN cDNA 1500035N22 gene [Source:MGI Symbol;Acc:MGI:1917508]	-
ENSMUSG00000042540	57.2591	48.6345	82.8396	0	0.991156	1.90805	62.9111	0.9664	6.00469	7.31e-08	2.97e-07	Acot5	12	84069325	84076020	+	1519	protein_coding	acyl-CoA thioesterase 5 [Source:MGI Symbol;Acc:MGI:2384969]	-
ENSMUSG00000064280	99.45	53.4979	86.8805	0	0	6.67816	79.9428	2.22605	5.14332	7.58e-08	3.07e-07	Ccdc146	5	21292961	21424677	-	4371	protein_coding	coiled-coil domain containing 146 [Source:MGI Symbol;Acc:MGI:1922422]	-
ENSMUSG00000020123	70.3182	56.416	77.7884	2.02185	0	0	68.1742	0.67395	6.69055	8.24e-08	3.33e-07	Avpr1a	10	122448499	122453452	+	2670	protein_coding	arginine vasopressin receptor 1A [Source:MGI Symbol;Acc:MGI:1859216]	-
ENSMUSG00000022766	57.2591	40.853	36.3686	0	0	0	44.8269	0	7.95062	8.29e-08	3.35e-07	Serpind1	16	17331371	17343575	+	2191	protein_coding	serine (or cysteine) peptidase inhibitor, clade D, member 1 [Source:MGI Symbol;Acc:MGI:96051]	-
ENSMUSG00000053783	99.45	46.6891	59.6041	0	0	3.81609	68.5811	1.27203	5.72332	8.35e-08	3.37e-07	1700016K19Rik	11	75999912	76003569	+	921	protein_coding	RIKEN cDNA 1700016K19 gene [Source:MGI Symbol;Acc:MGI:1921480]	-
ENSMUSG00000056498	0	0	0	45.4916	42.6197	44.8391	0	44.3168	-7.91869	8.77e-08	3.54e-07	Tmem154	3	84666192	84704575	+	4738	protein_coding	transmembrane protein 154 [Source:MGI Symbol;Acc:MGI:2444725]	-
ENSMUSG00000094248	0	0	0	58.6337	79.2925	12.4023	0	50.1095	-8.09548	1.07e-07	4.28e-07	Hist1h2ao	13	21810465	21810944	+	480	protein_coding	histone cluster 1, H2ao [Source:MGI Symbol;Acc:MGI:2448302]	-
ENSMUSG00000058488	31.1409	78.7879	26.2662	0	0	0	45.3983	0	7.96934	1.37e-07	5.42e-07	Kl	5	150952607	150993817	+	9328	protein_coding	klotho [Source:MGI Symbol;Acc:MGI:1101771]	-
ENSMUSG00000068105	0	0	0	28.3059	44.602	57.2414	0	43.3831	-7.8883	1.42e-07	5.63e-07	Tnfrsf13c	15	82221743	82224369	-	2048	protein_coding	tumor necrosis factor receptor superfamily, member 13c [Source:MGI Symbol;Acc:MGI:1919299]	-
ENSMUSG00000019785	53.2409	41.8257	31.3174	0	0	0	42.128	0	7.86109	1.65e-07	6.49e-07	Clvs2	10	33512286	33624769	-	7259	protein_coding	clavesin 2 [Source:MGI Symbol;Acc:MGI:2443223]	-
ENSMUSG00000067872	21.0955	54.4706	53.5427	0	0	0	43.0362	0	7.89195	1.9e-07	7.42e-07	Ccdc87	19	4839366	4842528	+	3163	protein_coding	coiled-coil domain containing 87 [Source:MGI Symbol;Acc:MGI:3026882]	-
ENSMUSG00000031997	87.3955	78.7879	59.6041	0	6.93809	0	75.2625	2.3127	5.02862	1.96e-07	7.66e-07	Trpc6	9	8544142	8680741	+	5066	protein_coding	transient receptor potential cation channel, subfamily C, member 6 [Source:MGI Symbol;Acc:MGI:109523]	-
ENSMUSG00000039488	47.2136	64.1975	110.116	6.06555	0	0	73.8424	2.02185	5.20982	2.08e-07	8.1e-07	Cntn5	9	9660891	10904775	-	4531	protein_coding	contactin 5 [Source:MGI Symbol;Acc:MGI:3042287]	-
ENSMUSG00000059203	64.2909	68.0883	54.5529	4.0437	0	0	62.3107	1.3479	5.55421	2.2e-07	8.55e-07	Il1rapl2	X	137570608	138846946	+	4692	protein_coding	interleukin 1 receptor accessory protein-like 2 [Source:MGI Symbol;Acc:MGI:1913106]	-
ENSMUSG00000028071	33.15	102.132	11.1126	0	0	0	48.7984	0	8.07362	2.23e-07	8.65e-07	Sh2d2a	3	87846755	87855722	+	5939	protein_coding	SH2 domain containing 2A [Source:MGI Symbol;Acc:MGI:1351596]	-
ENSMUSG00000074217	119.541	58.3614	139.413	13.142	0	6.67816	105.772	6.60673	4.00343	2.23e-07	8.67e-07	2210011C24Rik	8	84010222	84012171	-	1413	protein_coding	RIKEN cDNA 2210011C24 gene [Source:MGI Symbol;Acc:MGI:1917384]	-
ENSMUSG00000057346	88.4	28.208	19.1945	0	0	0	45.2675	0	7.96463	2.3e-07	8.94e-07	Apol9a	15	77403789	77411135	-	5953	protein_coding	apolipoprotein L 9a [Source:MGI Symbol;Acc:MGI:3606001]	-
ENSMUSG00000075296	65.2955	106.023	25.256	2.02185	0	2.86207	65.5249	1.62797	5.32463	2.33e-07	9.02e-07	Aldh3b2	19	3972328	3981645	+	2141	protein_coding	aldehyde dehydrogenase 3 family, member B2 [Source:MGI Symbol;Acc:MGI:2147613]	-
ENSMUSG00000097834	23.1046	43.771	58.5938	0	0	0	41.8231	0	7.85057	2.33e-07	9.04e-07	Gm26911	6	101198569	101220141	+	2404	antisense	predicted gene, 26911 [Source:MGI Symbol;Acc:MGI:5477405]	-
ENSMUSG00000087038	126.573	74.8971	40.4095	7.07648	0	3.81609	80.6265	3.63086	4.47616	2.43e-07	9.39e-07	2900079G21Rik	9	112234277	112348925	+	6718	lincRNA	RIKEN cDNA 2900079G21 gene [Source:MGI Symbol;Acc:MGI:1920268]	-
ENSMUSG00000010803	714.232	696.446	674.839	20.2185	5.94693	0	695.172	8.72181	6.31966	2.43e-07	9.41e-07	Gabra1	11	42130939	42182930	-	7326	protein_coding	gamma-aminobutyric acid (GABA) A receptor, subunit alpha 1 [Source:MGI Symbol;Acc:MGI:95613]	-
ENSMUSG00000043621	80.3637	72.9517	107.085	6.06555	0	9.54023	86.8002	5.20193	4.05566	2.52e-07	9.74e-07	Ubxn10	4	138709837	138737167	-	4564	protein_coding	UBX domain protein 10 [Source:MGI Symbol;Acc:MGI:2443123]	-
ENSMUSG00000038760	66.3	127.422	109.106	0	13.8762	2.86207	100.943	5.57942	4.17716	2.55e-07	9.85e-07	Trhr	15	44196135	44235912	+	4000	protein_coding	thyrotropin releasing hormone receptor [Source:MGI Symbol;Acc:MGI:98824]	-
ENSMUSG00000033740	390.768	476.618	469.761	8.0874	0	17.1724	445.716	8.41994	5.72379	2.71e-07	1.04e-06	St18	1	6487231	6860940	+	6464	protein_coding	suppression of tumorigenicity 18 [Source:MGI Symbol;Acc:MGI:2446700]	zf-C2HC
ENSMUSG00000084989	30.1364	42.7983	46.471	0	0	0	39.8019	0	7.77915	2.88e-07	1.11e-06	Crocc2	1	93168725	93231072	+	7132	protein_coding	ciliary rootlet coiled-coil, rootletin family member 2 [Source:MGI Symbol;Acc:MGI:3045962]	-
ENSMUSG00000031789	5.02273	82.6786	62.6348	0	0	0	50.1121	0	8.11167	2.97e-07	1.14e-06	Cngb1	8	95239045	95306585	-	9355	protein_coding	cyclic nucleotide gated channel beta 1 [Source:MGI Symbol;Acc:MGI:2664102]	-
ENSMUSG00000096943	72.3273	46.6891	76.7781	0	4.95578	0	65.2648	1.65193	5.30893	3.04e-07	1.17e-06	Gm26721	8	83887079	83899501	-	992	lincRNA	predicted gene, 26721 [Source:MGI Symbol;Acc:MGI:5477215]	-
ENSMUSG00000110195	58.2636	41.8257	22.2253	0	0	0	40.7715	0	7.8139	3.1e-07	1.19e-06	Pde2a	7	101421691	101512827	+	6149	protein_coding	phosphodiesterase 2A, cGMP-stimulated [Source:MGI Symbol;Acc:MGI:2446107]	-
ENSMUSG00000025431	27.1227	106.996	97.9932	6.06555	0	0	77.3706	2.02185	5.27657	3.14e-07	1.2e-06	Crisp1	17	40293758	40319207	-	1416	protein_coding	cysteine-rich secretory protein 1 [Source:MGI Symbol;Acc:MGI:102553]	-
ENSMUSG00000053214	55.25	35.9895	102.034	0	0	3.81609	64.4245	1.27203	5.63421	3.15e-07	1.21e-06	Gm9899	5	30573987	30588619	-	6195	processed_transcript	predicted gene 9899 [Source:MGI Symbol;Acc:MGI:3708711]	-
ENSMUSG00000017412	523.368	706.173	774.853	13.142	85.2394	19.0805	668.131	39.154	4.09305	3.27e-07	1.25e-06	Cacnb4	2	52428320	52676831	-	8963	protein_coding	calcium channel, voltage-dependent, beta 4 subunit [Source:MGI Symbol;Acc:MGI:103301]	-
ENSMUSG00000030004	31.1409	39.8803	46.471	0	0	0	39.1641	0	7.75581	3.34e-07	1.27e-06	Nat8	6	85830388	85832082	-	1123	protein_coding	N-acetyltransferase 8 (GCN5-related) [Source:MGI Symbol;Acc:MGI:1915646]	-
ENSMUSG00000109887	22.1	35.9895	63.645	0	0	0	40.5782	0	7.80687	3.58e-07	1.36e-06	Gm28756	1	17994462	18059056	-	2570	processed_transcript	predicted gene 28756 [Source:MGI Symbol;Acc:MGI:5579462]	-
ENSMUSG00000026751	68.3091	23.3446	29.2969	0	0	0	40.3169	0	7.79747	4.24e-07	1.6e-06	Nr5a1	2	38692656	38714542	-	4241	protein_coding	nuclear receptor subfamily 5, group A, member 1 [Source:MGI Symbol;Acc:MGI:1346833]	SF-like
ENSMUSG00000047394	33.15	56.416	93.9522	1.01093	0	3.81609	61.1727	1.60901	5.23236	4.48e-07	1.69e-06	Odf3b	15	89377449	89379282	-	1768	protein_coding	outer dense fiber of sperm tails 3B [Source:MGI Symbol;Acc:MGI:1917363]	-
ENSMUSG00000104318	75.3409	91.4328	58.5938	8.0874	0	3.81609	75.1225	3.96783	4.24715	4.51e-07	1.7e-06	Pcdha7	18	36973802	37187657	+	5337	protein_coding	protocadherin alpha 7 [Source:MGI Symbol;Acc:MGI:1298369]	-
ENSMUSG00000115300	44.2	35.0168	33.3379	0	0	0	37.5182	0	7.69385	5.04e-07	1.89e-06	Gm49188	15	34481707	34483829	+	2123	TEC	predicted gene, 49188 [Source:MGI Symbol;Acc:MGI:6118627]	-
ENSMUSG00000047501	0	2.91807	0	85.9287	42.6197	46.7471	0.97269	58.4318	-5.8856	5.08e-07	1.91e-06	Cldn4	5	134945119	134946934	-	1816	protein_coding	claudin 4 [Source:MGI Symbol;Acc:MGI:1313314]	-
ENSMUSG00000097453	12.0545	50.5799	61.6246	0	0	0	41.4197	0	7.83666	5.13e-07	1.93e-06	Gm26894	5	28466374	28480973	+	1134	lincRNA	predicted gene, 26894 [Source:MGI Symbol;Acc:MGI:5477388]	-
ENSMUSG00000087213	7.03182	11.6723	0	180.956	437.1	201.299	6.2347	273.118	-5.45028	5.35e-07	2.01e-06	2810408I11Rik	1	64679871	64690659	-	2341	processed_transcript	RIKEN cDNA 2810408I11 gene [Source:MGI Symbol;Acc:MGI:1917191]	-
ENSMUSG00000116180	92.4182	38.9076	65.6655	6.06555	1.98231	2.86207	65.6638	3.63664	4.17858	5.85e-07	2.19e-06	Gm49492	15	100600204	100602766	+	2563	bidirectional_promoter_lncRNA	predicted gene, 49492 [Source:MGI Symbol;Acc:MGI:6155169]	-
ENSMUSG00000093726	0	3.89076	11.1126	65.7102	81.2748	106.851	5.00113	84.6118	-4.08308	6.19e-07	2.31e-06	Gm20667	14	67673177	67675106	-	1930	sense_overlapping	predicted gene 20667 [Source:MGI Symbol;Acc:MGI:5313114]	-
ENSMUSG00000032033	0	0	0	57.6227	12.885	50.5632	0	40.357	-7.78367	6.19e-07	2.31e-06	Barx2	9	31846044	31913462	-	1968	protein_coding	BarH-like homeobox 2 [Source:MGI Symbol;Acc:MGI:109617]	Homeobox
ENSMUSG00000103047	0	0	0	15.1639	41.6285	60.1034	0	38.9653	-7.73354	7.29e-07	2.7e-06	Gm37310	15	8652106	8655073	-	2968	TEC	predicted gene, 37310 [Source:MGI Symbol;Acc:MGI:5610538]	-
ENSMUSG00000047746	29.1318	38.9076	40.4095	0	0	0	36.1497	0	7.6403	7.44e-07	2.75e-06	Fbxo40	16	36963460	36990467	-	5517	protein_coding	F-box protein 40 [Source:MGI Symbol;Acc:MGI:2443753]	-
ENSMUSG00000053914	24.1091	42.7983	42.43	0	0	0	36.4458	0	7.65212	7.72e-07	2.85e-06	Kdm4d	9	14462548	14500482	-	2861	protein_coding	lysine (K)-specific demethylase 4D [Source:MGI Symbol;Acc:MGI:3606484]	-
ENSMUSG00000111990	33.15	37.9349	36.3686	0	0	0	35.8178	0	7.62699	7.8e-07	2.88e-06	Gm47033	10	102415883	102418014	+	2132	lincRNA	predicted gene, 47033 [Source:MGI Symbol;Acc:MGI:6095730]	-
ENSMUSG00000078117	22.1	99.2144	10.1024	0	0	0	43.8056	0	7.91796	7.84e-07	2.89e-06	Gm16485	9	8971791	8975773	+	3983	protein_coding	predicted gene 16485 [Source:MGI Symbol;Acc:MGI:3642771]	-
ENSMUSG00000108634	0	0	0	13.142	62.4428	41.977	0	39.1873	-7.74147	8.17e-07	3.01e-06	Gm38534	11	88253368	88256990	+	1909	lincRNA	predicted gene, 38534 [Source:MGI Symbol;Acc:MGI:5621419]	-
ENSMUSG00000097545	73.3318	48.6345	6.06143	0	0	0	42.6759	0	7.87982	8.95e-07	3.29e-06	Mir124a-1hg	14	64587331	64593961	+	4804	lincRNA	Mir124-1 host gene (non-protein coding) [Source:MGI Symbol;Acc:MGI:2442197]	-
ENSMUSG00000051650	52.2364	58.3614	56.5734	0	0	3.81609	55.7237	1.27203	5.42526	9.12e-07	3.35e-06	B3gnt2	11	22759738	22860961	-	4180	protein_coding	UDP-GlcNAc:betaGal beta-1,3-N-acetylglucosaminyltransferase 2 [Source:MGI Symbol;Acc:MGI:1889505]	-
ENSMUSG00000054986	10.0455	71.979	38.3891	0	0	0	40.1379	0	7.79161	9.24e-07	3.39e-06	Sec14l3	11	4064841	4077736	+	2784	protein_coding	SEC14-like lipid binding 3 [Source:MGI Symbol;Acc:MGI:3617848]	-
ENSMUSG00000040420	93.4227	45.7164	73.7474	0	7.92925	1.90805	70.9622	3.2791	4.43473	9.32e-07	3.41e-06	Cdh18	15	22549022	23474418	+	4554	protein_coding	cadherin 18 [Source:MGI Symbol;Acc:MGI:1344366]	-
ENSMUSG00000058354	0	0	0	68.7429	24.7789	20.0345	0	37.8521	-7.69067	9.99e-07	3.66e-06	Krt6a	15	101689910	101694307	-	2418	protein_coding	keratin 6A [Source:MGI Symbol;Acc:MGI:1100845]	-
ENSMUSG00000050157	137.623	55.4433	39.3993	0	4.95578	6.67816	77.4885	3.87798	4.31213	1.08e-06	3.93e-06	Gm867	10	75937723	75940672	-	1228	protein_coding	predicted gene 867 [Source:MGI Symbol;Acc:MGI:2685713]	-
ENSMUSG00000021702	0	0	0	48.5244	36.6728	21.9425	0	35.7132	-7.60692	1.09e-06	3.96e-06	Thbs4	13	92751590	92794818	-	3289	protein_coding	thrombospondin 4 [Source:MGI Symbol;Acc:MGI:1101779]	-
ENSMUSG00000094690	0	0	0	41.4479	48.5666	18.1264	0	36.047	-7.62035	1.15e-06	4.19e-06	1600014C23Rik	17	45732864	45733844	-	518	protein_coding	RIKEN cDNA 1600014C23 gene [Source:MGI Symbol;Acc:MGI:1919490]	-
ENSMUSG00000044499	106.482	59.3341	61.6246	7.07648	0	6.67816	75.8135	4.58488	4.04627	1.16e-06	4.21e-06	Hs3st5	10	36506814	36834397	+	4340	protein_coding	heparan sulfate (glucosamine) 3-O-sulfotransferase 5 [Source:MGI Symbol;Acc:MGI:2441996]	-
ENSMUSG00000100635	64.2909	62.2521	40.4095	0	3.96462	0	55.6509	1.32154	5.40151	1.23e-06	4.48e-06	Gm29157	1	43742915	43743526	+	612	lincRNA	predicted gene 29157 [Source:MGI Symbol;Acc:MGI:5579863]	-
ENSMUSG00000104494	24.1091	24.3172	58.5938	0	0	0	35.6734	0	7.6209	1.27e-06	4.6e-06	Gm37111	9	120182564	120183197	+	634	TEC	predicted gene, 37111 [Source:MGI Symbol;Acc:MGI:5610339]	-
ENSMUSG00000115311	31.1409	8.75421	79.8089	0	0	0	39.9013	0	7.7823	1.3e-06	4.71e-06	Gm35823	14	31268757	31320941	+	2698	antisense	predicted gene, 35823 [Source:MGI Symbol;Acc:MGI:5594982]	-
ENSMUSG00000031927	30.1364	40.853	31.3174	0	0	0	34.1022	0	7.55627	1.33e-06	4.79e-06	1700012B09Rik	9	14756587	14771030	-	819	protein_coding	RIKEN cDNA 1700012B09 gene [Source:MGI Symbol;Acc:MGI:1916575]	-
ENSMUSG00000042761	55.25	63.2248	94.9624	8.0874	0	3.81609	71.1458	3.96783	4.16831	1.34e-06	4.85e-06	Mrap2	9	87144306	87184045	+	2257	protein_coding	melanocortin 2 receptor accessory protein 2 [Source:MGI Symbol;Acc:MGI:3609239]	-
ENSMUSG00000016346	2783.6	3004.64	2589.24	33.3605	0	41.977	2792.49	25.1125	6.79673	1.36e-06	4.89e-06	Kcnq2	2	181075579	181135300	-	16273	protein_coding	potassium voltage-gated channel, subfamily Q, member 2 [Source:MGI Symbol;Acc:MGI:1309503]	-
ENSMUSG00000048699	70.3182	42.7983	29.2969	0	0	0.954023	47.4712	0.318008	7.07152	1.45e-06	5.22e-06	Krt90	15	101552356	101562950	-	2534	protein_coding	keratin 90 [Source:MGI Symbol;Acc:MGI:3045312]	-
ENSMUSG00000026303	0	0	0	30.3278	24.7789	47.7011	0	34.2693	-7.54805	1.53e-06	5.48e-06	Mlph	1	90915085	90951142	+	5357	protein_coding	melanophilin [Source:MGI Symbol;Acc:MGI:2176380]	-
ENSMUSG00000069378	43.1955	22.3719	36.3686	0	0	0	33.9786	0	7.55071	1.56e-06	5.61e-06	Prdm6	18	53464546	53575907	+	2895	protein_coding	PR domain containing 6 [Source:MGI Symbol;Acc:MGI:2684938]	zf-C2H2
ENSMUSG00000020686	55.25	77.8152	28.2867	0	0	2.86207	53.784	0.954023	5.78727	1.61e-06	5.76e-06	Gas2l2	11	83421902	83429455	-	2610	protein_coding	growth arrest-specific 2 like 2 [Source:MGI Symbol;Acc:MGI:3652048]	-
ENSMUSG00000034472	615.786	447.437	543.508	61.6665	5.94693	13.3563	535.577	26.9899	4.3119	1.66e-06	5.95e-06	Rasd2	8	75213944	75224113	+	3176	protein_coding	RASD family, member 2 [Source:MGI Symbol;Acc:MGI:1922391]	-
ENSMUSG00000087056	42.1909	7.78152	63.645	0	0	0	37.8725	0	7.70701	1.78e-06	6.36e-06	Gm14004	2	125124356	125134327	-	590	processed_transcript	predicted gene 14004 [Source:MGI Symbol;Acc:MGI:3651365]	-
ENSMUSG00000063919	443.005	593.341	514.211	46.5026	3.96462	41.977	516.852	30.8147	4.06796	1.89e-06	6.73e-06	Srrm4	5	116439275	116591817	-	8678	protein_coding	serine/arginine repetitive matrix 4 [Source:MGI Symbol;Acc:MGI:1916205]	-
ENSMUSG00000021680	110.5	91.4328	33.3379	0	0	8.5862	78.4236	2.86207	4.75858	1.9e-06	6.76e-06	Crhbp	13	95431371	95444924	-	1800	protein_coding	corticotropin releasing hormone binding protein [Source:MGI Symbol;Acc:MGI:88497]	-
ENSMUSG00000110289	62.2818	32.0988	41.4198	0	0	0.954023	45.2668	0.318008	7.00278	1.93e-06	6.87e-06	4930412F12Rik	8	57650889	57652359	-	1471	TEC	RIKEN cDNA 4930412F12 gene [Source:MGI Symbol;Acc:MGI:1922099]	-
ENSMUSG00000028172	18.0818	32.0988	51.5222	0	0	0	33.9009	0	7.54753	2.02e-06	7.15e-06	Tacr3	3	134829007	134934579	+	3762	protein_coding	tachykinin receptor 3 [Source:MGI Symbol;Acc:MGI:892968]	-
ENSMUSG00000116238	25.1136	25.2899	49.5017	0	0	0	33.3018	0	7.5217	2.06e-06	7.28e-06	Gm49413	15	76577825	76580863	+	3039	TEC	predicted gene, 49413 [Source:MGI Symbol;Acc:MGI:6155041]	-
ENSMUSG00000022416	732.314	791.769	828.396	17.1857	0	0.954023	784.16	6.04658	7.02211	2.1e-06	7.44e-06	Cacna1i	15	80287238	80398279	+	9862	protein_coding	calcium channel, voltage-dependent, alpha 1I subunit [Source:MGI Symbol;Acc:MGI:2178051]	-
ENSMUSG00000116652	97.4409	71.979	65.6655	10.1093	0	0	78.3618	3.36975	4.55308	2.31e-06	8.14e-06	AC078895.1	16	17833121	17835008	+	1658	lincRNA	novel transcript	-
ENSMUSG00000007440	86.3909	58.3614	51.5222	7.07648	0	0	65.4248	2.35883	4.81036	2.31e-06	8.16e-06	Pcdha11	18	37005203	37187657	+	5359	protein_coding	protocadherin alpha 11 [Source:MGI Symbol;Acc:MGI:1298372]	-
ENSMUSG00000024936	69.3137	65.1702	64.6553	0	0	7.63218	66.3797	2.54406	4.68607	2.63e-06	9.23e-06	Kcnk7	19	5704367	5707101	+	1226	protein_coding	potassium channel, subfamily K, member 7 [Source:MGI Symbol;Acc:MGI:1341841]	-
ENSMUSG00000021095	43.1955	57.3887	54.5529	4.0437	0	0	51.7123	1.3479	5.28353	2.96e-06	1.03e-05	Gsc	12	104471209	104473330	-	1268	protein_coding	goosecoid homeobox [Source:MGI Symbol;Acc:MGI:95841]	Homeobox
ENSMUSG00000066760	44.2	8.75421	50.5119	0	0	0	34.4887	0	7.572	3.19e-06	1.11e-05	Psg16	7	17074040	17133450	+	5488	protein_coding	pregnancy specific glycoprotein 16 [Source:MGI Symbol;Acc:MGI:1347249]	-
ENSMUSG00000031376	284.286	362.813	415.208	0	0	7.63218	354.103	2.54406	7.11147	3.36e-06	1.17e-05	Atp2b3	X	73503086	73571005	+	4820	protein_coding	ATPase, Ca++ transporting, plasma membrane 3 [Source:MGI Symbol;Acc:MGI:1347353]	-
ENSMUSG00000026866	67.3046	9.7269	27.2764	0	0	0	34.7693	0	7.58377	3.41e-06	1.18e-05	Kynu	2	43555329	43682715	+	6149	protein_coding	kynureninase (L-kynurenine hydrolase) [Source:MGI Symbol;Acc:MGI:1918039]	-
ENSMUSG00000050640	236.068	297.643	336.409	16.1748	0	9.54023	290.04	8.57168	5.08133	3.53e-06	1.22e-05	Tmem150c	5	100077872	100159808	-	5555	protein_coding	transmembrane protein 150C [Source:MGI Symbol;Acc:MGI:3041258]	-
ENSMUSG00000036362	34.1546	13.6177	49.5017	0	0	0	32.4246	0	7.48302	3.62e-06	1.25e-05	P2ry13	3	59207892	59210882	-	2528	protein_coding	purinergic receptor P2Y, G-protein coupled 13 [Source:MGI Symbol;Acc:MGI:1921441]	-
ENSMUSG00000079434	22.1	42.7983	28.2867	0	0	0	31.0617	0	7.42164	3.7e-06	1.28e-05	Neu2	1	87509889	87597845	+	2590	protein_coding	neuraminidase 2 [Source:MGI Symbol;Acc:MGI:1344417]	-
ENSMUSG00000103770	47.2136	42.7983	124.259	7.07648	4.95578	0	71.4238	4.01075	4.16327	3.71e-06	1.28e-05	Pcdha9	18	36997880	37187657	+	5341	protein_coding	protocadherin alpha 9 [Source:MGI Symbol;Acc:MGI:2447322]	-
ENSMUSG00000036551	65.2955	35.9895	51.5222	0	0	3.81609	50.9357	1.27203	5.29682	3.76e-06	1.3e-05	Akap14	X	37150698	37168842	-	1792	protein_coding	A kinase (PRKA) anchor protein 14 [Source:MGI Symbol;Acc:MGI:3618288]	-
ENSMUSG00000048483	333.509	286.943	386.921	0	0	7.63218	335.791	2.54406	7.03478	3.85e-06	1.33e-05	Zdhhc22	12	86980763	86990430	-	3651	protein_coding	zinc finger, DHHC-type containing 22 [Source:MGI Symbol;Acc:MGI:2685108]	-
ENSMUSG00000078521	0	0.97269	13.1331	308.332	419.259	342.494	4.70193	356.695	-6.24784	3.94e-06	1.36e-05	Aunip	4	134510999	134523927	+	1275	protein_coding	aurora kinase A and ninein interacting protein [Source:MGI Symbol;Acc:MGI:1917135]	-
ENSMUSG00000048368	27.1227	39.8803	24.2457	0	0	0	30.4162	0	7.39132	4.24e-06	1.46e-05	Omd	13	49582462	49592822	+	2249	protein_coding	osteomodulin [Source:MGI Symbol;Acc:MGI:1350918]	-
ENSMUSG00000032259	798.614	903.629	755.659	28.3059	0	13.3563	819.3	13.8874	5.88315	4.4e-06	1.51e-05	Drd2	9	49340627	49408177	+	2547	protein_coding	dopamine receptor D2 [Source:MGI Symbol;Acc:MGI:94924]	-
ENSMUSG00000074643	26.1182	20.4265	45.4607	0	0	0	30.6685	0	7.4028	4.53e-06	1.55e-05	Cpne1	2	156071842	156111965	-	4507	protein_coding	copine I [Source:MGI Symbol;Acc:MGI:2386621]	-
ENSMUSG00000055540	18.0818	67.1156	14.1433	0	0	0	33.1136	0	7.51425	4.65e-06	1.59e-05	Epha6	16	59653483	60605531	-	5289	protein_coding	Eph receptor A6 [Source:MGI Symbol;Acc:MGI:108034]	-
ENSMUSG00000021575	0	0	0	42.4589	24.7789	23.8506	0	30.3628	-7.37286	4.76e-06	1.62e-05	Ahrr	13	74211118	74292331	-	9441	protein_coding	aryl-hydrocarbon receptor repressor [Source:MGI Symbol;Acc:MGI:1333776]	bHLH
ENSMUSG00000023336	56.2546	65.1702	49.5017	6.06555	0	0	56.9755	2.02185	4.83437	5.08e-06	1.73e-05	Wfdc1	8	119666365	119688222	+	1539	protein_coding	WAP four-disulfide core domain 1 [Source:MGI Symbol;Acc:MGI:1915116]	-
ENSMUSG00000040495	370.677	261.654	408.136	14.153	0	15.2644	346.822	9.80577	5.14379	5.14e-06	1.75e-05	Chrm4	2	91927249	91928688	+	1440	protein_coding	cholinergic receptor, muscarinic 4 [Source:MGI Symbol;Acc:MGI:88399]	-
ENSMUSG00000105230	52.2364	47.6618	37.3788	0	0	1.90805	45.759	0.636015	6.13508	5.16e-06	1.76e-05	Gm42433	9	110005974	110006913	+	940	TEC	predicted gene 42433 [Source:MGI Symbol;Acc:MGI:5662570]	-
ENSMUSG00000015970	49.2227	24.3172	18.1843	0	0	0	30.5748	0	7.39855	5.29e-06	1.8e-05	Chdh	14	30009023	30040527	+	6217	protein_coding	choline dehydrogenase [Source:MGI Symbol;Acc:MGI:1860776]	-
ENSMUSG00000048782	31.1409	27.2353	64.6553	1.01093	0	0	41.0105	0.336975	6.86023	5.32e-06	1.81e-05	Insc	7	114743694	114850383	+	3722	protein_coding	INSC spindle orientation adaptor protein [Source:MGI Symbol;Acc:MGI:1917942]	-
ENSMUSG00000072473	22.1	20.4265	48.4915	0	0	0	30.3393	0	7.38723	5.48e-06	1.86e-05	1700024G13Rik	14	32376068	32388391	-	850	protein_coding	RIKEN cDNA 1700024G13 gene [Source:MGI Symbol;Acc:MGI:1914335]	-
ENSMUSG00000036938	0	0	0	41.4479	37.6639	13.3563	0	30.8227	-7.39436	5.58e-06	1.89e-05	Try5	6	41311233	41316841	-	902	protein_coding	trypsin 5 [Source:MGI Symbol;Acc:MGI:102756]	-
ENSMUSG00000020020	0	0	0	32.3496	10.9027	51.5172	0	31.5899	-7.43066	5.77e-06	1.96e-05	Usp44	10	93831555	93858088	+	4032	protein_coding	ubiquitin specific peptidase 44 [Source:MGI Symbol;Acc:MGI:3045318]	-
ENSMUSG00000011305	77.35	43.771	84.8601	2.02185	0	9.54023	68.6604	3.85403	4.14381	5.83e-06	1.97e-05	Plin5	17	56111601	56117596	-	2087	protein_coding	perilipin 5 [Source:MGI Symbol;Acc:MGI:1914218]	-
ENSMUSG00000047155	1.00455	97.269	27.2764	0	0	0	41.85	0	7.85194	5.85e-06	1.98e-05	Cyp4x1	4	115106323	115134281	-	4187	protein_coding	cytochrome P450, family 4, subfamily x, polypeptide 1 [Source:MGI Symbol;Acc:MGI:1932403]	-
ENSMUSG00000002847	0	0	0	33.3605	27.7524	26.7126	0	29.2752	-7.3204	5.86e-06	1.98e-05	Pla1a	16	38396117	38433145	-	2009	protein_coding	phospholipase A1 member A [Source:MGI Symbol;Acc:MGI:1934677]	-
ENSMUSG00000086108	47.2136	35.0168	47.4812	1.01093	0	0.954023	43.2372	0.654983	6.04207	6.1e-06	2.06e-05	Gm5602	7	130861285	130866330	-	1763	antisense	predicted gene 5602 [Source:MGI Symbol;Acc:MGI:3645136]	-
ENSMUSG00000104148	14.0636	38.9076	37.3788	0	0	0	30.1167	0	7.37698	6.17e-06	2.08e-05	Pcdha2	18	36939205	37187657	+	5361	protein_coding	protocadherin alpha 2 [Source:MGI Symbol;Acc:MGI:2681880]	-
ENSMUSG00000062778	120.545	43.771	25.256	0	4.95578	3.81609	63.1908	2.92396	4.42769	6.35e-06	2.14e-05	Chia1	3	106113229	106132120	+	1903	protein_coding	chitinase, acidic 1 [Source:MGI Symbol;Acc:MGI:1932052]	-
ENSMUSG00000040298	35.1591	25.2899	26.2662	0	0	0	28.9051	0	7.31754	6.47e-06	2.18e-05	Btbd16	7	130774069	130825899	+	3722	protein_coding	BTB (POZ) domain containing 16 [Source:MGI Symbol;Acc:MGI:3045247]	-
ENSMUSG00000021950	0	0	0	32.3496	27.7524	26.7126	0	28.9382	-7.30372	6.48e-06	2.18e-05	Anxa8	14	34085981	34100571	+	1880	protein_coding	annexin A8 [Source:MGI Symbol;Acc:MGI:1201374]	-
ENSMUSG00000087698	25.1136	22.3719	39.3993	0	0	0	28.9616	0	7.32026	6.87e-06	2.3e-05	Gm13031	4	140947666	140957902	-	924	antisense	predicted gene 13031 [Source:MGI Symbol;Acc:MGI:3702680]	-
ENSMUSG00000084353	6.02727	4.86345	0	59.6446	65.4163	52.4712	3.63024	59.1774	-4.02374	6.91e-06	2.32e-05	Gm15452	1	8791923	8792162	-	240	processed_pseudogene	predicted gene 15452 [Source:MGI Symbol;Acc:MGI:3768636]	-
ENSMUSG00000094497	1.00455	10.6996	0	55.6009	109.027	55.3333	3.90138	73.3204	-4.22219	6.97e-06	2.34e-05	Gm8210	1	43189156	43189638	+	483	processed_pseudogene	predicted pseudogene 8210 [Source:MGI Symbol;Acc:MGI:3643593]	-
ENSMUSG00000030110	61.2773	70.0337	91.9317	0	0	10.4942	74.4142	3.49808	4.39537	7.08e-06	2.37e-05	Ret	6	118151745	118197718	-	6763	protein_coding	ret proto-oncogene [Source:MGI Symbol;Acc:MGI:97902]	-
ENSMUSG00000085584	209.95	192.593	277.816	1.01093	0	11.4483	226.786	4.15307	5.7639	7.19e-06	2.4e-05	Rtl9	X	143099594	143104297	+	4104	protein_coding	retrotransposon Gag like 9 [Source:MGI Symbol;Acc:MGI:2685231]	-
ENSMUSG00000019146	533.414	447.437	586.949	9.09833	0	0	522.6	3.03278	7.4346	7.27e-06	2.43e-05	Cacng2	15	77991748	78120028	-	5510	protein_coding	calcium channel, voltage-dependent, gamma subunit 2 [Source:MGI Symbol;Acc:MGI:1316660]	-
ENSMUSG00000015484	52.2364	34.0441	8.08191	0	0	0	31.4541	0	7.43964	7.31e-06	2.44e-05	Fam163a	1	156075966	156205026	-	3882	protein_coding	family with sequence similarity 163, member A [Source:MGI Symbol;Acc:MGI:3618859]	-
ENSMUSG00000022468	19.0864	36.9622	30.3072	0	0	0	28.7852	0	7.31177	7.41e-06	2.47e-05	Endou	15	97711015	97731339	-	2745	protein_coding	endonuclease, polyU-specific [Source:MGI Symbol;Acc:MGI:97746]	-
ENSMUSG00000021879	59.2682	29.1807	7.07167	0	0	0	31.8402	0	7.45715	8.11e-06	2.7e-05	Dnah12	14	26693274	26891703	+	12009	protein_coding	dynein, axonemal, heavy chain 12 [Source:MGI Symbol;Acc:MGI:107720]	-
ENSMUSG00000097838	18.0818	45.7164	23.2355	0	0	0	29.0112	0	7.32323	8.13e-06	2.7e-05	C530050E15Rik	13	24631918	24638567	-	3837	lincRNA	RIKEN cDNA C530050E15 gene [Source:MGI Symbol;Acc:MGI:2444135]	-
ENSMUSG00000053024	316.432	172.166	374.799	7.07648	0	0	287.799	2.35883	6.93887	8.18e-06	2.72e-05	Cntn2	1	132509427	132543256	-	9304	protein_coding	contactin 2 [Source:MGI Symbol;Acc:MGI:104518]	-
ENSMUSG00000019768	49.2227	38.9076	45.4607	3.03278	0	0	44.5304	1.01093	5.48462	8.32e-06	2.76e-05	Esr1	10	4611593	5005614	+	13661	protein_coding	estrogen receptor 1 (alpha) [Source:MGI Symbol;Acc:MGI:1352467]	ESR-like
ENSMUSG00000030098	240.086	339.469	278.826	0	0	7.63218	286.127	2.54406	6.80394	8.44e-06	2.8e-05	Grip2	6	91761509	91827250	-	9359	protein_coding	glutamate receptor interacting protein 2 [Source:MGI Symbol;Acc:MGI:2681173]	-
ENSMUSG00000045534	319.446	249.981	245.488	5.05463	16.8496	0	271.638	7.30142	5.2193	8.5e-06	2.82e-05	Kcna5	6	126532551	126535412	-	2862	protein_coding	potassium voltage-gated channel, shaker-related subfamily, member 5 [Source:MGI Symbol;Acc:MGI:96662]	-
ENSMUSG00000017002	0	0	0	38.4152	22.7966	23.8506	0	28.3541	-7.27416	8.63e-06	2.86e-05	Slpi	2	164354070	164389095	-	1180	protein_coding	secretory leukocyte peptidase inhibitor [Source:MGI Symbol;Acc:MGI:109297]	-
ENSMUSG00000113252	0	0	0	25.2731	19.8231	40.069	0	28.3884	-7.27645	9.01e-06	2.98e-05	Gm33489	13	44010592	44018522	-	673	lincRNA	predicted gene, 33489 [Source:MGI Symbol;Acc:MGI:5592648]	-
ENSMUSG00000036964	79.3591	70.0337	49.5017	0	8.9204	0	66.2982	2.97347	4.48203	9.67e-06	3.19e-05	Trim17	11	58954685	58973098	+	3736	protein_coding	tripartite motif-containing 17 [Source:MGI Symbol;Acc:MGI:1861440]	-
ENSMUSG00000111977	224.014	190.647	225.283	7.07648	0	0	213.315	2.35883	6.50765	9.84e-06	3.24e-05	Gm47163	10	79637856	79639520	+	1665	bidirectional_promoter_lncRNA	predicted gene, 47163 [Source:MGI Symbol;Acc:MGI:6095939]	-
ENSMUSG00000087064	18.0818	60.3068	12.1229	0	0	0	30.1705	0	7.37996	1.01e-05	3.31e-05	Sap30bpos	11	115946450	115952105	-	2352	antisense	SAP30 binding protein, opposite strand [Source:MGI Symbol;Acc:MGI:3650575]	-
ENSMUSG00000070687	20.0909	39.8803	23.2355	0	0	0	27.7356	0	7.25828	1.07e-05	3.51e-05	Htr1d	4	136423524	136444398	+	3201	protein_coding	5-hydroxytryptamine (serotonin) receptor 1D [Source:MGI Symbol;Acc:MGI:96276]	-
ENSMUSG00000108841	22.1	28.208	31.3174	0	0	0	27.2085	0	7.23034	1.12e-05	3.66e-05	Frmpd2	14	33471696	33575269	+	6438	protein_coding	FERM and PDZ domain containing 2 [Source:MGI Symbol;Acc:MGI:2685472]	-
ENSMUSG00000024511	574.6	637.112	505.119	29.3168	1.98231	50.5632	572.277	27.2875	4.38968	1.22e-05	3.99e-05	Rab27b	18	69979131	70141605	-	10679	protein_coding	RAB27B, member RAS oncogene family [Source:MGI Symbol;Acc:MGI:1931295]	-
ENSMUSG00000019278	18.0818	24.3172	39.3993	0	0	0	27.2661	0	7.23329	1.27e-05	4.15e-05	Dpep1	8	123186242	123201812	+	2486	protein_coding	dipeptidase 1 (renal) [Source:MGI Symbol;Acc:MGI:94917]	-
ENSMUSG00000026301	32.1455	17.5084	31.3174	0	0	0	26.9904	0	7.21851	1.32e-05	4.28e-05	Iqca	1	90042132	90153401	-	4278	protein_coding	IQ motif containing with AAA domain [Source:MGI Symbol;Acc:MGI:1922168]	-
ENSMUSG00000074207	22.1	24.3172	33.3379	0	0	0	26.585	0	7.19682	1.4e-05	4.53e-05	Adh1	3	138260991	138290698	+	2233	protein_coding	alcohol dehydrogenase 1 (class I) [Source:MGI Symbol;Acc:MGI:87921]	-
ENSMUSG00000111172	15.0682	37.9349	28.2867	0	0	0	27.0966	0	7.22461	1.42e-05	4.61e-05	Gm39302	9	21318079	21320617	-	636	lincRNA	predicted gene, 39302 [Source:MGI Symbol;Acc:MGI:5622187]	-
ENSMUSG00000022435	29.1318	52.5252	6.06143	0	0	0	29.2395	0	7.33464	1.66e-05	5.32e-05	Upk3a	15	85017141	85022547	+	1093	protein_coding	uroplakin 3A [Source:MGI Symbol;Acc:MGI:98914]	-
ENSMUSG00000051599	34.1546	83.6513	79.8089	0	8.9204	0	65.8716	2.97347	4.47262	1.67e-05	5.36e-05	Pcdhb2	18	37294812	37297624	+	2813	protein_coding	protocadherin beta 2 [Source:MGI Symbol;Acc:MGI:2136735]	-
ENSMUSG00000046223	6.02727	17.5084	0	302.267	274.55	186.988	7.84523	254.602	-5.01761	1.68e-05	5.39e-05	Plaur	7	24462484	24475968	+	2617	protein_coding	plasminogen activator, urokinase receptor [Source:MGI Symbol;Acc:MGI:97612]	-
ENSMUSG00000050211	18.0818	32.0988	28.2867	0	0	0	26.1558	0	7.17353	1.68e-05	5.41e-05	Pla2g4e	2	120166412	120245335	-	6960	protein_coding	phospholipase A2, group IVE [Source:MGI Symbol;Acc:MGI:1919144]	-
ENSMUSG00000033579	332.505	234.418	389.952	8.0874	0	0	318.958	2.6958	6.89325	1.69e-05	5.44e-05	Fa2h	8	111345135	111393824	-	3008	protein_coding	fatty acid 2-hydroxylase [Source:MGI Symbol;Acc:MGI:2443327]	-
ENSMUSG00000079168	79.3591	57.3887	25.256	0	0	5.72414	54.0013	1.90805	4.80248	1.7e-05	5.44e-05	Cd209g	8	4134098	4137707	+	3610	protein_coding	CD209g antigen [Source:MGI Symbol;Acc:MGI:1917442]	-
ENSMUSG00000092375	49.2227	16.5357	16.1638	0	0	0	27.3074	0	7.2354	1.71e-05	5.49e-05	A730060N03Rik	15	78119706	78144142	+	2124	antisense	RIKEN cDNA A730060N03 gene [Source:MGI Symbol;Acc:MGI:2444190]	-
ENSMUSG00000014704	0	0	0	21.2294	18.832	39.1149	0	26.3921	-7.17133	1.77e-05	5.66e-05	Hoxa2	6	52162417	52164831	-	1775	protein_coding	homeobox A2 [Source:MGI Symbol;Acc:MGI:96174]	Homeobox
ENSMUSG00000047797	51.2318	71.0064	42.43	0	0	6.67816	54.8894	2.22605	4.60484	1.77e-05	5.68e-05	Gjb1	X	101376378	101385629	+	1707	protein_coding	gap junction protein, beta 1 [Source:MGI Symbol;Acc:MGI:95719]	-
ENSMUSG00000092216	22.1	21.3992	34.3481	0	0	0	25.9491	0	7.16183	1.78e-05	5.7e-05	Gm19345	7	19852003	19858350	+	993	protein_coding	predicted gene, 19345 [Source:MGI Symbol;Acc:MGI:5011530]	-
ENSMUSG00000026532	219.995	308.343	261.652	6.06555	17.8408	0	263.33	7.96879	5.04822	1.85e-05	5.92e-05	Spta1	1	174172776	174248450	+	9691	protein_coding	spectrin alpha, erythrocytic 1 [Source:MGI Symbol;Acc:MGI:98385]	-
ENSMUSG00000058260	33.15	16.5357	28.2867	0	0	0	25.9908	0	7.16407	1.86e-05	5.93e-05	Serpina9	12	103994743	104013755	-	3674	protein_coding	serine (or cysteine) peptidase inhibitor, clade A (alpha-1 antiproteinase, antitrypsin), member 9 [Source:MGI Symbol;Acc:MGI:1919157]	-
ENSMUSG00000034641	0	7.78152	0	49.5353	66.4074	58.1954	2.59384	58.0461	-4.47095	1.95e-05	6.22e-05	Cd300ld	11	114982274	114989922	-	2645	protein_coding	CD300 molecule like family member d [Source:MGI Symbol;Acc:MGI:2442358]	-
ENSMUSG00000052271	27.1227	42.7983	66.6758	4.0437	0	0	45.5323	1.3479	5.09805	2.03e-05	6.46e-05	Bhlha15	5	144190286	144194441	+	3494	protein_coding	basic helix-loop-helix family, member a15 [Source:MGI Symbol;Acc:MGI:891976]	bHLH
ENSMUSG00000045625	101.459	59.3341	28.2867	8.0874	0	0	63.0266	2.6958	4.56095	2.14e-05	6.78e-05	Pigz	16	31933851	31946046	+	2541	protein_coding	phosphatidylinositol glycan anchor biosynthesis, class Z [Source:MGI Symbol;Acc:MGI:2443822]	-
ENSMUSG00000058398	39.1773	24.3172	14.1433	0	0	0	25.8793	0	7.15809	2.21e-05	7.01e-05	Prss43	9	110826690	110831839	+	2327	protein_coding	protease, serine 43 [Source:MGI Symbol;Acc:MGI:2684822]	-
ENSMUSG00000047021	40.1818	26.2626	79.8089	0	0	4.77011	48.7511	1.59004	4.91602	2.41e-05	7.59e-05	Cfap65	1	74902071	74935599	-	7817	protein_coding	cilia and flagella associated protein 65 [Source:MGI Symbol;Acc:MGI:2444274]	-
ENSMUSG00000110249	49.2227	25.2899	57.5836	0	0	3.81609	44.0321	1.27203	5.08845	2.43e-05	7.67e-05	9330121K16Rik	8	55073249	55077134	+	3886	TEC	RIKEN cDNA 9330121K16 gene [Source:MGI Symbol;Acc:MGI:2443625]	-
ENSMUSG00000048905	61.2773	33.0715	45.4607	2.02185	0	4.77011	46.6032	2.26399	4.3539	2.51e-05	7.91e-05	4930539E08Rik	17	28896392	28915324	-	4648	protein_coding	RIKEN cDNA 4930539E08 gene [Source:MGI Symbol;Acc:MGI:1925441]	-
ENSMUSG00000111303	0	0	0	16.1748	26.7612	32.4368	0	25.1243	-7.10023	2.57e-05	8.08e-05	4930502A04Rik	9	68470902	68520200	-	865	lincRNA	RIKEN cDNA 4930502A04 gene [Source:MGI Symbol;Acc:MGI:1922201]	-
ENSMUSG00000026950	42.1909	32.0988	48.4915	3.03278	0	1.90805	40.927	1.64694	4.63764	2.64e-05	8.31e-05	Neb	2	52136647	52378474	-	26582	protein_coding	nebulin [Source:MGI Symbol;Acc:MGI:97292]	-
ENSMUSG00000049107	24.1091	26.2626	23.2355	0	0	0	24.5357	0	7.08121	2.67e-05	8.37e-05	Ntf3	6	126101412	126166910	-	1714	protein_coding	neurotrophin 3 [Source:MGI Symbol;Acc:MGI:97380]	-
ENSMUSG00000040016	31.1409	42.7983	40.4095	0	0	1.90805	38.1163	0.636015	5.87304	2.69e-05	8.45e-05	Ptger3	3	157566892	157645888	+	5688	protein_coding	prostaglandin E receptor 3 (subtype EP3) [Source:MGI Symbol;Acc:MGI:97795]	-
ENSMUSG00000079652	0	1.94538	0	31.3387	50.5489	33.3908	0.64846	38.4261	-5.86541	2.81e-05	8.81e-05	Fam71f2	6	29279593	29290680	+	1276	protein_coding	family with sequence similarity 71, member F2 [Source:MGI Symbol;Acc:MGI:2141439]	-
ENSMUSG00000030108	773.5	807.332	776.874	14.153	0	34.3448	785.902	16.1659	5.60231	2.93e-05	9.14e-05	Slc6a13	6	121300227	121337733	+	2904	protein_coding	solute carrier family 6 (neurotransmitter transporter, GABA), member 13 [Source:MGI Symbol;Acc:MGI:95629]	-
ENSMUSG00000024650	38.1727	12.645	24.2457	0	0	0	25.0211	0	7.10916	3.05e-05	9.49e-05	Slc22a6	19	8617996	8628299	+	4026	protein_coding	solute carrier family 22 (organic anion transporter), member 6 [Source:MGI Symbol;Acc:MGI:892001]	-
ENSMUSG00000058914	32.1455	26.2626	15.1536	0	0	0	24.5206	0	7.08035	3.1e-05	9.64e-05	C1qtnf3	15	10952332	10980150	+	2557	protein_coding	C1q and tumor necrosis factor related protein 3 [Source:MGI Symbol;Acc:MGI:1932136]	-
ENSMUSG00000086296	56.2546	40.853	50.5119	3.03278	0	5.72414	49.2065	2.91897	4.06838	3.11e-05	9.66e-05	D030055H07Rik	9	106148687	106160201	+	5167	antisense	RIKEN cDNA D030055H07 gene [Source:MGI Symbol;Acc:MGI:3605036]	-
ENSMUSG00000017204	41.1864	12.645	21.215	0	0	0	25.0155	0	7.10885	3.23e-05	0.000100256	Gsdma	11	98664351	98677708	+	2726	protein_coding	gasdermin A [Source:MGI Symbol;Acc:MGI:1889509]	-
ENSMUSG00000031853	18.0818	47.6618	11.1126	0	0	0	25.6187	0	7.14398	3.26e-05	0.000101037	Map3k21	8	125910450	125947440	+	5693	protein_coding	mitogen-activated protein kinase kinase kinase 21 [Source:MGI Symbol;Acc:MGI:2385307]	-
ENSMUSG00000025401	0	0	0	9.09833	37.6639	29.5747	0	25.4456	-7.11856	3.31e-05	0.000102746	Myo1a	10	127705170	127720940	+	3714	protein_coding	myosin IA [Source:MGI Symbol;Acc:MGI:107732]	-
ENSMUSG00000087444	32.1455	28.208	13.1331	0	0	0	24.4955	0	7.07893	3.35e-05	0.000103717	Gm5475	15	100422147	100428150	+	3366	protein_coding	predicted gene 5475 [Source:MGI Symbol;Acc:MGI:3646320]	-
ENSMUSG00000030670	0	0	0	11.1202	37.6639	25.7586	0	24.8476	-7.08415	3.55e-05	0.000109751	Cyp2r1	7	114549682	114562972	-	2115	protein_coding	cytochrome P450, family 2, subfamily r, polypeptide 1 [Source:MGI Symbol;Acc:MGI:2449771]	-
ENSMUSG00000104728	0	0	0	24.2622	47.5755	6.67816	0	26.1719	-7.15845	3.65e-05	0.000112764	Gm42462	5	43752909	43754271	-	1363	TEC	predicted gene 42462 [Source:MGI Symbol;Acc:MGI:5662599]	-
ENSMUSG00000107090	17.0773	31.1261	23.2355	0	0	0	23.8129	0	7.03821	3.74e-05	0.000115637	Gm42884	5	134552057	134558495	+	735	antisense	predicted gene 42884 [Source:MGI Symbol;Acc:MGI:5663021]	-
ENSMUSG00000113128	0	0.97269	0	13.142	46.5843	39.1149	0.32423	32.9471	-6.52953	3.77e-05	0.000116276	Gm47813	13	3899209	3900248	-	1040	TEC	predicted gene, 47813 [Source:MGI Symbol;Acc:MGI:6096997]	-
ENSMUSG00000060188	0	0	0	24.2622	15.8585	31.4827	0	23.8678	-7.02611	3.92e-05	0.000120661	Cxcl17	7	25400053	25412886	-	761	protein_coding	chemokine (C-X-C motif) ligand 17 [Source:MGI Symbol;Acc:MGI:2387642]	-
ENSMUSG00000097383	21.0955	11.6723	70.7167	1.01093	0	0	34.4948	0.336975	6.61044	4.02e-05	0.00012354	1500026H17Rik	10	89686371	89700866	+	3027	bidirectional_promoter_lncRNA	RIKEN cDNA 1500026H17 gene [Source:MGI Symbol;Acc:MGI:1916252]	-
ENSMUSG00000039492	22.1	13.6177	36.3686	0	0	0	24.0288	0	7.05075	4.02e-05	0.000123788	Ccdc27	4	154026639	154042677	-	2089	protein_coding	coiled-coil domain containing 27 [Source:MGI Symbol;Acc:MGI:2685881]	-
ENSMUSG00000028635	0	0	0	38.4152	27.7524	8.5862	0	24.9179	-7.08744	4.07e-05	0.000125037	Edn2	4	120161206	120167360	+	1462	protein_coding	endothelin 2 [Source:MGI Symbol;Acc:MGI:95284]	-
ENSMUSG00000053161	83.3773	28.208	31.3174	5.05463	0	0	47.6342	1.68488	4.83836	4.17e-05	0.000127995	Daw1	1	83159752	83210574	+	2140	protein_coding	dynein assembly factor with WDR repeat domains 1 [Source:MGI Symbol;Acc:MGI:1923089]	-
ENSMUSG00000076498	14.0636	1.94538	0	177.923	331.046	144.057	5.33634	217.675	-5.35115	4.33e-05	0.000132624	Trbc2	6	41546730	41548352	+	692	TR_C_gene	T cell receptor beta, constant 2 [Source:MGI Symbol;Acc:MGI:4835227]	-
ENSMUSG00000102312	33.15	29.1807	77.7884	5.05463	0	0	46.7064	1.68488	4.80998	4.42e-05	0.000135367	Pcdha3	18	36946105	37187657	+	5332	protein_coding	protocadherin alpha 3 [Source:MGI Symbol;Acc:MGI:2447313]	-
ENSMUSG00000047671	75.3409	25.2899	22.2253	3.03278	0	0	40.952	1.01093	5.3616	4.44e-05	0.000135895	Tctex1d4	4	117126794	117128738	+	1111	protein_coding	Tctex1 domain containing 4 [Source:MGI Symbol;Acc:MGI:3045358]	-
ENSMUSG00000037161	9.04091	0	0	334.616	412.321	248.046	3.01364	331.661	-6.78398	4.46e-05	0.000136456	Mgarp	3	51388412	51396738	-	2067	protein_coding	mitochondria localized glutamic acid rich protein [Source:MGI Symbol;Acc:MGI:1914999]	-
ENSMUSG00000027009	0	18.4811	4.04095	288.114	178.408	384.471	7.50735	283.664	-5.23723	4.48e-05	0.000137013	Itga4	2	79255426	79333123	+	13978	protein_coding	integrin alpha 4 [Source:MGI Symbol;Acc:MGI:96603]	-
ENSMUSG00000038775	0	0	0	38.4152	16.8496	16.2184	0	23.8277	-7.02306	4.55e-05	0.000138975	Vill	9	119052778	119071525	+	4409	protein_coding	villin-like [Source:MGI Symbol;Acc:MGI:1201781]	-
ENSMUSG00000068246	13.0591	36.9622	21.215	0	0	0	23.7454	0	7.03425	4.56e-05	0.000139252	Apol9b	15	77729039	77736382	+	1821	protein_coding	apolipoprotein L 9b [Source:MGI Symbol;Acc:MGI:1919148]	-
ENSMUSG00000021414	0	0	0	15.1639	22.7966	32.4368	0	23.4657	-7.00177	4.62e-05	0.000141105	Fam217a	13	34909960	34924310	-	2875	protein_coding	family with sequence similarity 217, member A [Source:MGI Symbol;Acc:MGI:1919114]	-
ENSMUSG00000023949	18.0818	31.1261	20.2048	0	0	0	23.1376	0	6.99673	4.72e-05	0.000144145	Tcte1	17	45523434	45542680	+	3075	protein_coding	t-complex-associated testis expressed 1 [Source:MGI Symbol;Acc:MGI:98640]	-
ENSMUSG00000110523	22.1	19.4538	27.2764	0	0	0	22.9434	0	6.98425	4.8e-05	0.000146221	C230057M02Rik	8	122724948	122752325	-	3556	lincRNA	RIKEN cDNA C230057M02 gene [Source:MGI Symbol;Acc:MGI:2442079]	-
ENSMUSG00000022221	0	13.6177	0	72.7866	97.1333	57.2414	4.53922	75.7204	-4.05115	4.83e-05	0.000147216	Ripk3	14	55784995	55788865	-	2292	protein_coding	receptor-interacting serine-threonine kinase 3 [Source:MGI Symbol;Acc:MGI:2154952]	-
ENSMUSG00000102796	29.1318	18.4811	21.215	0	0	0	22.9426	0	6.98421	4.92e-05	0.000149741	Gm37711	4	132104830	132109363	-	1749	TEC	predicted gene, 37711 [Source:MGI Symbol;Acc:MGI:5610939]	-
ENSMUSG00000040536	221	230.527	266.703	0	9.91156	19.0805	239.41	9.664	4.6279	5.13e-05	0.000155989	Necab1	4	14952245	15149794	-	5237	protein_coding	N-terminal EF-hand calcium binding protein 1 [Source:MGI Symbol;Acc:MGI:1916602]	-
ENSMUSG00000113416	0	0	0	16.1748	37.6639	16.2184	0	23.3524	-6.99431	5.34e-05	0.000161969	Gm49328	12	18024067	18027467	+	1815	unprocessed_pseudogene	predicted gene, 49328 [Source:MGI Symbol;Acc:MGI:6121513]	-
ENSMUSG00000117017	20.0909	35.0168	14.1433	0	0	0	23.0837	0	6.99348	5.42e-05	0.000164447	AC162805.1	17	40462096	40470817	+	453	unprocessed_pseudogene	exocrine gland-secreting peptide pseudogene	-
ENSMUSG00000090191	0	0	0	28.3059	18.832	20.9885	0	22.7088	-6.95394	5.5e-05	0.000166495	9230105E05Rik	10	120389523	120392793	+	2250	antisense	RIKEN cDNA 9230105E05 gene [Source:MGI Symbol;Acc:MGI:2444388]	-
ENSMUSG00000033707	338.532	340.441	415.208	35.3824	0.991156	23.8506	364.727	20.0747	4.18359	5.85e-05	0.000176621	Lrrc24	15	76715276	76722173	-	2202	protein_coding	leucine rich repeat containing 24 [Source:MGI Symbol;Acc:MGI:3605040]	-
ENSMUSG00000106099	0	0	0	29.3168	9.91156	30.5287	0	23.2524	-6.98832	5.99e-05	0.000180545	Gm42664	3	119743208	119746446	-	3239	sense_intronic	predicted gene 42664 [Source:MGI Symbol;Acc:MGI:5662801]	-
ENSMUSG00000062345	0	0	0	37.4042	20.8143	11.4483	0	23.2223	-6.98581	6.02e-05	0.000181429	Serpinb2	1	107511423	107535478	+	2349	protein_coding	serine (or cysteine) peptidase inhibitor, clade B, member 2 [Source:MGI Symbol;Acc:MGI:97609]	-
ENSMUSG00000029477	33.15	13.6177	21.215	0	0	0	22.6609	0	6.96627	6.19e-05	0.000186183	Morn3	5	123035769	123047016	-	1353	protein_coding	MORN repeat containing 3 [Source:MGI Symbol;Acc:MGI:1922140]	-
ENSMUSG00000048721	308.396	203.292	343.481	20.2185	0	10.4942	285.056	10.2376	4.80006	6.22e-05	0.000187038	Fndc9	11	46235531	46239872	+	2290	protein_coding	fibronectin type III domain containing 9 [Source:MGI Symbol;Acc:MGI:2443410]	-
ENSMUSG00000046717	9.04091	25.2899	35.3584	0	0	0	23.2297	0	7.00225	6.29e-05	0.000188916	Igbp1b	6	138657089	138658544	-	1456	protein_coding	immunoglobulin (CD79A) binding protein 1b [Source:MGI Symbol;Acc:MGI:1354380]	-
ENSMUSG00000087461	17.0773	23.3446	26.2662	0	0	0	22.2293	0	6.93876	6.3e-05	0.000189281	C230014O12Rik	2	34018289	34107735	-	3034	lincRNA	RIKEN cDNA C230014O12 gene [Source:MGI Symbol;Acc:MGI:3045377]	-
ENSMUSG00000020990	7.03182	39.8803	24.2457	0	0	0	23.7193	0	7.03269	6.5e-05	0.000194853	Cdkl1	12	69746848	69791267	-	2041	protein_coding	cyclin-dependent kinase-like 1 (CDC2-related kinase) [Source:MGI Symbol;Acc:MGI:1918341]	-
ENSMUSG00000021697	0	22.3719	20.2048	460.982	410.338	424.54	14.1922	431.954	-4.92722	6.56e-05	0.000196701	Depdc1b	13	108316332	108407782	+	3350	protein_coding	DEP domain containing 1B [Source:MGI Symbol;Acc:MGI:2145425]	-
ENSMUSG00000010592	21.0955	14.5903	31.3174	0	0	0	22.3344	0	6.94531	6.64e-05	0.000198975	Dazl	17	50279395	50293636	-	3820	protein_coding	deleted in azoospermia-like [Source:MGI Symbol;Acc:MGI:1342328]	-
ENSMUSG00000116288	41.1864	34.0441	42.43	4.0437	0	0	39.2202	1.3479	4.88205	6.83e-05	0.000204275	Gm41349	15	76095575	76097668	+	1131	lincRNA	predicted gene, 41349 [Source:MGI Symbol;Acc:MGI:5624234]	-
ENSMUSG00000051279	47.2136	40.853	37.3788	0	0	4.77011	41.8151	1.59004	4.69528	6.86e-05	0.000205134	Gdf6	4	9844372	9862345	+	3532	protein_coding	growth differentiation factor 6 [Source:MGI Symbol;Acc:MGI:95689]	-
ENSMUSG00000032087	596.7	538.87	722.321	22.2404	0	28.6207	619.297	16.9537	5.1905	7.01e-05	0.000209275	Dscaml1	9	45426628	45753712	+	8909	protein_coding	DS cell adhesion molecule like 1 [Source:MGI Symbol;Acc:MGI:2150309]	-
ENSMUSG00000032401	13.0591	25.2899	28.2867	0	0	0	22.2119	0	6.93766	7.02e-05	0.00020963	Lctl	9	64117147	64138118	+	2604	protein_coding	lactase-like [Source:MGI Symbol;Acc:MGI:2183549]	-
ENSMUSG00000049409	0	13.6177	19.1945	329.562	210.125	285.253	10.9374	274.98	-4.65183	7.65e-05	0.000227748	Prokr1	6	87578591	87590743	-	4230	protein_coding	prokineticin receptor 1 [Source:MGI Symbol;Acc:MGI:1929676]	-
ENSMUSG00000103320	43.1955	62.2521	63.645	9.09833	0	0	56.3642	3.03278	4.22865	7.69e-05	0.000228818	Gm37403	1	164872833	164876353	-	3521	TEC	predicted gene, 37403 [Source:MGI Symbol;Acc:MGI:5610631]	-
ENSMUSG00000022085	28.1273	10.6996	27.2764	0	0	0	22.0344	0	6.92573	8.18e-05	0.000242587	Pebp4	14	69840420	70059918	+	1079	protein_coding	phosphatidylethanolamine binding protein 4 [Source:MGI Symbol;Acc:MGI:1920773]	-
ENSMUSG00000007653	328.486	244.145	340.45	0	0	9.54023	304.361	3.18008	6.57405	8.92e-05	0.000263064	Gabrb2	11	42419757	42629028	+	6360	protein_coding	gamma-aminobutyric acid (GABA) A receptor, subunit beta 2 [Source:MGI Symbol;Acc:MGI:95620]	-
ENSMUSG00000111378	19.0864	3.89076	49.5017	0	0	0	24.1596	0	7.0584	9.24e-05	0.000272026	Gm47230	9	44579608	44584652	+	5045	lincRNA	predicted gene, 47230 [Source:MGI Symbol;Acc:MGI:6096044]	-
ENSMUSG00000079014	36.1636	45.7164	49.5017	0	0	5.72414	43.7939	1.90805	4.50113	9.5e-05	0.000279321	Serpina3i	12	104263122	104269372	+	2224	protein_coding	serine (or cysteine) peptidase inhibitor, clade A, member 3I [Source:MGI Symbol;Acc:MGI:2182841]	-
ENSMUSG00000057816	35.1591	12.645	17.1741	0	0	0	21.6594	0	6.90106	9.51e-05	0.000279563	Cfap299	5	98329304	98802047	+	1448	protein_coding	cilia and flagella associated protein 299 [Source:MGI Symbol;Acc:MGI:1916571]	-
ENSMUSG00000107412	9.04091	41.8257	16.1638	0	0	0	22.3435	0	6.94661	9.64e-05	0.000283415	Gm20383	6	81984321	81992413	+	1522	lincRNA	predicted gene, 20383 [Source:MGI Symbol;Acc:MGI:5012568]	-
ENSMUSG00000021708	776.514	722.708	845.57	14.153	0	0	781.597	4.71765	7.37509	9.7e-05	0.000285107	Rasgrf2	13	91880400	92131656	-	9237	protein_coding	RAS protein-specific guanine nucleotide-releasing factor 2 [Source:MGI Symbol;Acc:MGI:109137]	-
ENSMUSG00000099517	0	0	0	9.09833	30.7258	25.7586	0	21.8609	-6.8995	9.81e-05	0.00028816	Hist1h3g	13	23535422	23535951	+	530	protein_coding	histone cluster 1, H3g [Source:MGI Symbol;Acc:MGI:2145541]	-
ENSMUSG00000050141	35.1591	17.5084	12.1229	0	0	0	21.5968	0	6.89703	9.83e-05	0.000288613	Fam205c	4	42868004	42874234	-	1871	protein_coding	family with sequence similarity 205, member C [Source:MGI Symbol;Acc:MGI:2679716]	-
ENSMUSG00000049758	0	0	0	5.05463	56.4959	11.4483	0	24.3329	-7.05368	0.000100321	0.00029442	Olfr1318	2	112154198	112159157	+	4520	protein_coding	olfactory receptor 1318 [Source:MGI Symbol;Acc:MGI:3031152]	-
ENSMUSG00000086266	12.0545	41.8257	12.1229	0	0	0	22.001	0	6.92437	0.000104454	0.000305995	Igf2os	7	142659693	142670356	+	5337	antisense	insulin-like growth factor 2, opposite strand [Source:MGI Symbol;Acc:MGI:1195257]	-
ENSMUSG00000038179	0	0	0	12.1311	25.77	25.7586	0	21.2199	-6.85654	0.000104626	0.000306456	Slamf7	1	171632403	171653035	-	4577	protein_coding	SLAM family member 7 [Source:MGI Symbol;Acc:MGI:1922595]	-
ENSMUSG00000107655	30.1364	25.2899	9.09215	0	0	0	21.5062	0	6.89118	0.000106315	0.000310926	Gm44220	6	93241720	93244206	+	2487	TEC	predicted gene, 44220 [Source:MGI Symbol;Acc:MGI:5690612]	-
ENSMUSG00000087196	19.0864	27.2353	16.1638	0	0	0	20.8285	0	6.84504	0.000107391	0.000313635	Gm13373	2	28315016	28324050	-	655	lincRNA	predicted gene 13373 [Source:MGI Symbol;Acc:MGI:3650390]	-
ENSMUSG00000038354	398.805	391.021	222.253	0	19.8231	1.90805	337.359	7.24372	5.54173	0.000109106	0.000318244	Ankrd35	3	96670131	96691032	+	4081	protein_coding	ankyrin repeat domain 35 [Source:MGI Symbol;Acc:MGI:2442590]	-
ENSMUSG00000106062	0	0	0	13.142	26.7612	22.8965	0	20.9333	-6.83682	0.000112264	0.000327091	Gm43820	3	37644607	37647952	+	3346	TEC	predicted gene 43820 [Source:MGI Symbol;Acc:MGI:5663957]	-
ENSMUSG00000032523	49.2227	32.0988	7.07167	0	0	0.954023	29.4644	0.318008	6.38358	0.000114544	0.000333271	Hhatl	9	121784016	121792507	-	2625	protein_coding	hedgehog acyltransferase-like [Source:MGI Symbol;Acc:MGI:1922020]	-
ENSMUSG00000032081	23.1046	6.80883	35.3584	0	0	0	21.7572	0	6.90736	0.000118327	0.000343562	Apoc3	9	46232933	46235636	-	1014	protein_coding	apolipoprotein C-III [Source:MGI Symbol;Acc:MGI:88055]	-
ENSMUSG00000108607	63.2864	42.7983	19.1945	0	0	4.77011	41.7598	1.59004	4.69454	0.0001198	0.000347694	Gm44646	7	44501689	44504266	+	645	processed_transcript	predicted gene 44646 [Source:MGI Symbol;Acc:MGI:5753222]	-
ENSMUSG00000051054	18.0818	8.75421	37.3788	0	0	0	21.405	0	6.88384	0.000123149	0.000357169	1700014D04Rik	13	59740842	59746752	-	3281	protein_coding	RIKEN cDNA 1700014D04 gene [Source:MGI Symbol;Acc:MGI:1921474]	-
ENSMUSG00000028786	0	0	0	14.153	35.6816	13.3563	0	21.0636	-6.84546	0.000125337	0.000363463	Tmem54	4	129105548	129111626	+	1222	protein_coding	transmembrane protein 54 [Source:MGI Symbol;Acc:MGI:1913510]	-
ENSMUSG00000068614	0	0.97269	0	19.2076	25.77	35.2988	0.32423	26.7588	-6.2294	0.000125717	0.000364464	Actc1	2	114047282	114053548	-	1618	protein_coding	actin, alpha, cardiac muscle 1 [Source:MGI Symbol;Acc:MGI:87905]	-
ENSMUSG00000069310	0	0	0	19.2076	18.832	22.8965	0	20.312	-6.79327	0.000128113	0.000371051	Hist1h3c	13	23744973	23745602	-	630	protein_coding	histone cluster 1, H3c [Source:MGI Symbol;Acc:MGI:2448320]	-
ENSMUSG00000032735	844.823	969.772	1035.49	16.1748	0	0	950.03	5.3916	7.46348	0.000133934	0.000387322	Ablim3	18	61799395	61911852	-	4560	protein_coding	actin binding LIM protein family, member 3 [Source:MGI Symbol;Acc:MGI:2442582]	-
ENSMUSG00000104002	0	0.97269	0	34.3715	39.6462	9.54023	0.32423	27.8526	-6.28634	0.000135792	0.000392263	Gm38336	1	34809360	34811908	-	2549	antisense	predicted gene, 38336 [Source:MGI Symbol;Acc:MGI:5611564]	-
ENSMUSG00000044748	16.0727	26.2626	18.1843	0	0	0	20.1732	0	6.7989	0.000136414	0.000393842	Defb1	8	21776599	21795185	+	872	protein_coding	defensin beta 1 [Source:MGI Symbol;Acc:MGI:1096878]	-
ENSMUSG00000002020	81.3682	186.756	257.611	7.07648	0	0	175.245	2.35883	6.22252	0.000139533	0.000402515	Ltbp2	12	84783212	84876532	-	8184	protein_coding	latent transforming growth factor beta binding protein 2 [Source:MGI Symbol;Acc:MGI:99502]	-
ENSMUSG00000035818	20.0909	18.4811	21.215	0	0	0	19.929	0	6.7811	0.000142336	0.000410036	Plekhs1	19	56461640	56486752	+	3628	protein_coding	pleckstrin homology domain containing, family S member 1 [Source:MGI Symbol;Acc:MGI:2443041]	-
ENSMUSG00000110790	30.1364	9.7269	21.215	0	0	0	20.3594	0	6.81168	0.000153179	0.000440005	Gm47079	9	21028307	21032357	-	3485	antisense	predicted gene, 47079 [Source:MGI Symbol;Acc:MGI:6095803]	-
ENSMUSG00000024600	0	0	10.1024	43.4698	91.1863	39.1149	3.36746	57.9237	-4.11061	0.000155779	0.000447105	Slc27a6	18	58556257	58612773	+	2485	protein_coding	solute carrier family 27 (fatty acid transporter), member 6 [Source:MGI Symbol;Acc:MGI:3036230]	-
ENSMUSG00000033196	14.0636	6.80883	43.4403	0	0	0	21.4376	0	6.88598	0.000156632	0.000449432	Myh2	11	67171027	67197517	+	7137	protein_coding	myosin, heavy polypeptide 2, skeletal muscle, adult [Source:MGI Symbol;Acc:MGI:1339710]	-
ENSMUSG00000029844	47.2136	17.5084	41.4198	2.02185	0	2.86207	35.3806	1.62797	4.43606	0.000167657	0.000479686	Hoxa1	6	52155590	52158317	-	2251	protein_coding	homeobox A1 [Source:MGI Symbol;Acc:MGI:96170]	Homeobox
ENSMUSG00000024734	29.1318	3.89076	31.3174	0	0	0	21.4467	0	6.88658	0.00017187	0.000491406	Zp1	19	10914287	10920632	-	1981	protein_coding	zona pellucida glycoprotein 1 [Source:MGI Symbol;Acc:MGI:103073]	-
ENSMUSG00000068151	30.1364	36.9622	47.4812	0	0	4.77011	38.1933	1.59004	4.5656	0.000181042	0.000516362	A230006K03Rik	7	61127996	61311721	-	1449	lincRNA	RIKEN cDNA A230006K03 gene [Source:MGI Symbol;Acc:MGI:3644205]	-
ENSMUSG00000074939	18.0818	19.4538	20.2048	0	0	0	19.2468	0	6.7309	0.000184513	0.000525975	Chrm5	2	112479171	112480769	-	1599	protein_coding	cholinergic receptor, muscarinic 5 [Source:MGI Symbol;Acc:MGI:109248]	-
ENSMUSG00000074591	48.2182	18.4811	25.256	0	0	1.90805	30.6518	0.636015	5.56097	0.000198661	0.000564541	Ankub1	3	57657393	57692799	-	4231	protein_coding	ankrin repeat and ubiquitin domain containing 1 [Source:MGI Symbol;Acc:MGI:2685256]	-
ENSMUSG00000032561	0	0	0	13.142	18.832	25.7586	0	19.2442	-6.7156	0.000206974	0.000586972	Acpp	9	104288251	104337748	-	7330	protein_coding	acid phosphatase, prostate [Source:MGI Symbol;Acc:MGI:1928480]	-
ENSMUSG00000104015	16.0727	27.2353	14.1433	0	0	0	19.1505	0	6.72393	0.000209884	0.000594742	Gm10745	3	11823229	11844359	-	1523	lincRNA	predicted gene 10745 [Source:MGI Symbol;Acc:MGI:3642274]	-
ENSMUSG00000102778	16.0727	31.1261	11.1126	0	0	0	19.4371	0	6.74547	0.000210151	0.000595337	Gm38165	18	61691046	61692384	-	486	antisense	predicted gene, 38165 [Source:MGI Symbol;Acc:MGI:5611393]	-
ENSMUSG00000028602	20.0909	9.7269	28.2867	0	0	0	19.3682	0	6.73964	0.000214895	0.000608283	Tnfrsf8	4	145267137	145315164	-	3459	protein_coding	tumor necrosis factor receptor superfamily, member 8 [Source:MGI Symbol;Acc:MGI:99908]	-
ENSMUSG00000021903	17.0773	14.5903	25.256	0	0	0	18.9745	0	6.71018	0.00021724	0.000614094	Galnt15	14	32028989	32062197	+	6326	protein_coding	polypeptide N-acetylgalactosaminyltransferase 15 [Source:MGI Symbol;Acc:MGI:1926004]	-
ENSMUSG00000104301	26.1182	11.6723	19.1945	0	0	0	18.995	0	6.71168	0.00022787	0.00064241	Wdr49	3	75274988	75482156	-	5513	protein_coding	WD repeat domain 49 [Source:MGI Symbol;Acc:MGI:3645287]	-
ENSMUSG00000068888	29.1318	19.4538	9.09215	0	0	0	19.2259	0	6.72939	0.00023396	0.000658076	Lce1i	3	92777210	92778899	-	731	protein_coding	late cornified envelope 1I [Source:MGI Symbol;Acc:MGI:1923835]	-
ENSMUSG00000108920	9.04091	15.563	33.3379	0	0	0	19.3139	0	6.73574	0.000243789	0.000683979	Gm44678	7	91340016	91342790	+	2775	TEC	predicted gene 44678 [Source:MGI Symbol;Acc:MGI:5753254]	-
ENSMUSG00000088856	0	0	0	16.1748	25.77	14.3103	0	18.7517	-6.67775	0.000247686	0.000694263	Gm24727	8	33691801	33691944	+	144	snoRNA	predicted gene, 24727 [Source:MGI Symbol;Acc:MGI:5454504]	-
ENSMUSG00000022144	20.0909	10.6996	44.4505	0	0.991156	0	25.0803	0.330385	6.15064	0.000260364	0.000727465	Gdnf	15	7810846	7837575	+	3674	protein_coding	glial cell line derived neurotrophic factor [Source:MGI Symbol;Acc:MGI:107430]	-
ENSMUSG00000090002	67.3046	40.853	24.2457	0	0	6.67816	44.1344	2.22605	4.29268	0.000262894	0.000734143	Gm16006	15	57708114	57708927	-	566	antisense	predicted gene 16006 [Source:MGI Symbol;Acc:MGI:3801853]	-
ENSMUSG00000009216	993.496	1075.79	1247.64	0	19.8231	0	1105.65	6.6077	7.38689	0.000288388	0.00080192	Fam163b	2	27110380	27142491	-	2959	protein_coding	family with sequence similarity 163, member B [Source:MGI Symbol;Acc:MGI:1926106]	-
ENSMUSG00000028785	1064.82	1168.2	1260.78	50.5463	0	40.069	1164.6	30.2051	5.26889	0.000288831	0.000803044	Hpca	4	129111570	129122036	-	2922	protein_coding	hippocalcin [Source:MGI Symbol;Acc:MGI:1336200]	-
ENSMUSG00000094849	12.0545	20.4265	22.2253	0	0	0	18.2354	0	6.65307	0.000293035	0.00081407	Vmn2r-ps18	4	147126130	147126509	+	380	unprocessed_pseudogene	vomeronasal 2, receptor, pseudogene 18 [Source:MGI Symbol;Acc:MGI:3761373]	-
ENSMUSG00000044320	19.0864	0	18.1843	325.518	232.922	229.919	12.4236	262.786	-4.40393	0.000293886	0.0008158	1700001O22Rik	2	30794769	30803661	-	2788	protein_coding	RIKEN cDNA 1700001O22 gene [Source:MGI Symbol;Acc:MGI:1923631]	-
ENSMUSG00000093874	28.1273	7.78152	20.2048	0	0	0	18.7045	0	6.68934	0.00029706	0.000824284	Gm24539	13	62136930	62137062	+	133	snoRNA	predicted gene, 24539 [Source:MGI Symbol;Acc:MGI:5454316]	-
ENSMUSG00000038756	35.1591	29.1807	25.256	2.02185	0	1.90805	29.8653	1.30997	4.50923	0.000305013	0.000844786	Ttll6	11	96133786	96165451	+	3857	protein_coding	tubulin tyrosine ligase-like family, member 6 [Source:MGI Symbol;Acc:MGI:2683461]	-
ENSMUSG00000000402	0	3.89076	0	44.4807	24.7789	31.4827	1.29692	33.5808	-4.67816	0.000305295	0.000845458	Egfl6	X	166523007	166585720	-	2704	protein_coding	EGF-like-domain, multiple 6 [Source:MGI Symbol;Acc:MGI:1858599]	-
ENSMUSG00000022303	0	0	0	15.1639	6.93809	35.2988	0	19.1336	-6.70753	0.000305413	0.000845673	Dcstamp	15	39745930	39760938	+	2664	protein_coding	dendrocyte expressed seven transmembrane protein [Source:MGI Symbol;Acc:MGI:1923016]	-
ENSMUSG00000030325	0	0	0	10.1093	14.8673	30.5287	0	18.5018	-6.65907	0.000315825	0.00087266	Klrb1c	6	128778485	128789215	-	2961	protein_coding	killer cell lectin-like receptor subfamily B member 1C [Source:MGI Symbol;Acc:MGI:107538]	-
ENSMUSG00000085925	41.1864	33.0715	26.2662	4.0437	0	0	33.508	1.3479	4.65357	0.000316485	0.000874367	Rtl1	12	109589193	109600330	-	6358	protein_coding	retrotransposon Gaglike 1 [Source:MGI Symbol;Acc:MGI:2656842]	-
ENSMUSG00000022996	21.0955	23.3446	10.1024	0	0	0	18.1808	0	6.6489	0.00031698	0.000875621	Wnt10b	15	98770712	98778150	-	3401	protein_coding	wingless-type MMTV integration site family, member 10B [Source:MGI Symbol;Acc:MGI:108061]	-
ENSMUSG00000002831	15.0682	31.1261	9.09215	0	0	0	18.4288	0	6.66867	0.000327181	0.000902016	Plin4	17	56100591	56109803	-	5777	protein_coding	perilipin 4 [Source:MGI Symbol;Acc:MGI:1929709]	-
ENSMUSG00000097566	39.1773	34.0441	18.1843	0	0	2.86207	30.4686	0.954023	4.97244	0.000334263	0.00092033	A930024N18Rik	17	15375000	15379475	+	3955	lincRNA	RIKEN cDNA A930024N18 gene [Source:MGI Symbol;Acc:MGI:4360907]	-
ENSMUSG00000046057	0	0	0	13.142	35.6816	7.63218	0	18.8186	-6.68272	0.000339422	0.0009338	Gm15428	1	156793512	156793844	+	333	processed_pseudogene	predicted pseudogene 15428 [Source:MGI Symbol;Acc:MGI:3642670]	-
ENSMUSG00000096563	23.1046	19.4538	11.1126	0	0	0	17.8903	0	6.62555	0.00034263	0.000942008	Gm24095	13	62543203	62543335	-	133	snoRNA	predicted gene, 24095 [Source:MGI Symbol;Acc:MGI:5453872]	-
ENSMUSG00000117309	0	0	0	6.06555	36.6728	14.3103	0	19.0162	-6.69813	0.000345184	0.000948534	CT010583.2	16	10861755	10938364	-	7292	transcribed_unitary_pseudogene	novel lipoprotein amino terminal region containing protein pseudogene	-
ENSMUSG00000109783	0	0	6.06143	34.3715	66.4074	21.9425	2.02048	40.9071	-4.34736	0.000354139	0.000972249	Gm45338	16	23520210	23560081	+	5216	processed_transcript	predicted gene 45338 [Source:MGI Symbol;Acc:MGI:5791174]	-
ENSMUSG00000090773	9.04091	20.4265	24.2457	0	0	0	17.9044	0	6.62663	0.00036592	0.00100275	Vmn2r-ps69	7	85303953	85342891	+	2565	unprocessed_pseudogene	vomeronasal 2, receptor, pseudogene 69 [Source:MGI Symbol;Acc:MGI:3761310]	-
ENSMUSG00000114533	1.00455	1.94538	1.01024	57.6227	10.9027	22.8965	1.32005	30.474	-4.52446	0.000382378	0.00104512	Gm8416	14	8408917	8410195	+	1279	processed_pseudogene	predicted gene 8416 [Source:MGI Symbol;Acc:MGI:3648867]	-
ENSMUSG00000097915	47.2136	20.4265	17.1741	2.02185	0	0	28.2714	0.67395	5.4137	0.000386595	0.00105596	A330009N23Rik	15	101221195	101225186	-	1772	antisense	RIKEN cDNA A330009N23 gene [Source:MGI Symbol;Acc:MGI:2443491]	-
ENSMUSG00000106237	23.1046	6.80883	24.2457	0	0	0	18.053	0	6.63814	0.000387765	0.00105874	Gm8066	5	137510253	137517501	+	485	lincRNA	predicted gene 8066 [Source:MGI Symbol;Acc:MGI:3646351]	-
ENSMUSG00000036962	15.0682	35.9895	5.05119	0	0	0	18.703	0	6.69008	0.000394865	0.00107764	Cfap221	1	119923341	119997234	-	2915	protein_coding	cilia and flagella associated protein 221 [Source:MGI Symbol;Acc:MGI:2684947]	-
ENSMUSG00000004872	0	0	0	14.153	7.92925	32.4368	0	18.173	-6.6332	0.000397924	0.00108521	Pax3	1	78101267	78197134	-	6187	protein_coding	paired box 3 [Source:MGI Symbol;Acc:MGI:97487]	PAX
ENSMUSG00000039714	16.0727	14.5903	21.215	0	0	0	17.2927	0	6.57633	0.000406419	0.00110694	Cplx3	9	57599992	57606281	-	2953	protein_coding	complexin 3 [Source:MGI Symbol;Acc:MGI:2384571]	-
ENSMUSG00000074115	8.03637	36.9622	10.1024	0	0	0	18.367	0	6.66396	0.000410429	0.00111699	Saa1	7	46740497	46742980	-	2478	protein_coding	serum amyloid A 1 [Source:MGI Symbol;Acc:MGI:98221]	-
ENSMUSG00000027398	0	0	0	15.1639	23.7877	13.3563	0	17.436	-6.57279	0.00041086	0.00111802	Il1b	2	129364570	129371139	-	1907	protein_coding	interleukin 1 beta [Source:MGI Symbol;Acc:MGI:96543]	-
ENSMUSG00000097746	17.0773	28.208	8.08191	0	0	0	17.7891	0	6.61765	0.000411587	0.00111985	Gm6225	18	3336416	3366863	+	1700	lincRNA	predicted gene 6225 [Source:MGI Symbol;Acc:MGI:3643252]	-
ENSMUSG00000117172	9.04091	30.1534	14.1433	0	0	0	17.7792	0	6.61687	0.000415313	0.00112926	A230051N06Rik	17	56241716	56242805	+	749	lincRNA	RIKEN cDNA A230051N06 gene [Source:NCBI gene;Acc:320593]	-
ENSMUSG00000031844	0	0	0	35.3824	7.92925	11.4483	0	18.2533	-6.63845	0.000419707	0.00114061	Hsd17b2	8	117701904	117759027	+	1924	protein_coding	hydroxysteroid (17-beta) dehydrogenase 2 [Source:MGI Symbol;Acc:MGI:1096386]	-
ENSMUSG00000003354	227.027	240.254	201.038	15.1639	0	20.9885	222.773	12.0508	4.20753	0.000436312	0.0011839	Ccdc65	15	98708207	98723336	+	1992	protein_coding	coiled-coil domain containing 65 [Source:MGI Symbol;Acc:MGI:2146001]	-
ENSMUSG00000097233	13.0591	16.5357	38.3891	0	0	0.954023	22.6613	0.318008	6.00448	0.000442835	0.00119989	Gm17552	19	4169566	4174284	+	3877	lincRNA	predicted gene, 17552 [Source:MGI Symbol;Acc:MGI:4937186]	-
ENSMUSG00000055134	47.2136	2.91807	9.09215	0	0	0	19.7413	0	6.76715	0.000456345	0.0012349	9130017K11Rik	11	67921504	67947659	+	4573	processed_transcript	RIKEN cDNA 9130017K11 gene [Source:MGI Symbol;Acc:MGI:1926030]	-
ENSMUSG00000114860	13.0591	10.6996	28.2867	0	0	0	17.3485	0	6.58081	0.000461715	0.00124863	Gm49291	13	48239054	48262591	-	2312	lincRNA	predicted gene, 49291 [Source:MGI Symbol;Acc:MGI:6118781]	-
ENSMUSG00000115529	17.0773	25.2899	46.471	0	0	2.86207	29.6127	0.954023	4.93167	0.000464428	0.00125515	9630013A20Rik	14	84458639	84476424	-	2803	antisense	RIKEN cDNA 9630013A20 gene [Source:MGI Symbol;Acc:MGI:2442953]	-
ENSMUSG00000102459	13.0591	19.4538	18.1843	0	0	0	16.8991	0	6.5433	0.00047694	0.00128632	Gm38352	1	153889741	153892297	-	2557	TEC	predicted gene, 38352 [Source:MGI Symbol;Acc:MGI:5611580]	-
ENSMUSG00000047502	30.1364	37.9349	52.5324	0	0	6.67816	40.2012	2.22605	4.15827	0.000478351	0.00128979	Mroh7	4	106680417	106730925	-	4800	protein_coding	maestro heat-like repeat family member 7 [Source:MGI Symbol;Acc:MGI:2685873]	-
ENSMUSG00000041378	0	0	0	24.2622	10.9027	16.2184	0	17.1278	-6.54698	0.000481953	0.001299	Cldn5	16	18776847	18778262	+	1416	protein_coding	claudin 5 [Source:MGI Symbol;Acc:MGI:1276112]	-
ENSMUSG00000046854	68.3091	14.5903	76.7781	0	0	9.54023	53.2259	3.18008	4.0521	0.000487671	0.00131289	Pip5kl1	2	32574797	32583782	+	2494	protein_coding	phosphatidylinositol-4-phosphate 5-kinase-like 1 [Source:MGI Symbol;Acc:MGI:2448520]	-
ENSMUSG00000032092	27.1227	23.3446	44.4505	0	0	3.81609	31.6393	1.27203	4.61484	0.00049062	0.00131999	Mpzl2	9	45039799	45054015	+	6968	protein_coding	myelin protein zero-like 2 [Source:MGI Symbol;Acc:MGI:1289160]	-
ENSMUSG00000072849	0	0	0	11.1202	17.8408	21.9425	0	16.9678	-6.53395	0.000499749	0.00134264	Serpina1e	12	103946931	103958975	-	1617	protein_coding	serine (or cysteine) peptidase inhibitor, clade A, member 1E [Source:MGI Symbol;Acc:MGI:891967]	-
ENSMUSG00000001076	11.05	23.3446	16.1638	0	0	0	16.8528	0	6.53949	0.000514898	0.00138158	C1ql4	15	99084086	99087817	-	1474	protein_coding	complement component 1, q subcomponent-like 4 [Source:MGI Symbol;Acc:MGI:3579909]	-
ENSMUSG00000021749	21.0955	23.3446	7.07167	0	0	0	17.1706	0	6.56647	0.00052172	0.00139856	Oit1	14	8348937	8378754	-	1569	protein_coding	oncoprotein induced transcript 1 [Source:MGI Symbol;Acc:MGI:1201784]	-
ENSMUSG00000081769	16.0727	14.5903	19.1945	0	0	0	16.6192	0	6.51904	0.000526106	0.00140949	Gm12216	11	53783418	53859256	-	2647	protein_coding	predicted gene 12216 [Source:MGI Symbol;Acc:MGI:3650088]	-
ENSMUSG00000097744	38.1727	9.7269	6.06143	0	0	0	17.987	0	6.63306	0.000530398	0.00142026	D030040B21Rik	1	16657552	16662278	+	2788	lincRNA	RIKEN cDNA D030040B21 gene [Source:MGI Symbol;Acc:MGI:4437728]	-
ENSMUSG00000038201	13.0591	17.5084	19.1945	0	0	0	16.5873	0	6.51638	0.00053914	0.0014422	Kcna7	7	45405653	45409763	+	2182	protein_coding	potassium voltage-gated channel, shaker-related subfamily, member 7 [Source:MGI Symbol;Acc:MGI:96664]	-
ENSMUSG00000102137	7.03182	33.0715	12.1229	0	0	0	17.4087	0	6.58659	0.000549475	0.00146723	Rpl28-ps2	3	83686721	83687274	+	554	processed_pseudogene	ribosomal protein L28, pseudogene 2 [Source:MGI Symbol;Acc:MGI:3781837]	-
ENSMUSG00000006179	22.1	9.7269	18.1843	0	0	0	16.6704	0	6.52332	0.000564195	0.00150347	Prss16	13	22002173	22009742	-	4183	protein_coding	protease, serine 16 (thymus) [Source:MGI Symbol;Acc:MGI:1859181]	-
ENSMUSG00000065952	0	2.91807	0	45.4916	27.7524	14.3103	0.97269	29.1848	-4.88912	0.000577272	0.00153617	C330021F23Rik	8	3567990	3584939	+	2773	protein_coding	RIKEN cDNA C330021F23 gene [Source:MGI Symbol;Acc:MGI:3612471]	-
ENSMUSG00000023945	0	0	0	10.1093	11.8939	28.6207	0	16.8746	-6.52627	0.000588461	0.00156356	Slc5a7	17	54273590	54299034	-	5644	protein_coding	solute carrier family 5 (choline transporter), member 7 [Source:MGI Symbol;Acc:MGI:1927126]	-
ENSMUSG00000046109	35.1591	7.78152	9.09215	0	0	0	17.3443	0	6.58049	0.000598491	0.0015886	AB041806	4	138395198	138397714	+	2105	antisense	hypothetical protein, MNCb-2457 [Source:MGI Symbol;Acc:MGI:1931024]	-
ENSMUSG00000112932	0	0	0	13.142	31.717	6.67816	0	17.1791	-6.55118	0.000607136	0.00161094	Gm48308	10	88088198	88089824	+	1627	TEC	predicted gene, 48308 [Source:MGI Symbol;Acc:MGI:6097756]	-
ENSMUSG00000084292	15.0682	13.6177	20.2048	0	0	0	16.2969	0	6.49075	0.000607827	0.00161257	Gm13535	2	57272564	57275686	-	1884	processed_pseudogene	predicted gene 13535 [Source:MGI Symbol;Acc:MGI:3651247]	-
ENSMUSG00000058183	8.03637	35.9895	8.08191	0	0	0	17.3693	0	6.58342	0.00061329	0.00162645	Mmel1	4	154869585	154895528	+	3475	protein_coding	membrane metallo-endopeptidase-like 1 [Source:MGI Symbol;Acc:MGI:1351603]	-
ENSMUSG00000021565	21.0955	10.6996	17.1741	0	0	0	16.323	0	6.49298	0.000627694	0.0016617	Slc6a19	13	73679745	73704865	-	5006	protein_coding	solute carrier family 6 (neurotransmitter transporter), member 19 [Source:MGI Symbol;Acc:MGI:1921588]	-
ENSMUSG00000042425	860.896	952.263	1012.26	57.6227	0	29.5747	941.806	29.0658	5.01821	0.000632775	0.00167452	Frmpd3	X	140342263	140435467	+	10256	protein_coding	FERM and PDZ domain containing 3 [Source:MGI Symbol;Acc:MGI:3646547]	-
ENSMUSG00000074874	20.0909	4.86345	26.2662	0	0	0	17.0735	0	6.5576	0.000633037	0.001675	Ctla2b	13	60895350	60897447	-	1723	protein_coding	cytotoxic T lymphocyte-associated protein 2 beta [Source:MGI Symbol;Acc:MGI:88555]	-
ENSMUSG00000021040	4.01818	0	0	47.5135	49.5578	6.67816	1.33939	34.5831	-4.69543	0.000637458	0.00168564	Slirp	12	87443896	87452206	+	3104	protein_coding	SRA stem-loop interacting RNA binding protein [Source:MGI Symbol;Acc:MGI:1916394]	-
ENSMUSG00000113056	9.04091	9.7269	31.3174	0	0	0	16.6951	0	6.52539	0.000679786	0.00179192	6030440G07Rik	12	110994398	111013869	+	1090	lincRNA	RIKEN cDNA 6030440G07 gene [Source:MGI Symbol;Acc:MGI:1925128]	-
ENSMUSG00000039391	47.2136	23.3446	55.5631	0	0	7.63218	42.0404	2.54406	4.03165	0.000688257	0.00181356	Ccdc81	7	89866148	89903629	-	2790	protein_coding	coiled-coil domain containing 81 [Source:MGI Symbol;Acc:MGI:1918134]	-
ENSMUSG00000084411	6.02727	20.4265	23.2355	0	0	0	16.5631	0	6.51434	0.000690591	0.00181948	Gm11510	11	88432986	88433514	-	347	processed_pseudogene	predicted gene 11510 [Source:MGI Symbol;Acc:MGI:3650711]	-
ENSMUSG00000103329	18.0818	12.645	17.1741	0	0	0	15.9669	0	6.46124	0.000692309	0.00182378	Gm42492	1	6861237	6864151	-	2915	TEC	predicted gene 42492 [Source:MGI Symbol;Acc:MGI:5662629]	-
ENSMUSG00000102376	11.05	24.3172	13.1331	0	0	0	16.1668	0	6.47962	0.000692908	0.00182513	Gm37975	2	11532596	11534694	-	2099	TEC	predicted gene, 37975 [Source:MGI Symbol;Acc:MGI:5611203]	-
ENSMUSG00000087190	15.0682	18.4811	14.1433	0	0	0	15.8975	0	6.45519	0.000705644	0.00185727	D430001F17Rik	16	91931237	91962915	+	1871	antisense	RIKEN cDNA D430001F17 gene [Source:MGI Symbol;Acc:MGI:2441973]	-
ENSMUSG00000048442	34.1546	34.0441	37.3788	0	0	5.72414	35.1925	1.90805	4.18767	0.000715541	0.00188144	Smim5	11	115899966	115906269	+	1649	protein_coding	small integral membrane protein 5 [Source:MGI Symbol;Acc:MGI:1913778]	-
ENSMUSG00000006711	193.877	169.248	204.068	10.1093	0	0	189.065	3.36975	5.81489	0.000719146	0.00189068	D130043K22Rik	13	24845135	24901270	+	5276	protein_coding	RIKEN cDNA D130043K22 gene [Source:MGI Symbol;Acc:MGI:3036268]	-
ENSMUSG00000050105	8.03637	11.6723	29.2969	0	0	0	16.3352	0	6.49402	0.000754131	0.00197671	Grrp1	4	134251110	134254106	-	1275	protein_coding	glycine/arginine rich protein 1 [Source:MGI Symbol;Acc:MGI:1919940]	-
ENSMUSG00000105245	53.2409	10.6996	53.5427	6.06555	0	0	39.1611	2.02185	4.2885	0.000756996	0.00198323	Gm31305	3	97730339	97736166	+	1374	antisense	predicted gene, 31305 [Source:MGI Symbol;Acc:MGI:5590464]	-
ENSMUSG00000100211	13.0591	6.80883	29.2969	0	0	0	16.3883	0	6.49855	0.000763364	0.00199891	1700064M15Rik	12	99626053	99627974	-	645	lincRNA	RIKEN cDNA 1700064M15 gene [Source:MGI Symbol;Acc:MGI:1920707]	-
ENSMUSG00000007034	41.1864	21.3992	37.3788	5.05463	0	0	33.3215	1.68488	4.32065	0.000764339	0.00200121	Slc44a4	17	34914466	34930436	+	3112	protein_coding	solute carrier family 44, member 4 [Source:MGI Symbol;Acc:MGI:1917379]	-
ENSMUSG00000091455	66.3	25.2899	14.1433	0	4.95578	0	35.2444	1.65193	4.41851	0.000782589	0.00204644	Otogl	10	107760531	107912134	-	8763	protein_coding	otogelin-like [Source:MGI Symbol;Acc:MGI:3647600]	-
ENSMUSG00000097494	13.0591	18.4811	15.1536	0	0	0	15.5646	0	6.42466	0.000813788	0.00212299	4933406C10Rik	12	32919384	32953789	-	2569	lincRNA	RIKEN cDNA 4933406C10 gene [Source:MGI Symbol;Acc:MGI:1921326]	-
ENSMUSG00000107768	26.1182	13.6177	8.08191	0	0	0	15.9393	0	6.45883	0.000826805	0.00215508	Gm44275	6	135312155	135319561	-	2519	lincRNA	predicted gene, 44275 [Source:MGI Symbol;Acc:MGI:5690667]	-
ENSMUSG00000097339	11.05	14.5903	21.215	0	0	0	15.6185	0	6.42945	0.000831047	0.00216479	Gm26671	3	57612697	57625824	-	1609	lincRNA	predicted gene, 26671 [Source:MGI Symbol;Acc:MGI:5477165]	-
ENSMUSG00000032494	7.03182	9.7269	32.3276	0	0	0	16.3621	0	6.49633	0.000834837	0.00217331	Tdgf1	9	110939603	110946158	-	2622	protein_coding	teratocarcinoma-derived growth factor 1 [Source:MGI Symbol;Acc:MGI:98658]	-
ENSMUSG00000071192	0	0	5.05119	31.3387	37.6639	28.6207	1.68373	32.5411	-4.28097	0.000837824	0.00218	Wfikkn1	17	25877630	25880305	-	1981	protein_coding	WAP, FS, Ig, KU, and NTR-containing protein 1 [Source:MGI Symbol;Acc:MGI:2670967]	-
ENSMUSG00000104938	34.1546	2.91807	14.1433	0	0	0	17.072	0	6.55751	0.00084453	0.00219609	Gm42840	3	56014918	56017168	-	2251	TEC	predicted gene 42840 [Source:MGI Symbol;Acc:MGI:5662977]	-
ENSMUSG00000035860	23.1046	9.7269	14.1433	0	0	0	15.6583	0	6.43299	0.000853937	0.00221825	Cdhr3	12	33033796	33092875	-	4569	protein_coding	cadherin-related family member 3 [Source:MGI Symbol;Acc:MGI:1916014]	-
ENSMUSG00000027196	0	0	0	8.0874	33.6993	7.63218	0	16.473	-6.49076	0.00085674	0.00222481	Alkbh3os1	2	93980034	93983575	+	1550	antisense	alkB homolog 3, opposite strand 1 [Source:MGI Symbol;Acc:MGI:1918102]	-
ENSMUSG00000074771	47.2136	19.4538	48.4915	0	0	6.67816	38.3863	2.22605	4.09224	0.000861148	0.00223515	Ankef1	2	136501910	136562091	+	7185	protein_coding	ankyrin repeat and EF-hand domain containing 1 [Source:MGI Symbol;Acc:MGI:2441685]	-
ENSMUSG00000104501	10.0455	20.4265	16.1638	0	0	0	15.5453	0	6.42293	0.000863567	0.0022406	Gm37736	6	72749113	72751914	-	2802	TEC	predicted gene, 37736 [Source:MGI Symbol;Acc:MGI:5610964]	-
ENSMUSG00000116760	10.0455	22.3719	14.1433	0	0	0	15.5202	0	6.42069	0.000889912	0.00230353	AC164314.1	17	7982522	8101241	-	3991	processed_transcript	novel transcript	-
ENSMUSG00000109893	5.02273	11.6723	32.3276	0	0	0	16.3409	0	6.49452	0.000903344	0.00233571	Gm9655	8	82747616	82757987	+	1284	processed_pseudogene	predicted gene 9655 [Source:MGI Symbol;Acc:MGI:3780063]	-
ENSMUSG00000104868	17.0773	12.645	16.1638	0	0	0	15.2954	0	6.39926	0.000907705	0.00234583	Gm9954	5	63646170	63650894	-	4725	TEC	predicted gene 9954 [Source:MGI Symbol;Acc:MGI:3642120]	-
ENSMUSG00000046886	25.1136	21.3992	3.03072	0	0	0	16.5145	0	6.51023	0.000919399	0.002374	Zfp474	18	52615915	52639830	+	2385	protein_coding	zinc finger protein 474 [Source:MGI Symbol;Acc:MGI:1914008]	zf-C2H2
ENSMUSG00000036557	0	0	0	25.2731	19.8231	3.81609	0	16.3041	-6.47542	0.000933157	0.00240864	Stpg4	17	87389571	87427741	-	1208	protein_coding	sperm tail PG rich repeat containing 4 [Source:MGI Symbol;Acc:MGI:1922717]	-
ENSMUSG00000097753	12.0545	13.6177	20.2048	0	0	0	15.2923	0	6.39899	0.000933462	0.00240913	Gm26689	3	96377033	96385523	+	1818	lincRNA	predicted gene, 26689 [Source:MGI Symbol;Acc:MGI:5477183]	-
ENSMUSG00000054510	16.0727	17.5084	12.1229	0	0	0	15.2347	0	6.39374	0.000936019	0.00241484	Gm14461	2	78237547	78302230	+	1780	lincRNA	predicted gene 14461 [Source:MGI Symbol;Acc:MGI:3651589]	-
ENSMUSG00000085774	9.04091	6.80883	32.3276	0	0	0	16.0591	0	6.46927	0.000957405	0.00246728	Gm13055	4	141261762	141266016	-	1961	antisense	predicted gene 13055 [Source:MGI Symbol;Acc:MGI:3649999]	-
ENSMUSG00000051354	27.1227	12.645	7.07167	0	0	0	15.6131	0	6.42898	0.000991432	0.00254808	Samd3	10	26229707	26272172	+	3786	protein_coding	sterile alpha motif domain containing 3 [Source:MGI Symbol;Acc:MGI:2685469]	-
ENSMUSG00000089759	9.04091	26.2626	11.1126	0	0	0	15.4721	0	6.41636	0.000992082	0.00254944	3632454L22Rik	X	135022734	135060336	-	4924	processed_transcript	RIKEN cDNA 3632454L22 gene [Source:MGI Symbol;Acc:MGI:2444359]	-
ENSMUSG00000108532	29.1318	2.91807	17.1741	0	0	0	16.408	0	6.50025	0.000995783	0.00255801	Gm32647	7	94042691	94709171	+	6242	lincRNA	predicted gene, 32647 [Source:MGI Symbol;Acc:MGI:5591806]	-
ENSMUSG00000054003	9.04091	20.4265	16.1638	0	0	0	15.2104	0	6.39152	0.00101042	0.00259276	Tdrd9	12	111971559	112068854	+	5415	protein_coding	tudor domain containing 9 [Source:MGI Symbol;Acc:MGI:1921941]	-
ENSMUSG00000108418	18.0818	19.4538	8.08191	0	0	0	15.2058	0	6.39111	0.00103689	0.00265677	Gm44627	7	63948678	63950208	+	1531	TEC	predicted gene 44627 [Source:MGI Symbol;Acc:MGI:5753203]	-
ENSMUSG00000100812	17.0773	13.6177	14.1433	0	0	0	14.9461	0	6.366	0.0010441	0.00267448	A730098A19Rik	8	125897914	125908144	+	978	antisense	RIKEN cDNA A730098A19 gene [Source:MGI Symbol;Acc:MGI:2444037]	-
ENSMUSG00000044162	0	0	0	12.1311	14.8673	18.1264	0	15.0416	-6.36	0.00104418	0.00267448	Tnip3	6	65525313	65634040	+	10916	protein_coding	TNFAIP3 interacting protein 3 [Source:MGI Symbol;Acc:MGI:3041165]	-
ENSMUSG00000044938	5.02273	36.9622	7.07167	0	0	0	16.3522	0	6.49644	0.00106114	0.00271526	Klhl31	9	77636500	77660127	+	6494	protein_coding	kelch-like 31 [Source:MGI Symbol;Acc:MGI:3045305]	-
ENSMUSG00000103756	0	0.97269	0	9.09833	17.8408	31.4827	0.32423	19.474	-5.77123	0.00113969	0.00290527	Gm37285	1	66799659	66800797	-	1139	TEC	predicted gene, 37285 [Source:MGI Symbol;Acc:MGI:5610513]	-
ENSMUSG00000065734	0	0	0	15.1639	14.8673	14.3103	0	14.7805	-6.33449	0.00114024	0.0029063	Snord49a	11	62603450	62603521	+	72	snoRNA	small nucleolar RNA, C/D box 49A [Source:MGI Symbol;Acc:MGI:3819538]	-
ENSMUSG00000063522	24.1091	20.4265	3.03072	0	0	0	15.8554	0	6.45147	0.00115062	0.00293062	2010109I03Rik	15	74876987	74897021	-	3302	protein_coding	RIKEN cDNA 2010109I03 gene [Source:MGI Symbol;Acc:MGI:1914288]	-
ENSMUSG00000043795	14.0636	7.78152	23.2355	0	0	0	15.0269	0	6.37349	0.00115702	0.00294549	Prr33	7	142491074	142506771	-	2348	lincRNA	proline rich 33 [Source:MGI Symbol;Acc:MGI:3642289]	-
ENSMUSG00000113453	21.0955	21.3992	4.04095	0	0	0	15.5119	0	6.41992	0.00116438	0.00296317	Gm30709	13	63621500	63627379	-	1170	lincRNA	predicted gene, 30709 [Source:MGI Symbol;Acc:MGI:5589868]	-
ENSMUSG00000090113	3.01364	25.2899	19.1945	0	0	0	15.8327	0	6.44947	0.00116821	0.00297181	Nhlrc4	17	25942233	25944961	-	2318	protein_coding	NHL repeat containing 4 [Source:MGI Symbol;Acc:MGI:3687200]	-
ENSMUSG00000099635	8.03637	14.5903	22.2253	0	0	0	14.9507	0	6.36642	0.00117091	0.00297762	Gm28528	17	85619326	85621001	-	857	antisense	predicted gene 28528 [Source:MGI Symbol;Acc:MGI:5579234]	-
ENSMUSG00000063796	167.759	143.958	206.089	0	0	10.4942	172.602	3.49808	5.61912	0.00119911	0.0030438	Slc22a8	19	8591254	8611834	+	3478	protein_coding	solute carrier family 22 (organic anion transporter), member 8 [Source:MGI Symbol;Acc:MGI:1336187]	-
ENSMUSG00000020848	555.514	458.137	577.857	0	0	18.1264	530.502	6.04214	6.45357	0.00120465	0.00305637	Doc2b	11	75768966	75796049	-	4361	protein_coding	double C2, beta [Source:MGI Symbol;Acc:MGI:1100497]	-
ENSMUSG00000086600	0	0	0	6.06555	29.7347	10.4942	0	15.4315	-6.39671	0.00120625	0.00306004	C030005K06Rik	18	50042730	50053844	-	2694	processed_transcript	RIKEN cDNA C030005K06 gene [Source:MGI Symbol;Acc:MGI:1925945]	-
ENSMUSG00000029530	15.0682	10.6996	18.1843	0	0	0	14.6507	0	6.33706	0.00121441	0.00307888	Ccr9	9	123678439	123784330	+	10260	protein_coding	chemokine (C-C motif) receptor 9 [Source:MGI Symbol;Acc:MGI:1341902]	-
ENSMUSG00000018919	14.0636	16.5357	13.1331	0	0	0	14.5775	0	6.33011	0.00121777	0.00308666	Tm4sf5	11	70505244	70511178	+	1125	protein_coding	transmembrane 4 superfamily member 5 [Source:MGI Symbol;Acc:MGI:1922854]	-
ENSMUSG00000091021	3.01364	0	2.02048	34.3715	13.8762	36.2529	1.67804	28.1668	-4.07599	0.00121962	0.0030906	Gm17300	4	132351772	132353382	+	1527	lincRNA	predicted gene, 17300 [Source:MGI Symbol;Acc:MGI:4936934]	-
ENSMUSG00000037801	18.0818	3.89076	24.2457	0	0	0	15.4061	0	6.40932	0.00123853	0.00313397	Iqch	9	63421455	63602493	-	6914	protein_coding	IQ motif containing H [Source:MGI Symbol;Acc:MGI:1925500]	-
ENSMUSG00000074026	0	0	3.03072	30.3278	12.885	35.2988	1.01024	26.1705	-4.70571	0.00124858	0.00315751	Gm6091	8	126476248	126476412	-	165	processed_pseudogene	predicted pseudogene 6091 [Source:MGI Symbol;Acc:MGI:3648068]	-
ENSMUSG00000071551	26.1182	0	32.3276	0	0	0	19.4819	0	6.748	0.00125031	0.00316151	Akr1c19	13	4228700	4252843	+	5892	protein_coding	aldo-keto reductase family 1, member C19 [Source:MGI Symbol;Acc:MGI:2653678]	-
ENSMUSG00000103160	14.0636	18.4811	11.1126	0	0	0	14.5525	0	6.32772	0.00126153	0.00318679	C130012C08Rik	14	21992436	21996100	+	3665	TEC	RIKEN cDNA C130012C08 gene [Source:MGI Symbol;Acc:MGI:2145684]	-
ENSMUSG00000056755	204.927	234.418	289.939	0	0	12.4023	243.095	4.1341	5.87343	0.00127055	0.00320843	Grm7	6	110645581	111567230	+	5886	protein_coding	glutamate receptor, metabotropic 7 [Source:MGI Symbol;Acc:MGI:1351344]	-
ENSMUSG00000097268	16.0727	7.78152	20.2048	0	0	0	14.6863	0	6.34044	0.00129004	0.00325491	Gm26805	1	37865299	37871388	+	3089	antisense	predicted gene, 26805 [Source:MGI Symbol;Acc:MGI:5477299]	-
ENSMUSG00000022991	0	0	3.03072	24.2622	36.6728	16.2184	1.01024	25.7178	-4.68017	0.0013024	0.00328332	Lalba	15	98480400	98482721	-	771	protein_coding	lactalbumin, alpha [Source:MGI Symbol;Acc:MGI:96742]	-
ENSMUSG00000028280	17.0773	19.4538	18.1843	1.01093	0	0	18.2385	0.336975	5.69151	0.00131457	0.0033124	Gabrr1	4	33132521	33163588	+	2286	protein_coding	gamma-aminobutyric acid (GABA) C receptor, subunit rho 1 [Source:MGI Symbol;Acc:MGI:95625]	-
ENSMUSG00000097604	10.0455	23.3446	37.3788	2.02185	0	0	23.5896	0.67395	5.15095	0.00132656	0.00334061	Gm17322	9	57998041	58007451	+	2169	lincRNA	predicted gene, 17322 [Source:MGI Symbol;Acc:MGI:4936956]	-
ENSMUSG00000116125	21.0955	14.5903	8.08191	0	0	0	14.5892	0	6.33122	0.00133924	0.00337092	Gm41361	15	80012331	80042457	+	629	antisense	predicted gene, 41361 [Source:MGI Symbol;Acc:MGI:5624246]	-
ENSMUSG00000091510	20.0909	12.645	36.3686	0	0	1.90805	23.0348	0.636015	5.15148	0.00135786	0.00341573	Mtag2	7	45366163	45367948	+	827	antisense	metastasis associated gene 2 [Source:MGI Symbol;Acc:MGI:1860766]	-
ENSMUSG00000085063	23.1046	6.80883	14.1433	0	0	0	14.6856	0	6.34038	0.00136783	0.00343834	Gm16024	4	155616409	155616787	+	171	antisense	predicted gene 16024 [Source:MGI Symbol;Acc:MGI:3802145]	-
ENSMUSG00000099715	15.0682	12.645	15.1536	0	0	0	14.2889	0	6.3011	0.00137298	0.00345006	Gm28077	7	37299265	37305225	+	1635	lincRNA	predicted gene 28077 [Source:MGI Symbol;Acc:MGI:5578783]	-
ENSMUSG00000015405	13.0591	14.5903	15.1536	0	0	0	14.2677	0	6.29903	0.0013823	0.0034718	Ace2	X	164139332	164188420	+	3762	protein_coding	angiotensin I converting enzyme (peptidyl-dipeptidase A) 2 [Source:MGI Symbol;Acc:MGI:1917258]	-
ENSMUSG00000046219	8.03637	10.6996	25.256	0	0	0	14.664	0	6.33833	0.00139236	0.00349541	C230012O17Rik	4	24960790	24967449	-	4576	processed_transcript	RIKEN cDNA C230012O17 gene [Source:MGI Symbol;Acc:MGI:2442283]	-
ENSMUSG00000097917	0	0	0	8.0874	11.8939	23.8506	0	14.6106	-6.31842	0.00141599	0.00355091	Gm26839	12	99563796	99620038	+	1162	bidirectional_promoter_lncRNA	predicted gene, 26839 [Source:MGI Symbol;Acc:MGI:5477333]	-
ENSMUSG00000074736	332.505	261.654	388.942	6.06555	0	34.3448	327.7	13.4701	4.60293	0.00142455	0.00357109	Syndig1	2	149829211	150004392	+	2463	protein_coding	synapse differentiation inducing 1 [Source:MGI Symbol;Acc:MGI:3702158]	-
ENSMUSG00000077737	0	0	0	13.142	9.91156	20.0345	0	14.3627	-6.29345	0.00144342	0.00361493	Snord72	15	5118404	5118484	+	81	snoRNA	small nucleolar RNA, C/D box 72 [Source:MGI Symbol;Acc:MGI:3819555]	-
ENSMUSG00000080709	27.1227	3.89076	14.1433	0	0	0	15.0523	0	6.37587	0.0014558	0.00364419	Gm14324	2	177734300	177738757	+	3051	unprocessed_pseudogene	predicted gene 14324 [Source:MGI Symbol;Acc:MGI:3652186]	-
ENSMUSG00000113249	3.01364	23.3446	19.1945	0	0	0	15.1842	0	6.3891	0.00145704	0.00364642	Gm33312	12	85662442	85662868	+	332	processed_pseudogene	predicted gene, 33312 [Source:MGI Symbol;Acc:MGI:5592471]	-
ENSMUSG00000028238	0	0	10.1024	130.409	141.735	167.908	3.36746	146.684	-5.44765	0.0014765	0.00369293	Atp6v0d2	4	19876841	19922605	-	2716	protein_coding	ATPase, H+ transporting, lysosomal V0 subunit D2 [Source:MGI Symbol;Acc:MGI:1924415]	-
ENSMUSG00000097658	0	0	0	2.02185	24.7789	20.0345	0	15.6117	-6.41389	0.00148613	0.00371392	Gm16755	11	120486339	120488582	-	933	lincRNA	predicted gene, 16755 [Source:MGI Symbol;Acc:MGI:4439679]	-
ENSMUSG00000035963	10.0455	19.4538	13.1331	0	0	0	14.2108	0	6.29348	0.00148787	0.00371737	Odf3l2	10	79639526	79645738	-	1248	protein_coding	outer dense fiber of sperm tails 3-like 2 [Source:MGI Symbol;Acc:MGI:2686003]	-
ENSMUSG00000057228	7.03182	24.3172	12.1229	0	0	0	14.4906	0	6.32179	0.00149899	0.00374426	Aadat	8	60505932	60545677	+	2178	protein_coding	aminoadipate aminotransferase [Source:MGI Symbol;Acc:MGI:1345167]	-
ENSMUSG00000030228	13.0591	7.78152	22.2253	0	0	0	14.3553	0	6.30754	0.0015064	0.00376048	Pik3c2g	6	139587221	139969284	+	12647	protein_coding	phosphatidylinositol-4-phosphate 3-kinase catalytic subunit type 2 gamma [Source:MGI Symbol;Acc:MGI:1203730]	-
ENSMUSG00000095681	8.03637	16.5357	18.1843	0	0	0	14.2521	0	6.29752	0.00150964	0.00376611	Gm8281	14	5071040	5093318	+	1961	protein_coding	predicted gene, 8281 [Source:MGI Symbol;Acc:MGI:3647811]	-
ENSMUSG00000081670	26.1182	12.645	15.1536	1.01093	0	0	17.9722	0.336975	5.67009	0.00154284	0.00384419	Gm15697	6	38542303	38546074	-	2902	unprocessed_pseudogene	predicted gene 15697 [Source:MGI Symbol;Acc:MGI:3783138]	-
ENSMUSG00000020904	183.832	185.784	107.085	19.2076	0	1.90805	158.9	7.03854	4.49945	0.00155672	0.003876	Cfap52	11	67924806	67965651	-	2320	protein_coding	cilia and flagella associated protein 52 [Source:MGI Symbol;Acc:MGI:1919110]	-
ENSMUSG00000034774	5.02273	36.9622	30.3072	2.02185	0	0	24.0974	0.67395	5.18133	0.00156661	0.00389877	Dsg1c	18	20247340	20285031	+	4088	protein_coding	desmoglein 1 gamma [Source:MGI Symbol;Acc:MGI:2664358]	-
ENSMUSG00000086825	26.1182	20.4265	19.1945	0	1.98231	0	21.9131	0.66077	5.05665	0.00159823	0.00397227	Gm15675	1	130429781	130437191	-	3681	lincRNA	predicted gene 15675 [Source:MGI Symbol;Acc:MGI:3783117]	-
ENSMUSG00000063354	157.714	86.5694	119.208	9.09833	0	0	121.164	3.03278	5.32565	0.00162017	0.00402443	Slc39a4	15	76612383	76617384	-	3106	protein_coding	solute carrier family 39 (zinc transporter), member 4 [Source:MGI Symbol;Acc:MGI:1919277]	-
ENSMUSG00000086666	11.05	16.5357	14.1433	0	0	0	13.9097	0	6.26247	0.00163484	0.00405942	Gm12249	11	57970244	57973134	-	719	lincRNA	predicted gene 12249 [Source:MGI Symbol;Acc:MGI:3649298]	-
ENSMUSG00000033053	32.1455	17.5084	48.4915	0	0	5.72414	32.7151	1.90805	4.08339	0.00164157	0.00407468	1700028P14Rik	19	23558760	23652812	-	868	protein_coding	RIKEN cDNA 1700028P14 gene [Source:MGI Symbol;Acc:MGI:1914733]	-
ENSMUSG00000114585	19.0864	12.645	10.1024	0	0	0	13.9446	0	6.26595	0.00165982	0.00411707	Gm32401	13	41487130	41544567	+	2707	antisense	predicted gene, 32401 [Source:MGI Symbol;Acc:MGI:5591560]	-
ENSMUSG00000107812	9.04091	15.563	17.1741	0	0	0	13.926	0	6.2641	0.00167637	0.00415466	Gm43935	6	113305625	113306674	-	1050	TEC	predicted gene, 43935 [Source:MGI Symbol;Acc:MGI:5690327]	-
ENSMUSG00000028876	251.136	130.34	205.078	0	0	11.4483	195.518	3.81609	5.67426	0.00168067	0.00416484	Epha10	4	124880899	124917800	+	7204	protein_coding	Eph receptor A10 [Source:MGI Symbol;Acc:MGI:3586824]	-
ENSMUSG00000113135	20.0909	23.3446	2.02048	0	0	0	15.152	0	6.38613	0.00168838	0.0041805	Gm48170	13	65615824	65620243	-	478	lincRNA	predicted gene, 48170 [Source:MGI Symbol;Acc:MGI:6097545]	-
ENSMUSG00000097831	0	0	0	6.06555	13.8762	22.8965	0	14.2794	-6.28536	0.00169451	0.00419467	4930540M05Rik	6	119896159	119902653	-	2068	lincRNA	RIKEN cDNA 4930540M05 gene [Source:MGI Symbol;Acc:MGI:2148236]	-
ENSMUSG00000006143	0	0	0	8.0874	21.8054	12.4023	0	14.0984	-6.26643	0.00170064	0.00420836	Upk3bl	5	136054492	136064326	+	1303	protein_coding	uroplakin 3B-like [Source:MGI Symbol;Acc:MGI:1916915]	-
ENSMUSG00000113771	0	24.3172	30.3072	0	0	0	18.2081	0	6.65093	0.00174389	0.00430978	Gm36529	13	70840451	70859609	+	1529	antisense	predicted gene, 36529 [Source:MGI Symbol;Acc:MGI:5595688]	-
ENSMUSG00000040569	0	3.89076	0	39.4261	5.94693	42.931	1.29692	29.4347	-4.4907	0.00174526	0.00431266	Slc26a7	4	14502430	14621805	-	5431	protein_coding	solute carrier family 26, member 7 [Source:MGI Symbol;Acc:MGI:2384791]	-
ENSMUSG00000042708	0	0.97269	0	25.2731	9.91156	18.1264	0.32423	17.7704	-5.63836	0.00174941	0.0043219	Shcbp1l	1	153425162	153452574	+	3710	protein_coding	Shc SH2-domain binding protein 1-like [Source:MGI Symbol;Acc:MGI:1919086]	-
ENSMUSG00000003882	0	0	0	17.1857	10.9027	13.3563	0	13.8149	-6.23694	0.00175517	0.00433359	Il7r	15	9505788	9530176	-	4663	protein_coding	interleukin 7 receptor [Source:MGI Symbol;Acc:MGI:96562]	-
ENSMUSG00000020323	23.1046	9.7269	9.09215	0	0	0	13.9745	0	6.26894	0.00177585	0.00438257	Prss57	10	79781474	79790961	-	2843	protein_coding	protease, serine 57 [Source:MGI Symbol;Acc:MGI:1920356]	-
ENSMUSG00000067653	40.1818	29.1807	8.08191	1.01093	0	2.86207	25.8148	1.291	4.31115	0.0017766	0.0043834	Ankrd23	1	36530188	36536883	-	2697	protein_coding	ankyrin repeat domain 23 [Source:MGI Symbol;Acc:MGI:1925571]	-
ENSMUSG00000091468	17.0773	3.89076	22.2253	0	0	0	14.3978	0	6.31167	0.00177989	0.00439048	Vmn2r82	10	79356520	79397849	+	5780	protein_coding	vomeronasal 2, receptor 82 [Source:MGI Symbol;Acc:MGI:3646522]	-
ENSMUSG00000034107	6.02727	25.2899	11.1126	0	0	0	14.1433	0	6.28685	0.00182033	0.0044818	Ano7	1	93373930	93404303	+	3984	protein_coding	anoctamin 7 [Source:MGI Symbol;Acc:MGI:3052714]	-
ENSMUSG00000041782	0	0	0	10.1093	12.885	18.1264	0	13.7069	-6.22604	0.00186477	0.00458315	Lad1	1	135818598	135833342	+	3400	protein_coding	ladinin [Source:MGI Symbol;Acc:MGI:109343]	-
ENSMUSG00000022076	3.01364	12.645	28.2867	0	0	0	14.6484	0	6.33686	0.00186621	0.00458615	Klhl1	14	96102736	96519102	-	6645	protein_coding	kelch-like 1 [Source:MGI Symbol;Acc:MGI:2136335]	-
ENSMUSG00000071679	24.1091	17.5084	31.3174	3.03278	0	0.954023	24.3116	1.32893	4.20086	0.00188066	0.00461896	Rtl4	X	144688907	145122411	+	3635	protein_coding	retrotransposon Gag like 4 [Source:MGI Symbol;Acc:MGI:3588192]	-
ENSMUSG00000114390	10.0455	15.563	15.1536	0	0	0	13.5874	0	6.22861	0.00188887	0.00463639	1700062C10Rik	14	15999768	16037271	-	1659	lincRNA	RIKEN cDNA 1700062C10 gene [Source:MGI Symbol;Acc:MGI:1920690]	-
ENSMUSG00000051716	0	0	0	28.3059	25.77	0	0	18.0253	-6.62029	0.00190539	0.0046742	Apon	10	128254096	128255896	+	1801	protein_coding	apolipoprotein N [Source:MGI Symbol;Acc:MGI:88931]	-
ENSMUSG00000024842	9.04091	32.0988	25.256	2.02185	0	0	22.1319	0.67395	5.05875	0.00191453	0.00469333	Cabp4	19	4135425	4139609	-	1431	protein_coding	calcium binding protein 4 [Source:MGI Symbol;Acc:MGI:1920910]	-
ENSMUSG00000041134	0	0	0	21.2294	6.93809	13.3563	0	13.8413	-6.23959	0.00193068	0.00472961	Cyyr1	16	85421533	85553397	-	8894	protein_coding	cysteine and tyrosine-rich protein 1 [Source:MGI Symbol;Acc:MGI:2152187]	-
ENSMUSG00000035383	0	0	0	4.0437	33.6993	6.67816	0	14.8071	-6.33701	0.00194738	0.00476552	Pmch	10	88091072	88092375	+	749	protein_coding	pro-melanin-concentrating hormone [Source:MGI Symbol;Acc:MGI:97629]	-
ENSMUSG00000107091	19.0864	17.5084	5.05119	0	0	0	13.882	0	6.2597	0.00197877	0.00483669	Gm43343	5	66524187	66526112	-	1926	TEC	predicted gene 43343 [Source:MGI Symbol;Acc:MGI:5663480]	-
ENSMUSG00000042268	7.03182	14.5903	19.1945	0	0	0	13.6056	0	6.23047	0.00203176	0.00496044	Slc26a9	1	131744022	131771504	+	5226	protein_coding	solute carrier family 26, member 9 [Source:MGI Symbol;Acc:MGI:2444594]	-
ENSMUSG00000094158	21.0955	12.645	7.07167	0	0	0	13.604	0	6.23032	0.00206804	0.00504549	Gm23264	17	66086094	66086200	+	107	snRNA	predicted gene, 23264 [Source:MGI Symbol;Acc:MGI:5453041]	-
ENSMUSG00000031312	0	0	0	18.1967	14.8673	7.63218	0	13.5654	-6.21034	0.00206952	0.0050485	Itgb1bp2	X	101449088	101453541	+	1799	protein_coding	integrin beta 1 binding protein 2 [Source:MGI Symbol;Acc:MGI:1353420]	-
ENSMUSG00000076617	6.02727	28.208	52.5324	0	3.96462	0	28.9226	1.32154	4.45533	0.00208945	0.00509357	Ighm	12	113418558	113422730	-	1886	IG_C_gene	immunoglobulin heavy constant mu [Source:MGI Symbol;Acc:MGI:96448]	-
ENSMUSG00000050100	0	26.2626	26.2662	0	0	0	17.5096	0	6.59457	0.00210844	0.00513627	Hmx2	7	131548773	131558014	+	3216	protein_coding	H6 homeobox 2 [Source:MGI Symbol;Acc:MGI:107159]	Homeobox
ENSMUSG00000095430	21.0955	4.86345	15.1536	0	0	0	13.7042	0	6.24052	0.00216475	0.00526428	Vmn1r72	7	11664479	11680147	-	6501	protein_coding	vomeronasal 1 receptor 72 [Source:MGI Symbol;Acc:MGI:2182256]	-
ENSMUSG00000108308	15.0682	7.78152	17.1741	0	0	0	13.3413	0	6.2019	0.00219538	0.00533692	Gm45218	6	91599232	91605514	+	1678	lincRNA	predicted gene 45218 [Source:MGI Symbol;Acc:MGI:5753794]	-
ENSMUSG00000052477	9.04091	13.6177	17.1741	0	0	0	13.2775	0	6.19525	0.0021968	0.00533975	C130026I21Rik	1	84992690	85270566	-	3827	protein_coding	RIKEN cDNA C130026I21 gene [Source:MGI Symbol;Acc:MGI:3612702]	-
ENSMUSG00000109507	19.0864	8.75421	12.1229	0	0	0	13.3211	0	6.1998	0.00220458	0.00535742	Gm18559	7	48939515	48940118	-	604	processed_pseudogene	predicted gene, 18559 [Source:MGI Symbol;Acc:MGI:5010744]	-
ENSMUSG00000056671	0	38.9076	10.1024	281.037	395.471	311.011	16.3367	329.173	-4.33174	0.00223994	0.00543703	Prelid2	18	41875696	41951194	-	724	protein_coding	PRELI domain containing 2 [Source:MGI Symbol;Acc:MGI:1924869]	-
ENSMUSG00000108084	6.02727	16.5357	40.4095	1.01093	0	0.954023	20.9908	0.654983	5.00008	0.00224776	0.00545349	Gm7932	6	48860329	48866083	+	2194	lincRNA	predicted gene 7932 [Source:MGI Symbol;Acc:MGI:3643446]	-
ENSMUSG00000025885	451.041	387.131	361.665	29.3168	0	36.2529	399.946	21.8566	4.19337	0.00225735	0.0054755	Myo5b	18	74440936	74771493	+	9766	protein_coding	myosin VB [Source:MGI Symbol;Acc:MGI:106598]	-
ENSMUSG00000112390	22.1	13.6177	5.05119	0	0	0	13.5896	0	6.22884	0.00226406	0.00548986	Gm20208	12	29526906	29534891	-	1726	processed_transcript	predicted gene, 20208 [Source:MGI Symbol;Acc:MGI:5012393]	-
ENSMUSG00000085810	0	0	0	16.1748	12.885	10.4942	0	13.1847	-6.16947	0.00228985	0.0055492	Gm16325	3	146641932	146651715	+	3230	antisense	predicted gene 16325 [Source:MGI Symbol;Acc:MGI:3826549]	-
ENSMUSG00000021396	11.05	16.5357	54.5529	0	0	3.81609	27.3795	1.27203	4.40888	0.0023127	0.00560197	Nxnl2	13	51171022	51175188	+	3505	protein_coding	nucleoredoxin-like 2 [Source:MGI Symbol;Acc:MGI:1922374]	-
ENSMUSG00000025141	19.0864	5.83614	15.1536	0	0	0	13.3587	0	6.20372	0.00234217	0.00566748	Myadml2	11	120646031	120648158	-	992	protein_coding	myeloid-associated differentiation marker-like 2 [Source:MGI Symbol;Acc:MGI:1915765]	-
ENSMUSG00000024922	0	0	0	16.1748	22.7966	2.86207	0	13.9445	-6.24998	0.00238145	0.00575057	Ovol1	19	5549137	5560575	-	2900	protein_coding	ovo like zinc finger 1 [Source:MGI Symbol;Acc:MGI:1330290]	zf-C2H2
ENSMUSG00000009214	23.1046	8.75421	8.08191	0	0	0	13.3136	0	6.19902	0.00240678	0.00580639	Mymk	2	27061636	27072179	-	1511	protein_coding	myomaker, myoblast fusion factor [Source:MGI Symbol;Acc:MGI:1913389]	-
ENSMUSG00000024658	11.05	26.2626	21.215	1.01093	0.991156	0	19.5092	0.66736	4.88322	0.00242385	0.0058449	Gm9750	19	9135157	9279175	+	2017	processed_transcript	predicted gene 9750 [Source:MGI Symbol;Acc:MGI:3642669]	-
ENSMUSG00000066537	3.01364	24.3172	14.1433	0	0	0	13.8247	0	6.25392	0.00242553	0.00584826	Vmn2r57	7	41395945	41448696	-	6558	protein_coding	vomeronasal 2, receptor 57 [Source:MGI Symbol;Acc:MGI:3703084]	-
ENSMUSG00000096822	16.0727	9.7269	13.1331	0	0	0	12.9776	0	6.16215	0.00245832	0.00592393	Olfr344	2	36566662	36576178	+	7675	protein_coding	olfactory receptor 344 [Source:MGI Symbol;Acc:MGI:3030178]	-
ENSMUSG00000106706	23.1046	5.83614	11.1126	0	0	0	13.3511	0	6.20294	0.00245884	0.0059245	C530043K16Rik	5	66592462	66595570	-	3109	TEC	RIKEN cDNA C530043K16 gene [Source:MGI Symbol;Acc:MGI:2444587]	-
ENSMUSG00000087528	0	1.94538	0	51.5572	2.97347	16.2184	0.64846	23.583	-5.16616	0.00249801	0.00601335	9830144P21Rik	2	129205958	129230579	-	4889	processed_transcript	RIKEN cDNA 9830144P21 gene [Source:MGI Symbol;Acc:MGI:3041171]	-
ENSMUSG00000102930	19.0864	10.6996	9.09215	0	0	0	12.9594	0	6.1602	0.00257465	0.00618152	Gm38115	1	36913601	36916539	-	2413	sense_intronic	predicted gene, 38115 [Source:MGI Symbol;Acc:MGI:5611343]	-
ENSMUSG00000088354	16.0727	6.80883	16.1638	0	0	0	13.0151	0	6.16616	0.00257618	0.00618449	Gm27592	7	24336340	24336465	-	126	miRNA	predicted gene, 27592 [Source:MGI Symbol;Acc:MGI:5530974]	-
ENSMUSG00000086264	0	0	0	0	23.7877	26.7126	0	16.8335	-6.52264	0.0026083	0.0062523	Gm15850	1	136126178	136131183	-	2049	processed_transcript	predicted gene 15850 [Source:MGI Symbol;Acc:MGI:3801986]	-
ENSMUSG00000065096	9.04091	8.75421	21.215	0	0	0	13.0034	0	6.16491	0.0026375	0.00631652	Gm23680	10	12363410	12363573	+	164	snRNA	predicted gene, 23680 [Source:MGI Symbol;Acc:MGI:5453457]	-
ENSMUSG00000113591	0	0	0	19.2076	18.832	2.86207	0	13.6339	-6.2174	0.00263799	0.00631696	4930447K03Rik	13	34084155	34113272	-	1033	processed_transcript	RIKEN cDNA 4930447K03 gene [Source:MGI Symbol;Acc:MGI:1921231]	-
ENSMUSG00000059891	21.0955	8.75421	19.1945	0	0	0.954023	16.3481	0.318008	5.53329	0.00265127	0.00634586	Tsks	7	44943204	44958035	+	1936	protein_coding	testis-specific serine kinase substrate [Source:MGI Symbol;Acc:MGI:1347560]	-
ENSMUSG00000020826	0	4.86345	0	22.2404	33.6993	26.7126	1.62115	27.5508	-4.07439	0.0026676	0.0063784	Nos2	11	78920787	78960254	+	4412	protein_coding	nitric oxide synthase 2, inducible [Source:MGI Symbol;Acc:MGI:97361]	-
ENSMUSG00000054978	0	0	0	12.1311	16.8496	9.54023	0	12.8403	-6.13135	0.00269199	0.00643232	Kbtbd13	9	65388684	65391652	-	2969	protein_coding	kelch repeat and BTB (POZ) domain containing 13 [Source:MGI Symbol;Acc:MGI:1921742]	-
ENSMUSG00000090582	0	0	0	16.1748	14.8673	7.63218	0	12.8914	-6.13687	0.00271031	0.00647098	Gm17024	12	40209487	40211073	-	634	sense_intronic	predicted gene 17024 [Source:MGI Symbol;Acc:MGI:4937851]	-
ENSMUSG00000073774	8.03637	24.3172	7.07167	0	0	0	13.1418	0	6.18095	0.00271033	0.00647098	Kncn	4	115884400	115889526	+	2521	protein_coding	kinocilin [Source:MGI Symbol;Acc:MGI:3614952]	-
ENSMUSG00000062524	22.1	9.7269	7.07167	0	0	0	12.9662	0	6.16093	0.00277211	0.0066117	Ncr1	7	4337724	4345164	+	1540	protein_coding	natural cytotoxicity triggering receptor 1 [Source:MGI Symbol;Acc:MGI:1336212]	-
ENSMUSG00000008590	24.1091	11.6723	4.04095	0	0	0	13.2741	0	6.19489	0.00278858	0.0066472	Htr3b	9	48935008	48964990	-	2411	protein_coding	5-hydroxytryptamine (serotonin) receptor 3B [Source:MGI Symbol;Acc:MGI:1861899]	-
ENSMUSG00000065738	0	0	0	21.2294	0	28.6207	0	16.6167	-6.50371	0.00280728	0.00668875	Gm24494	3	153911610	153911690	-	81	snoRNA	predicted gene, 24494 [Source:MGI Symbol;Acc:MGI:5454271]	-
ENSMUSG00000097288	27.1227	22.3719	0	0	0	0	16.4982	0	6.50878	0.0028126	0.00669989	Gm2155	X	56371620	56374790	-	1974	antisense	predicted gene 2155 [Source:MGI Symbol;Acc:MGI:3780324]	-
ENSMUSG00000116772	0	5.83614	46.471	0	0	0	17.4357	0	6.58798	0.00282677	0.00672906	AC118542.3	16	18213649	18215250	+	961	lincRNA	novel transcript	-
ENSMUSG00000059994	13.0591	13.6177	11.1126	0	0	0	12.5965	0	6.11935	0.00284054	0.00675876	Fcrl1	3	87376387	87402934	+	3560	protein_coding	Fc receptor-like 1 [Source:MGI Symbol;Acc:MGI:2442862]	-
ENSMUSG00000023041	0	0	0	13.142	4.95578	20.9885	0	13.0288	-6.15292	0.00289017	0.00686906	Krt6b	15	101676023	101680287	-	2235	protein_coding	keratin 6B [Source:MGI Symbol;Acc:MGI:1333768]	-
ENSMUSG00000116912	0	2.91807	1.01024	26.2841	16.8496	24.8046	1.30944	22.6461	-4.10366	0.00289762	0.00688365	AC125028.1	16	53983928	53986084	+	2157	processed_pseudogene	minichromosome maintenance complex component 7 (Mcm7) pseudogene	-
ENSMUSG00000092448	5.02273	29.1807	6.06143	0	0	0	13.4216	0	6.2115	0.0028998	0.00688805	Gm20387	6	110639753	110645916	-	1783	antisense	predicted gene 20387 [Source:MGI Symbol;Acc:MGI:5141852]	-
ENSMUSG00000038071	1.00455	23.3446	18.1843	0	0	0	14.1778	0	6.29019	0.00292249	0.0069396	Npy6r	18	44270127	44277700	+	2567	protein_coding	neuropeptide Y receptor Y6 [Source:MGI Symbol;Acc:MGI:1098590]	-
ENSMUSG00000025557	0	46.6891	34.3481	0	0	1.90805	27.0124	0.636015	5.38612	0.00292816	0.00695056	Slc15a1	14	121459621	121505252	-	4885	protein_coding	solute carrier family 15 (oligopeptide transporter), member 1 [Source:MGI Symbol;Acc:MGI:1861376]	-
ENSMUSG00000087114	14.0636	19.4538	5.05119	0	0	0	12.8562	0	6.14909	0.00297552	0.00705194	Gm16099	10	81024811	81026567	+	710	antisense	predicted gene 16099 [Source:MGI Symbol;Acc:MGI:3802061]	-
ENSMUSG00000041565	16.0727	14.5903	7.07167	0	0	0	12.5782	0	6.11734	0.0030559	0.00723509	L3mbtl4	17	68273797	68780086	+	6080	protein_coding	L3MBTL4 histone methyl-lysine binding protein [Source:MGI Symbol;Acc:MGI:2444889]	zf-C2HC
ENSMUSG00000103349	18.0818	12.645	7.07167	0	0	0	12.5995	0	6.11969	0.00306307	0.0072496	Gm36888	3	147620811	147635647	-	2945	lincRNA	predicted gene, 36888 [Source:MGI Symbol;Acc:MGI:5596047]	-
ENSMUSG00000079010	9.04091	7.78152	21.215	0	0	0	12.6791	0	6.12844	0.00307048	0.0072655	Gm11032	11	4620067	4621698	+	102	protein_coding	predicted gene 11032 [Source:MGI Symbol;Acc:MGI:3779255]	-
ENSMUSG00000104135	11.05	3.89076	24.2457	0	0	0	13.0622	0	6.1712	0.00307699	0.00727681	Gm36953	3	93499815	93500300	-	268	processed_pseudogene	predicted gene, 36953 [Source:MGI Symbol;Acc:MGI:5610181]	-
ENSMUSG00000110221	52.2364	3.89076	28.2867	4.0437	0	0	28.1379	1.3479	4.39756	0.00314058	0.00741715	Gm36210	7	4898450	4906516	-	1279	protein_coding	predicted gene, 36210 [Source:MGI Symbol;Acc:MGI:5595369]	-
ENSMUSG00000108079	4.01818	10.6996	24.2457	0	0	0	12.9878	0	6.16325	0.00315024	0.00743746	Gm44210	6	87729964	87731148	-	713	antisense	predicted gene, 44210 [Source:MGI Symbol;Acc:MGI:5690602]	-
ENSMUSG00000090329	37.1682	0	12.1229	0	0	0	16.4304	0	6.50228	0.0031518	0.00744029	Gm17160	13	102762435	102764785	+	260	antisense	predicted gene 17160 [Source:MGI Symbol;Acc:MGI:4937987]	-
ENSMUSG00000016458	15.0682	4.86345	18.1843	0	0	0	12.7053	0	6.13131	0.00317077	0.00748339	Wt1	2	105126529	105173616	+	6195	protein_coding	Wilms tumor 1 homolog [Source:MGI Symbol;Acc:MGI:98968]	zf-C2H2
ENSMUSG00000022429	0	0	0	15.1639	19.8231	3.81609	0	12.9344	-6.14153	0.00317405	0.00748944	Dmc1	15	79561497	79605109	-	2435	protein_coding	DNA meiotic recombinase 1 [Source:MGI Symbol;Acc:MGI:105393]	-
ENSMUSG00000020905	46.2091	15.563	22.2253	5.05463	0	0	27.9991	1.68488	4.06788	0.00320972	0.00756681	Usp43	11	67854523	67922153	-	4745	protein_coding	ubiquitin specific peptidase 43 [Source:MGI Symbol;Acc:MGI:2444541]	-
ENSMUSG00000032093	11.05	19.4538	7.07167	0	0	0	12.5252	0	6.11146	0.00321212	0.0075716	Cd3e	9	44998740	45009627	-	4080	protein_coding	CD3 antigen, epsilon polypeptide [Source:MGI Symbol;Acc:MGI:88332]	-
ENSMUSG00000085035	15.0682	10.6996	11.1126	0	0	0	12.2935	0	6.0841	0.00327359	0.00770871	Gm12031	11	20145567	20146344	-	627	lincRNA	predicted gene 12031 [Source:MGI Symbol;Acc:MGI:3651406]	-
ENSMUSG00000026602	4.01818	7.78152	27.2764	0	0	0	13.0254	0	6.16728	0.0033302	0.00782532	Nphs2	1	156310727	156328035	+	3116	protein_coding	nephrosis 2, podocin [Source:MGI Symbol;Acc:MGI:2157018]	-
ENSMUSG00000077356	11.05	23.3446	4.04095	0	0	0	12.8118	0	6.14426	0.00333192	0.00782699	Gm26288	7	58148096	58148227	-	132	snoRNA	predicted gene, 26288 [Source:MGI Symbol;Acc:MGI:5456065]	-
ENSMUSG00000108242	11.05	23.3446	4.04095	0	0	0	12.8118	0	6.14426	0.00333192	0.00782699	9330118I20Rik	6	63248494	63257625	-	5506	processed_transcript	RIKEN cDNA 9330118I20 gene [Source:MGI Symbol;Acc:MGI:1924758]	-
ENSMUSG00000045318	598.709	314.179	509.16	0	20.8143	0	474.016	6.93809	6.09458	0.00335926	0.00788742	Adra2c	5	35278319	35281763	+	3445	protein_coding	adrenergic receptor, alpha 2c [Source:MGI Symbol;Acc:MGI:87936]	-
ENSMUSG00000079069	0	20.4265	27.2764	0	0	0	15.901	0	6.45544	0.00336091	0.00789042	8430423G03Rik	5	148950250	148951658	+	639	lincRNA	RIKEN cDNA 8430423G03 gene [Source:MGI Symbol;Acc:MGI:1918723]	-
ENSMUSG00000042808	0	0.97269	0	6.06555	17.8408	23.8506	0.32423	15.919	-5.48038	0.00342962	0.00804362	Gpx2	12	76792333	76795554	-	3222	protein_coding	glutathione peroxidase 2 [Source:MGI Symbol;Acc:MGI:106609]	-
ENSMUSG00000086770	11.05	0	37.3788	0	0	0	16.1429	0	6.47671	0.00346645	0.00812545	Gm15351	8	12899146	12915758	-	848	antisense	predicted gene 15351 [Source:MGI Symbol;Acc:MGI:3705299]	-
ENSMUSG00000115405	0	0	0	7.07648	26.7612	4.77011	0	12.8693	-6.13451	0.00351244	0.0082259	Gm41307	15	38385634	38404154	-	686	lincRNA	predicted gene, 41307 [Source:MGI Symbol;Acc:MGI:5624192]	-
ENSMUSG00000105962	18.0818	11.6723	7.07167	0	0	0	12.2753	0	6.08204	0.00352056	0.00824216	Gm42432	9	110041180	110042796	+	1617	TEC	predicted gene 42432 [Source:MGI Symbol;Acc:MGI:5662569]	-
ENSMUSG00000085269	0	0	0	3.03278	0	48.6552	0	17.2293	-6.55656	0.0035489	0.00830294	Gm15777	5	100670859	100678105	+	876	antisense	predicted gene 15777 [Source:MGI Symbol;Acc:MGI:3783219]	-
ENSMUSG00000021609	19.0864	21.3992	16.1638	0	0	1.90805	18.8831	0.636015	4.86661	0.00362082	0.00845766	Slc6a3	13	73536747	73578672	+	3456	protein_coding	solute carrier family 6 (neurotransmitter transporter, dopamine), member 3 [Source:MGI Symbol;Acc:MGI:94862]	-
ENSMUSG00000112828	39.1773	0	9.09215	0	0	0	16.0898	0	6.47208	0.00365303	0.00852849	Gm48495	10	79793781	79794656	-	661	antisense	predicted gene, 48495 [Source:MGI Symbol;Acc:MGI:6098020]	-
ENSMUSG00000022510	8.03637	19.4538	9.09215	0	0	0	12.1941	0	6.07282	0.00368128	0.00858966	Trp63	16	25683763	25892102	+	8391	protein_coding	transformation related protein 63 [Source:MGI Symbol;Acc:MGI:1330810]	P53
ENSMUSG00000110038	5.02273	13.6177	18.1843	0	0	0	12.2749	0	6.082	0.00374884	0.0087337	Gm45570	8	25594454	25595106	-	495	sense_intronic	predicted gene 45570 [Source:MGI Symbol;Acc:MGI:5791406]	-
ENSMUSG00000029449	247.118	478.563	384.901	41.4479	21.8054	0	370.194	21.0845	4.13488	0.00374978	0.0087349	Rhof	5	123103044	123132692	-	4602	protein_coding	ras homolog family member F (in filopodia) [Source:MGI Symbol;Acc:MGI:1345629]	-
ENSMUSG00000031506	0	3.89076	0	15.1639	50.5489	10.4942	1.29692	25.4024	-4.2784	0.00379234	0.00882328	Ptpn7	1	135132700	135145317	+	6102	protein_coding	protein tyrosine phosphatase, non-receptor type 7 [Source:MGI Symbol;Acc:MGI:2156893]	-
ENSMUSG00000084840	15.0682	7.78152	13.1331	0	0	0	11.9943	0	6.0484	0.00383648	0.00891608	Gm11468	2	166273908	166294831	+	383	lincRNA	predicted gene 11468 [Source:MGI Symbol;Acc:MGI:3649218]	-
ENSMUSG00000106560	0	0	0	7.07648	11.8939	17.1724	0	12.0476	-6.04	0.00393608	0.00912833	Gm43119	5	111423589	111425710	+	2122	TEC	predicted gene 43119 [Source:MGI Symbol;Acc:MGI:5663256]	-
ENSMUSG00000026271	24.1091	14.5903	7.07167	1.01093	0	0	15.257	0.336975	5.43399	0.00397071	0.00920457	Gpr35	1	92950865	92986391	+	4839	protein_coding	G protein-coupled receptor 35 [Source:MGI Symbol;Acc:MGI:1929509]	-
ENSMUSG00000040554	0	0	0	3.03278	10.9027	23.8506	0	12.5954	-6.10452	0.00400061	0.00926773	Aipl1	11	72027963	72037509	-	3157	protein_coding	aryl hydrocarbon receptor-interacting protein-like 1 [Source:MGI Symbol;Acc:MGI:2148800]	-
ENSMUSG00000046826	0	24.3172	51.5222	0	0	1.90805	25.2798	0.636015	5.29076	0.00409897	0.00947362	Fam187b	7	30973790	30989726	+	4767	protein_coding	family with sequence similarity 187, member B [Source:MGI Symbol;Acc:MGI:1923665]	-
ENSMUSG00000110690	0	0	0	6.06555	26.7612	4.77011	0	12.5323	-6.09626	0.00410844	0.00949401	Gm18001	8	83600013	83600700	+	688	processed_pseudogene	predicted gene, 18001 [Source:MGI Symbol;Acc:MGI:5010186]	-
ENSMUSG00000073422	0	0	0	21.2294	11.8939	3.81609	0	12.3131	-6.07033	0.00412005	0.00951815	H2-Ke6	17	34026033	34028060	-	1533	protein_coding	H2-K region expressed gene 6 [Source:MGI Symbol;Acc:MGI:95911]	-
ENSMUSG00000020673	21.0955	24.3172	0	0	0	0	15.1376	0	6.3847	0.00418413	0.00965236	Tpo	12	30054659	30132624	-	3915	protein_coding	thyroid peroxidase [Source:MGI Symbol;Acc:MGI:98813]	-
ENSMUSG00000064689	6.02727	4.86345	26.2662	0	0	0	12.3856	0	6.09451	0.00422128	0.00973055	Gm25815	7	16953395	16953501	-	107	snRNA	predicted gene, 25815 [Source:MGI Symbol;Acc:MGI:5455592]	-
ENSMUSG00000112532	0	10.6996	35.3584	0	0	0	15.3526	0	6.40455	0.00429215	0.0098809	Gm36283	10	108417251	108453297	+	3907	lincRNA	predicted gene, 36283 [Source:MGI Symbol;Acc:MGI:5595442]	-
ENSMUSG00000092178	46.2091	2.91807	0	0	0	0	16.3757	0	6.4976	0.00429799	0.00989326	Gm45351	7	9868880	9876966	-	2545	lincRNA	predicted gene 45351 [Source:MGI Symbol;Acc:MGI:5791187]	-

## Sheet: TableS3.NGFvsht_deg_all
Ensembl gene_ID	NGF_1	NGF_2	NGF_3	ht_1	ht_2	ht_3	NGF (NGF-treated htNSCs)	ht (Vehicle htNSCs)	log2FoldChange (NGF vs Vehicle)	pvalue	padj	Gene_symbol	gene_chr	gene_start	gene_end	gene_strand	gene_length	gene_biotype	gene_description	tf_family
ENSMUSG00000020660	258048	214200	235617	1714.53	1860.4	1269.8	235955	1614.91	7.19114	0	0	Pomc	12	3954951	3960642	+	1318	protein_coding	pro-opiomelanocortin-alpha [Source:MGI Symbol;Acc:MGI:97742]	-
ENSMUSG00000020932	131448	123712	131862	4322.72	3879.38	3834.22	129007	4012.11	5.00702	0	0	Gfap	11	102887336	102900912	-	4218	protein_coding	glial fibrillary acidic protein [Source:MGI Symbol;Acc:MGI:95697]	-
ENSMUSG00000002985	124951	96909.1	114870	2963.02	3231.17	2187.57	112244	2793.92	5.32832	0	0	Apoe	7	19696109	19699188	-	2138	protein_coding	apolipoprotein E [Source:MGI Symbol;Acc:MGI:88057]	-
ENSMUSG00000022037	49070	47921.5	48695.5	1505.27	1511.51	1464.42	48562.4	1493.74	5.02289	0	0	Clu	14	65968483	65981547	+	3437	protein_coding	clusterin [Source:MGI Symbol;Acc:MGI:88423]	-
ENSMUSG00000006930	31517.6	28020.3	30396.1	450.873	506.481	373.023	29978	443.459	6.07959	0	0	Hap1	11	100347327	100356128	-	3766	protein_coding	huntingtin-associated protein 1 [Source:MGI Symbol;Acc:MGI:1261831]	-
ENSMUSG00000041607	23630.9	23077.1	22598	123.333	72.3544	101.126	23102	98.9379	7.86832	0	0	Mbp	18	82475146	82585637	+	8403	protein_coding	myelin basic protein [Source:MGI Symbol;Acc:MGI:96925]	-
ENSMUSG00000021091	20412.4	20234.9	19320.8	810.762	671.012	827.138	19989.3	769.637	4.69878	0	0	Serpina3n	12	104406729	104414329	+	2064	protein_coding	serine (or cysteine) peptidase inhibitor, clade A, member 3N [Source:MGI Symbol;Acc:MGI:105045]	-
ENSMUSG00000040907	20429.4	19647.4	21863.6	588.359	551.083	479.873	20646.8	539.772	5.258	0	0	Atp1a3	7	24978167	25005958	-	5958	protein_coding	ATPase, Na+/K+ transporting, alpha 3 polypeptide [Source:MGI Symbol;Acc:MGI:88107]	-
ENSMUSG00000070880	20662.5	21945.8	20114.9	36.3933	71.3632	39.1149	20907.7	48.9572	8.73919	0	0	Gad1	2	70553072	70602014	+	7639	protein_coding	glutamate decarboxylase 1 [Source:MGI Symbol;Acc:MGI:95632]	-
ENSMUSG00000020894	18544.9	18911	19247.1	1711.5	1698.84	1835.54	18901	1748.63	3.43407	0	0	Vamp2	11	69088490	69092384	+	3809	protein_coding	vesicle-associated membrane protein 2 [Source:MGI Symbol;Acc:MGI:1313277]	-
ENSMUSG00000031980	16018.5	14181.8	15571.8	398.305	451.967	450.299	15257.4	433.523	5.13688	0	0	Agt	8	124556534	124569706	-	1891	protein_coding	angiotensinogen (serpin peptidase inhibitor, clade A, member 8) [Source:MGI Symbol;Acc:MGI:87963]	-
ENSMUSG00000022577	17912.1	15423	16632.6	306.31	222.019	220.379	16655.9	249.57	6.06165	0	0	Ly6h	15	75551268	75567255	-	4227	protein_coding	lymphocyte antigen 6 complex, locus H [Source:MGI Symbol;Acc:MGI:1346030]	-
ENSMUSG00000055430	16887.4	16350.9	16056.7	1502.24	1512.5	1384.29	16431.7	1466.34	3.48632	0	0	Nap1l5	6	58905233	58907076	-	1844	protein_coding	nucleosome assembly protein 1-like 5 [Source:MGI Symbol;Acc:MGI:1923555]	-
ENSMUSG00000016349	15039.1	13714	14865.7	263.852	255.718	228.965	14539.6	249.512	5.86547	0	0	Eef1a2	2	181147653	181157014	-	2084	protein_coding	eukaryotic translation elongation factor 1 alpha 2 [Source:MGI Symbol;Acc:MGI:1096317]	-
ENSMUSG00000025855	14677.4	12751	13833.2	229.48	175.435	124.977	13753.9	176.631	6.28527	0	0	Prkar1b	5	139017306	139150001	-	3810	protein_coding	protein kinase, cAMP dependent regulatory, type I beta [Source:MGI Symbol;Acc:MGI:97759]	-
ENSMUSG00000046093	12929.5	12480.6	12905.8	18.1967	12.885	20.9885	12772	17.3567	9.52023	0	0	Hpcal4	4	123183227	123194701	+	5339	protein_coding	hippocalcin-like 4 [Source:MGI Symbol;Acc:MGI:2157521]	-
ENSMUSG00000031144	11921.9	12012.7	12246.1	251.72	309.241	223.241	12060.3	261.401	5.52854	0	0	Syp	X	7638471	7653256	+	5211	protein_coding	synaptophysin [Source:MGI Symbol;Acc:MGI:98467]	-
ENSMUSG00000026825	11525.2	11058.5	11370.2	246.666	223.01	203.207	11318	224.294	5.65809	0	0	Dnm1	2	32308471	32353338	-	5249	protein_coding	dynamin 1 [Source:MGI Symbol;Acc:MGI:107384]	-
ENSMUSG00000024617	10323.7	10827	11184.4	270.928	232.922	348.218	10778.4	284.023	5.24489	0	0	Camk2a	18	60925618	60988152	+	7465	protein_coding	calcium/calmodulin-dependent protein kinase II alpha [Source:MGI Symbol;Acc:MGI:88256]	-
ENSMUSG00000004267	11077.1	10543	10929.8	190.054	101.098	114.483	10850	135.212	6.32849	0	0	Eno2	6	124760053	124769673	-	4705	protein_coding	enolase 2, gamma neuronal [Source:MGI Symbol;Acc:MGI:95394]	-
ENSMUSG00000074657	9718.98	10101.4	10523.7	104.125	61.4517	89.6781	10114.7	85.085	6.89393	0	0	Kif5a	10	127225696	127263348	-	6990	protein_coding	kinesin family member 5A [Source:MGI Symbol;Acc:MGI:109564]	-
ENSMUSG00000035783	10129.8	9243.47	9398.25	312.376	373.666	383.517	9590.52	356.52	4.74891	0	0	Acta2	19	34241090	34255336	-	1781	protein_coding	actin, alpha 2, smooth muscle, aorta [Source:MGI Symbol;Acc:MGI:87909]	-
ENSMUSG00000031840	9712.95	9208.45	9899.33	495.353	513.419	505.632	9606.91	504.801	4.25023	0	0	Rab3a	8	70754679	70758677	+	2226	protein_coding	RAB3A, member RAS oncogene family [Source:MGI Symbol;Acc:MGI:97843]	-
ENSMUSG00000020591	8854.07	8185.18	9429.57	192.076	173.452	190.805	8822.94	185.444	5.57211	0	0	Ntsr2	12	16653382	16660227	+	3120	protein_coding	neurotensin receptor 2 [Source:MGI Symbol;Acc:MGI:108018]	-
ENSMUSG00000026764	8863.11	9379.65	9031.53	255.764	274.55	260.448	9091.43	263.587	5.10814	0	0	Kif5c	2	49619298	49774778	+	7142	protein_coding	kinesin family member 5C [Source:MGI Symbol;Acc:MGI:1098269]	-
ENSMUSG00000031425	8046.41	8726	8994.16	53.579	38.6551	39.1149	8588.86	43.783	7.61888	0	0	Plp1	X	136822671	136839733	+	5551	protein_coding	proteolipid protein (myelin) 1 [Source:MGI Symbol;Acc:MGI:97623]	-
ENSMUSG00000062591	7910.8	8358.32	7256.54	163.77	167.505	199.391	7841.89	176.889	5.46915	0	0	Tubb4a	17	57080066	57087782	-	2228	protein_coding	tubulin, beta 4A class IVA [Source:MGI Symbol;Acc:MGI:107848]	-
ENSMUSG00000050711	8491.42	8421.55	8653.7	66.7211	94.1598	88.7241	8522.23	83.2017	6.67667	0	0	Scg2	1	79434669	79440120	-	2515	protein_coding	secretogranin II [Source:MGI Symbol;Acc:MGI:103033]	-
ENSMUSG00000024268	7803.31	8513.95	8122.32	59.6446	65.4163	105.897	8146.53	76.9858	6.72088	0	0	Celf4	18	25477632	25754157	-	8583	protein_coding	CUGBP, Elav-like family member 4 [Source:MGI Symbol;Acc:MGI:1932407]	-
ENSMUSG00000020914	842.814	896.82	811.222	12076.5	13583.8	13975.5	850.285	13211.9	-3.95763	0	0	Top2a	11	98992943	99024189	-	9013	protein_coding	topoisomerase (DNA) II alpha [Source:MGI Symbol;Acc:MGI:98790]	-
ENSMUSG00000054459	7093.1	8116.12	7454.55	63.6883	36.6728	39.1149	7554.59	46.492	7.34847	0	0	Vsnl1	12	11325242	11436613	-	1956	protein_coding	visinin-like 1 [Source:MGI Symbol;Acc:MGI:1349453]	-
ENSMUSG00000097451	6716.39	7600.6	6692.83	290.136	296.356	291.931	7003.27	292.807	4.58002	0	0	Rian	12	109603940	109661716	+	18234	processed_transcript	RNA imprinted and accumulated in nucleus [Source:MGI Symbol;Acc:MGI:1922995]	-
ENSMUSG00000020649	505.286	372.54	362.676	11806.6	11790.8	13014.8	413.501	12204.1	-4.88356	0	0	Rrm2	12	24708241	24714146	+	2771	protein_coding	ribonucleotide reductase M2 [Source:MGI Symbol;Acc:MGI:98181]	-
ENSMUSG00000041859	327.482	315.151	323.276	6706.48	6923.22	6400.54	321.97	6676.75	-4.37423	0	0	Mcm3	1	20802968	20820312	-	3752	protein_coding	minichromosome maintenance complex component 3 [Source:MGI Symbol;Acc:MGI:101845]	-
ENSMUSG00000041431	268.214	278.189	339.44	7040.08	7716.15	8037.64	295.281	7597.96	-4.68581	1.79139e-302	1.0734e-299	Ccnb1	13	100778650	100786570	-	4217	protein_coding	cyclin B1 [Source:MGI Symbol;Acc:MGI:88302]	-
ENSMUSG00000058297	11320.2	11442.7	11521.8	859.287	814.73	938.758	11428.2	870.925	3.71369	1.11722e-298	6.50843e-296	Spock2	10	60106219	60135198	+	5533	protein_coding	sparc/osteonectin, cwcv and kazal-like domains proteoglycan 2 [Source:MGI Symbol;Acc:MGI:1891351]	-
ENSMUSG00000026787	9814.41	10652.9	10180.2	142.54	197.24	95.4023	10215.8	145.061	6.13976	3.30464e-293	1.8731e-290	Gad2	2	22622205	22693874	+	5876	protein_coding	glutamic acid decarboxylase 2 [Source:MGI Symbol;Acc:MGI:95634]	-
ENSMUSG00000043384	11627.6	11867.8	11652.1	775.38	827.615	664	11715.8	755.665	3.95492	1.74867e-291	9.65082e-289	Gprasp1	X	135742733	135803474	+	8119	protein_coding	G protein-coupled receptor associated sorting protein 1 [Source:MGI Symbol;Acc:MGI:1917418]	-
ENSMUSG00000004558	38965.3	39158.5	36836.3	3061.08	3692.06	3225.55	38320.1	3326.23	3.52613	7.77236e-291	4.17954e-288	Ndrg2	14	51905271	51914158	-	3397	protein_coding	N-myc downstream regulated gene 2 [Source:MGI Symbol;Acc:MGI:1352498]	-
ENSMUSG00000027273	6428.09	7072.43	6137.2	127.377	137.771	191.759	6545.9	152.302	5.42348	1.72596e-290	9.04919e-288	Snap25	2	136713453	136782428	+	6791	protein_coding	synaptosomal-associated protein 25 [Source:MGI Symbol;Acc:MGI:98331]	-
ENSMUSG00000036564	23048.3	23766.7	22990	1550.76	1948.61	1767.8	23268.3	1755.73	3.72814	3.59365e-290	1.8382e-287	Ndrg4	8	95676980	95715119	+	4893	protein_coding	N-myc downstream regulated gene 4 [Source:MGI Symbol;Acc:MGI:2384590]	-
ENSMUSG00000037217	7156.38	7256.27	8171.82	345.736	272.568	331.046	7528.16	316.45	4.57225	7.78843e-289	3.88902e-286	Syn1	X	20860511	20921004	-	3299	protein_coding	synapsin I [Source:MGI Symbol;Acc:MGI:98460]	-
ENSMUSG00000027419	4240.19	4272.05	3767.18	31.3387	38.6551	43.885	4093.14	37.9596	6.74952	9.42519e-288	4.59686e-285	Pcsk2	2	143546156	143816285	+	7910	protein_coding	proprotein convertase subtilisin/kexin type 2 [Source:MGI Symbol;Acc:MGI:97512]	-
ENSMUSG00000054728	5266.83	5123.16	5181.51	93.0051	147.682	122.115	5190.5	120.934	5.42263	1.93482e-282	9.22205e-280	Phactr1	13	42680623	43138526	+	9611	protein_coding	phosphatase and actin regulator 1 [Source:MGI Symbol;Acc:MGI:2659021]	-
ENSMUSG00000071658	4779.63	4528.84	4874.4	112.213	128.85	154.552	4727.62	131.872	5.16206	3.57326e-281	1.6653e-278	Gng3	19	8836929	8839246	-	1699	protein_coding	guanine nucleotide binding protein (G protein), gamma 3 [Source:MGI Symbol;Acc:MGI:102704]	-
ENSMUSG00000018474	7294.01	6471.3	6735.26	234.535	297.347	303.379	6833.52	278.42	4.61647	1.09702e-280	5.00146e-278	Chd3	11	69343273	69369406	-	8443	protein_coding	chromodomain helicase DNA binding protein 3 [Source:MGI Symbol;Acc:MGI:1344395]	-
ENSMUSG00000017740	4214.07	3688.44	4101.57	98.0598	91.1863	81.0919	4001.36	90.1127	5.4739	1.97149e-278	8.79702e-276	Slc12a5	2	164960802	164999731	+	7447	protein_coding	solute carrier family 12, member 5 [Source:MGI Symbol;Acc:MGI:1862037]	-
ENSMUSG00000025468	5069.94	5393.56	5126.96	43.4698	42.6197	83.954	5196.82	56.6812	6.51289	1.94868e-270	8.51411e-268	Caly	7	140069880	140082548	-	2401	protein_coding	calcyon neuron-specific vesicular protein [Source:MGI Symbol;Acc:MGI:1915816]	-
ENSMUSG00000001403	325.473	355.032	331.358	6331.43	7859.86	6776.42	337.288	6989.24	-4.37289	7.37025e-266	3.15447e-263	Ube2c	2	164769898	164778822	+	2600	protein_coding	ubiquitin-conjugating enzyme E2C [Source:MGI Symbol;Acc:MGI:1915862]	-
ENSMUSG00000064080	392.777	385.185	341.461	10802.7	7900.5	10216.6	373.141	9639.96	-4.6911	3.10354e-264	1.30175e-261	Fbln2	6	91212455	91272540	+	6370	protein_coding	fibulin 2 [Source:MGI Symbol;Acc:MGI:95488]	-
ENSMUSG00000059248	3828.32	3818.78	3919.73	28277.6	28343.1	27614.2	3855.61	28078.3	-2.86443	1.55055e-262	6.37609e-260	Sept9	11	117199661	117362325	+	7565	protein_coding	septin 9 [Source:MGI Symbol;Acc:MGI:1858222]	-
ENSMUSG00000022840	4313.52	4419.9	4770.35	81.885	79.2925	123.069	4501.26	94.7488	5.56718	7.13689e-255	2.87836e-252	Adcy5	16	35154877	35305738	+	7184	protein_coding	adenylate cyclase 5 [Source:MGI Symbol;Acc:MGI:99673]	-
ENSMUSG00000020297	20400.3	18385.8	18937.9	2237.18	2309.39	2263.9	19241.3	2270.16	3.08333	6.79493e-252	2.68874e-249	Nsg2	11	32000463	32059202	+	4157	protein_coding	neuron specific gene family member 2 [Source:MGI Symbol;Acc:MGI:1202070]	-
ENSMUSG00000020524	6051.38	6477.14	7080.76	426.611	406.374	427.402	6536.43	420.129	3.95956	1.31484e-251	5.10645e-249	Gria1	11	57011387	57330244	+	6043	protein_coding	glutamate receptor, ionotropic, AMPA1 (alpha 1) [Source:MGI Symbol;Acc:MGI:95808]	-
ENSMUSG00000023505	335.518	313.206	332.369	5681.4	6330.51	5385.46	327.031	5799.12	-4.14849	8.56742e-251	3.26684e-248	Cdca3	6	124829547	124833701	+	2866	protein_coding	cell division cycle associated 3 [Source:MGI Symbol;Acc:MGI:1315198]	-
ENSMUSG00000053192	7990.16	8506.17	7881.88	571.173	584.782	668.77	8126.07	608.242	3.73945	1.13027e-249	4.23287e-247	Mllt11	3	95219135	95232171	-	2385	protein_coding	myeloid/lymphoid or mixed-lineage leukemia; translocated to, 11 [Source:MGI Symbol;Acc:MGI:1929671]	-
ENSMUSG00000026797	11439.8	11363.9	11657.1	1288.93	1170.55	1241.18	11486.9	1233.56	3.21913	7.10334e-248	2.61353e-245	Stxbp1	2	32787602	32847245	-	4997	protein_coding	syntaxin binding protein 1 [Source:MGI Symbol;Acc:MGI:107363]	-
ENSMUSG00000022548	11663.8	12004.9	10828.7	842.101	1019.9	900.597	11499.2	920.866	3.64235	1.17359e-247	4.24355e-245	Apod	16	31296192	31314808	-	2577	protein_coding	apolipoprotein D [Source:MGI Symbol;Acc:MGI:88056]	-
ENSMUSG00000039485	7193.55	7462.48	6775.67	584.315	584.782	603.896	7143.9	590.998	3.59541	1.61091e-246	5.7261e-244	Tspyl4	10	34297442	34301320	+	3879	protein_coding	TSPY-like 4 [Source:MGI Symbol;Acc:MGI:106393]	-
ENSMUSG00000025574	112.509	93.3782	106.075	3919.36	4200.52	3450.7	103.987	3856.86	-5.21361	2.30866e-246	8.06954e-244	Tk1	11	117815526	117826092	-	5198	protein_coding	thymidine kinase 1 [Source:MGI Symbol;Acc:MGI:98763]	-
ENSMUSG00000018865	5678.7	5088.14	5187.58	156.693	193.275	123.069	5318.14	157.679	5.07711	1.0526e-245	3.61887e-243	Sult4a1	15	84076097	84105754	-	2512	protein_coding	sulfotransferase family 4A, member 1 [Source:MGI Symbol;Acc:MGI:1888971]	-
ENSMUSG00000068220	5318.06	5885.75	5571.47	44248.2	42078.5	40646.1	5591.76	42324.3	-2.92008	1.24353e-243	4.20633e-241	Lgals1	15	78926725	78930465	+	903	protein_coding	lectin, galactose binding, soluble 1 [Source:MGI Symbol;Acc:MGI:96777]	-
ENSMUSG00000058135	40732.3	43344	40270.1	5142.58	5338.36	5768.98	41448.8	5416.64	2.93581	1.3308e-240	4.43007e-238	Gstm1	3	108012255	108017973	-	1473	protein_coding	glutathione S-transferase, mu 1 [Source:MGI Symbol;Acc:MGI:95860]	-
ENSMUSG00000005410	436.977	407.557	458.648	5965.47	5695.18	5995.08	434.394	5885.24	-3.76027	2.8093e-239	9.20573e-237	Mcm5	8	75109569	75128439	+	3993	protein_coding	minichromosome maintenance complex component 5 [Source:MGI Symbol;Acc:MGI:103197]	-
ENSMUSG00000024590	1033.68	1062.18	1108.23	11477	10717.4	10168.9	1068.03	10787.8	-3.33638	4.20709e-239	1.3574e-236	Lmnb1	18	56707813	56753424	+	2962	protein_coding	lamin B1 [Source:MGI Symbol;Acc:MGI:96795]	-
ENSMUSG00000006651	22311	20523.8	22114.1	2358.49	2157.75	1937.62	21649.6	2151.29	3.33123	3.03633e-238	9.64818e-236	Aplp1	7	30434982	30445535	-	3017	protein_coding	amyloid beta (A4) precursor-like protein 1 [Source:MGI Symbol;Acc:MGI:88046]	-
ENSMUSG00000019942	450.036	364.759	449.556	7963.06	8320.75	6883.27	421.45	7722.36	-4.196	5.22026e-238	1.63402e-235	Cdk1	10	69335146	69352938	-	4934	protein_coding	cyclin-dependent kinase 1 [Source:MGI Symbol;Acc:MGI:88351]	-
ENSMUSG00000018411	8136.82	8051.93	8010.18	662.156	766.163	668.77	8066.31	699.03	3.52853	2.12924e-236	6.56682e-234	Mapt	11	104231390	104332090	+	7531	protein_coding	microtubule-associated protein tau [Source:MGI Symbol;Acc:MGI:97180]	-
ENSMUSG00000025422	13833.6	11245.3	13222	549.943	343.931	478.919	12767	457.598	4.80232	2.41744e-236	7.34763e-234	Agap2	10	127075284	127093169	+	5941	protein_coding	ArfGAP with GTPase domain, ankyrin repeat and PH domain 2 [Source:MGI Symbol;Acc:MGI:3580016]	-
ENSMUSG00000048978	3349.16	3678.71	3288.33	16.1748	22.7966	25.7586	3438.73	21.5767	7.31167	6.67107e-236	1.99865e-233	Nrsn1	13	25252040	25270502	-	2798	protein_coding	neurensin 1 [Source:MGI Symbol;Acc:MGI:894662]	-
ENSMUSG00000038453	3476.73	3134.01	3743.94	30.3278	16.8496	24.8046	3451.56	23.994	7.16978	1.35771e-232	4.01039e-230	Srcin1	11	97509340	97576186	-	9558	protein_coding	SRC kinase signaling inhibitor 1 [Source:MGI Symbol;Acc:MGI:1933179]	-
ENSMUSG00000038112	4333.61	4588.18	4045	171.857	214.09	180.31	4322.26	188.752	4.51723	1.74627e-232	5.08648e-230	AW551984	9	39587396	39604403	-	6082	protein_coding	expressed sequence AW551984 [Source:MGI Symbol;Acc:MGI:2143322]	-
ENSMUSG00000052572	2797.66	3156.38	3103.45	32.3496	25.77	28.6207	3019.16	28.9134	6.70722	2.65451e-232	7.62609e-230	Dlg2	7	90476672	92449247	+	16280	protein_coding	discs large MAGUK scaffold protein 2 [Source:MGI Symbol;Acc:MGI:1344351]	-
ENSMUSG00000046844	4717.35	5557.95	5093.62	164.781	142.726	99.2184	5122.97	135.575	5.24211	3.39016e-232	9.60791e-230	Vat1l	8	114205612	114374071	+	5462	protein_coding	vesicle amine transport protein 1 like [Source:MGI Symbol;Acc:MGI:2142534]	-
ENSMUSG00000073418	3000.58	2889.86	2780.18	47.5135	55.5047	63.9195	2890.21	55.6459	5.69641	5.33195e-230	1.49096e-227	C4b	17	34728380	34743882	-	5695	protein_coding	complement component 4B (Chido blood group) [Source:MGI Symbol;Acc:MGI:88228]	-
ENSMUSG00000021303	3358.2	3589.23	3429.76	16.1748	38.6551	40.069	3459.06	31.6329	6.76653	1.29229e-229	3.56603e-227	Gng4	13	13784059	13827896	+	3340	protein_coding	guanine nucleotide binding protein (G protein), gamma 4 [Source:MGI Symbol;Acc:MGI:102703]	-
ENSMUSG00000054717	466.109	575.832	519.263	9126.63	10356.6	8023.33	520.401	9168.85	-4.13877	3.42278e-229	9.32241e-227	Hmgb2	8	57511907	57515999	+	3003	protein_coding	high mobility group box 2 [Source:MGI Symbol;Acc:MGI:96157]	HMG
ENSMUSG00000009394	11322.2	12325.9	12367.3	1185.82	1096.22	1285.07	12005.2	1189.03	3.33564	6.63475e-228	1.7839e-225	Syn2	6	115134902	115282006	+	7031	protein_coding	synapsin II [Source:MGI Symbol;Acc:MGI:103020]	-
ENSMUSG00000072966	4599.81	5043.4	5081.5	234.535	286.444	283.345	4908.24	268.108	4.19374	5.20511e-227	1.38179e-224	Gprasp2	X	135839034	135844730	+	4540	protein_coding	G protein-coupled receptor associated sorting protein 2 [Source:MGI Symbol;Acc:MGI:2442071]	-
ENSMUSG00000030867	177.805	172.166	139.413	4514.79	3842.71	4094.67	163.128	4150.72	-4.66885	1.32273e-225	3.46753e-223	Plk1	7	122159439	122169873	+	2199	protein_coding	polo like kinase 1 [Source:MGI Symbol;Acc:MGI:97621]	-
ENSMUSG00000024411	17241	19934.3	17989.3	1009.91	1086.31	1400.51	18388.2	1165.58	3.97931	2.67634e-225	6.92941e-223	Aqp4	18	15389394	15403684	-	5082	protein_coding	aquaporin 4 [Source:MGI Symbol;Acc:MGI:107387]	-
ENSMUSG00000026547	784.55	937.673	897.092	9415.76	9390.21	9125.23	873.105	9310.4	-3.41447	1.12406e-224	2.87484e-222	Tagln2	1	172500047	172507380	+	2082	protein_coding	transgelin 2 [Source:MGI Symbol;Acc:MGI:1312985]	-
ENSMUSG00000020808	171.777	188.702	202.048	4633.07	4739.71	3880.96	187.509	4417.91	-4.55832	1.89586e-224	4.79037e-222	Pimreg	11	72042032	72047370	+	2529	protein_coding	PICALM interacting mitotic regulator [Source:MGI Symbol;Acc:MGI:1924434]	-
ENSMUSG00000003934	3924.76	3927.72	3893.46	179.945	128.85	143.103	3915.31	150.633	4.70099	1.08039e-223	2.69737e-221	Efnb3	11	69554092	69560205	-	3183	protein_coding	ephrin B3 [Source:MGI Symbol;Acc:MGI:109196]	-
ENSMUSG00000030806	6444.16	6325.4	7023.18	294.179	375.648	402.598	6597.58	357.475	4.20521	1.52677e-223	3.767e-221	Stx1b	7	127803900	127824549	-	4802	protein_coding	syntaxin 1B [Source:MGI Symbol;Acc:MGI:1930705]	-
ENSMUSG00000008153	3109.07	3139.84	2994.35	58.6337	41.6285	30.5287	3081.09	43.597	6.14829	1.00436e-220	2.44923e-218	Clstn3	6	124430759	124464794	-	4968	protein_coding	calsyntenin 3 [Source:MGI Symbol;Acc:MGI:2178323]	-
ENSMUSG00000047507	4018.18	3121.36	3867.19	16.1748	17.8408	20.0345	3668.91	18.0167	7.66745	2.69289e-219	6.49142e-217	Baiap3	17	25242659	25256364	-	5112	protein_coding	BAI1-associated protein 3 [Source:MGI Symbol;Acc:MGI:2685783]	-
ENSMUSG00000028873	228.032	271.38	269.734	4492.55	4819.99	4274.98	256.382	4529.17	-4.14266	3.58683e-217	8.54806e-215	Cdca8	4	124918465	124939311	-	5177	protein_coding	cell division cycle associated 8 [Source:MGI Symbol;Acc:MGI:1196274]	-
ENSMUSG00000029168	5106.11	5639.66	5859.38	289.125	302.302	366.345	5535.05	319.257	4.11501	6.95562e-216	1.63902e-213	Dpysl5	5	30711564	30799375	+	7376	protein_coding	dihydropyrimidinase-like 5 [Source:MGI Symbol;Acc:MGI:1929772]	-
ENSMUSG00000024164	4823.83	4953.91	5756.34	95.027	55.5047	120.207	5178.03	90.2462	5.84039	2.2172e-215	5.16657e-213	C3	17	57203970	57228136	-	5143	protein_coding	complement component 3 [Source:MGI Symbol;Acc:MGI:88227]	-
ENSMUSG00000001228	323.464	349.196	352.573	6861.15	5303.67	6826.99	341.744	6330.6	-4.21131	2.0789e-214	4.79106e-212	Uhrf1	17	56303321	56323486	+	4259	protein_coding	ubiquitin-like, containing PHD and RING finger domains, 1 [Source:MGI Symbol;Acc:MGI:1338889]	-
ENSMUSG00000017639	3668.6	3483.2	3781.32	157.704	157.594	119.253	3644.38	144.85	4.65446	1.12256e-213	2.55895e-211	Rab11fip4	11	79591212	79698023	+	7451	protein_coding	RAB11 family interacting protein 4 (class II) [Source:MGI Symbol;Acc:MGI:2442920]	-
ENSMUSG00000004187	3517.92	3515.3	3975.29	59.6446	42.6197	22.8965	3669.5	41.7203	6.46556	2.15929e-213	4.86931e-211	Kifc2	15	76659858	76668196	+	3932	protein_coding	kinesin family member C2 [Source:MGI Symbol;Acc:MGI:109187]	-
ENSMUSG00000038486	6997.67	6361.39	6719.1	499.397	489.631	587.678	6692.72	525.569	3.67017	2.62809e-213	5.86343e-211	Sv2a	3	96181151	96195521	+	4636	protein_coding	synaptic vesicle glycoprotein 2 a [Source:MGI Symbol;Acc:MGI:1927139]	-
ENSMUSG00000024462	10291.6	10622.7	9924.58	839.068	1043.69	863.391	10279.6	915.382	3.4893	2.68033e-212	5.91704e-210	Gabbr1	17	37045966	37075067	+	7764	protein_coding	gamma-aminobutyric acid (GABA) B receptor, 1 [Source:MGI Symbol;Acc:MGI:1860139]	-
ENSMUSG00000029120	4668.12	4657.24	4579.41	371.01	337.984	367.299	4634.92	358.764	3.69141	3.19385e-212	6.97722e-210	Ppp2r2c	5	36868513	36955078	+	4450	protein_coding	protein phosphatase 2, regulatory subunit B, gamma [Source:MGI Symbol;Acc:MGI:2442660]	-
ENSMUSG00000094910	4614.88	4665.02	4617.8	293.168	287.435	344.402	4632.57	308.335	3.9086	4.17903e-212	9.03531e-210	D430019H16Rik	12	105453856	105493095	+	5786	protein_coding	RIKEN cDNA D430019H16 gene [Source:MGI Symbol;Acc:MGI:2443127]	-
ENSMUSG00000027715	311.409	382.267	294.99	5278.04	5689.23	6058.04	329.555	5675.11	-4.10549	9.0284e-212	1.93208e-209	Ccna2	3	36564865	36572150	-	4083	protein_coding	cyclin A2 [Source:MGI Symbol;Acc:MGI:108069]	-
ENSMUSG00000030683	3819.28	3715.67	4205.62	51.5572	81.2748	35.2988	3913.53	56.0436	6.12865	7.23094e-211	1.53179e-208	Sez6l2	7	126950563	126970606	+	4210	protein_coding	seizure related 6 homolog like 2 [Source:MGI Symbol;Acc:MGI:2385295]	-
ENSMUSG00000032936	4448.13	4104.75	4218.76	228.469	177.417	163.138	4257.21	189.675	4.48962	1.53485e-208	3.21888e-206	Camkv	9	107935674	107949691	+	3763	protein_coding	CaM kinase-like vesicle-associated [Source:MGI Symbol;Acc:MGI:2384296]	-
ENSMUSG00000025738	8217.18	8274.67	8693.1	662.156	488.64	630.609	8394.99	593.802	3.82147	5.38736e-207	1.11865e-204	Fbxl16	17	25809085	25821244	+	3478	protein_coding	F-box and leucine-rich repeat protein 16 [Source:MGI Symbol;Acc:MGI:2448488]	-
ENSMUSG00000022044	2997.56	2637.93	2596.31	65.7102	76.319	55.3333	2743.94	65.7875	5.38373	1.18832e-202	2.44329e-200	Stmn4	14	66344296	66361680	+	1916	protein_coding	stathmin-like 4 [Source:MGI Symbol;Acc:MGI:1931224]	-
ENSMUSG00000040152	3858.46	4055.14	4066.21	119.289	184.355	160.276	3993.27	154.64	4.6897	5.72059e-202	1.16478e-199	Thbs1	2	118111876	118127133	+	6073	protein_coding	thrombospondin 1 [Source:MGI Symbol;Acc:MGI:98737]	-
ENSMUSG00000079657	228.032	192.593	160.628	4871.65	4454.25	4069.86	193.751	4465.25	-4.52632	1.84611e-201	3.72276e-199	Rab26	17	24527241	24534210	-	2852	protein_coding	RAB26, member RAS oncogene family [Source:MGI Symbol;Acc:MGI:2443284]	-
ENSMUSG00000018451	11969.2	11029.3	10744.9	992.729	1146.77	891.057	11247.8	1010.18	3.47714	2.19092e-201	4.37599e-199	6330403K07Rik	11	71031941	71033513	-	1494	lincRNA	RIKEN cDNA 6330403K07 gene [Source:MGI Symbol;Acc:MGI:1918001]	-
ENSMUSG00000020684	10460.3	9999.25	10350.9	887.593	677.951	900.597	10270.2	822.047	3.64298	6.1883e-201	1.22435e-198	Rasl10b	11	83409137	83421039	+	4010	protein_coding	RAS-like, family 10, member B [Source:MGI Symbol;Acc:MGI:2685575]	-
ENSMUSG00000041577	3720.84	3855.74	3820.72	181.967	237.877	209.885	3799.1	209.91	4.17745	4.4523e-198	8.7265e-196	Prelp	1	133910304	133921414	-	3615	protein_coding	proline arginine-rich end leucine-rich repeat [Source:MGI Symbol;Acc:MGI:2151110]	-
ENSMUSG00000023236	4905.2	4376.13	4799.64	209.262	287.435	217.517	4693.66	238.071	4.30133	2.72109e-197	5.28395e-195	Scg5	2	113776362	113829121	-	1569	protein_coding	secretogranin V [Source:MGI Symbol;Acc:MGI:98289]	-
ENSMUSG00000035640	10626.1	9312.53	10196.3	890.625	888.076	696.437	10045	825.046	3.60624	4.43663e-197	8.53623e-195	Cbarp	10	80130451	80140835	-	4996	protein_coding	calcium channel, voltage-dependent, beta subunit associated regulatory protein [Source:MGI Symbol;Acc:MGI:1354170]	-
ENSMUSG00000039278	43319	29785.7	39071	2179.56	2358.95	1706.75	37391.9	2081.75	4.16697	2.21213e-194	4.21753e-192	Pcsk1n	X	7919822	7924410	+	2193	protein_coding	proprotein convertase subtilisin/kexin type 1 inhibitor [Source:MGI Symbol;Acc:MGI:1353431]	-
ENSMUSG00000070802	14851.2	12874.5	14511.1	1667.02	1388.61	1552.19	14078.9	1535.94	3.19638	8.41542e-194	1.58998e-191	Pnmal2	7	16944682	16948828	+	4147	protein_coding	PNMA-like 2 [Source:MGI Symbol;Acc:MGI:3645856]	-
ENSMUSG00000005338	3535	3768.2	3603.52	240.6	257.7	260.448	3635.57	252.916	3.84518	9.92564e-194	1.85858e-191	Cadm3	1	173333258	173367695	-	7248	protein_coding	cell adhesion molecule 3 [Source:MGI Symbol;Acc:MGI:2137858]	-
ENSMUSG00000037771	3628.42	3140.82	3415.62	6.06555	18.832	12.4023	3394.95	12.4333	8.08899	4.70778e-192	8.73732e-190	Slc32a1	2	158610767	158615748	+	2797	protein_coding	solute carrier family 32 (GABA vesicular transporter), member 1 [Source:MGI Symbol;Acc:MGI:1194488]	-
ENSMUSG00000026051	5045.83	5363.41	5118.88	434.698	474.764	390.195	5176.04	433.219	3.57905	1.106e-190	2.03466e-188	1500015O10Rik	1	43730602	43742578	+	902	protein_coding	RIKEN cDNA 1500015O10 gene [Source:MGI Symbol;Acc:MGI:1926146]	-
ENSMUSG00000027350	4004.12	3601.87	4194.51	82.8959	50.5489	31.4827	3933.5	54.9759	6.16649	2.12e-190	3.86614e-188	Chgb	2	132781278	132795079	+	2740	protein_coding	chromogranin B [Source:MGI Symbol;Acc:MGI:88395]	-
ENSMUSG00000018593	45026.7	43233.1	44429.3	8193.55	7536.75	8166.43	44229.7	7965.58	2.47316	4.2344e-190	7.6555e-188	Sparc	11	55394500	55423183	-	3788	protein_coding	secreted acidic cysteine rich glycoprotein [Source:MGI Symbol;Acc:MGI:98373]	-
ENSMUSG00000064337	37443.4	45563.7	36021.1	2859.91	3703.95	3621.47	39676.1	3395.11	3.54667	1.71334e-188	3.07112e-186	mt-Rnr1	MT	70	1024	+	955	Mt_rRNA	mitochondrially encoded 12S rRNA [Source:MGI Symbol;Acc:MGI:102493]	-
ENSMUSG00000022099	2106.53	2146.73	2154.84	51.5572	45.5932	51.5172	2136.03	49.5559	5.42954	8.3781e-187	1.48903e-184	Dmtn	14	70601263	70636048	-	9804	protein_coding	dematin actin binding protein [Source:MGI Symbol;Acc:MGI:99670]	-
ENSMUSG00000041548	7588.34	7068.54	7428.29	755.161	815.721	666.862	7361.72	745.915	3.30322	2.36575e-186	4.16929e-184	Hspb8	5	116408491	116422864	-	1950	protein_coding	heat shock protein 8 [Source:MGI Symbol;Acc:MGI:2135756]	-
ENSMUSG00000030428	18531.9	17162.1	17266	2932.69	2977.43	2856.34	17653.3	2922.16	2.59486	1.20964e-185	2.11405e-183	Ttyh1	7	4119408	4136708	+	6379	protein_coding	tweety family member 1 [Source:MGI Symbol;Acc:MGI:1889007]	-
ENSMUSG00000007021	3772.07	3357.73	3134.77	94.0161	52.5313	49.6092	3421.52	65.3855	5.71321	1.27465e-185	2.20925e-183	Syngr3	17	24685092	24689955	-	2071	protein_coding	synaptogyrin 3 [Source:MGI Symbol;Acc:MGI:1341881]	-
ENSMUSG00000028927	2662.05	2557.2	2885.24	115.245	111.009	92.5402	2701.5	106.265	4.66927	2.28839e-185	3.93378e-183	Padi2	4	140906344	140952586	+	5013	protein_coding	peptidyl arginine deiminase, type II [Source:MGI Symbol;Acc:MGI:1338892]	-
ENSMUSG00000026424	4642.01	4035.69	4564.26	155.683	204.178	121.161	4413.98	160.34	4.78399	5.35049e-185	9.1228e-183	Gpr37l1	1	135160234	135167681	-	2269	protein_coding	G protein-coupled receptor 37-like 1 [Source:MGI Symbol;Acc:MGI:1928503]	-
ENSMUSG00000026959	3082.95	2726.45	3188.31	70.7648	104.071	63.9195	2999.24	79.5852	5.23698	6.36752e-183	1.07693e-180	Grin1	2	25291181	25319187	-	9700	protein_coding	glutamate receptor, ionotropic, NMDA1 (zeta 1) [Source:MGI Symbol;Acc:MGI:95819]	-
ENSMUSG00000038644	340.541	348.223	376.819	4372.25	4052.84	4098.48	355.194	4174.52	-3.55502	2.56396e-182	4.30171e-180	Pold1	7	44532746	44548849	-	4859	protein_coding	polymerase (DNA directed), delta 1, catalytic subunit [Source:MGI Symbol;Acc:MGI:97741]	-
ENSMUSG00000027469	363.646	368.649	419.249	4652.28	5520.74	4805.41	383.848	4992.81	-3.70141	7.63234e-182	1.27036e-179	Tpx2	2	152847964	152895321	+	4677	protein_coding	TPX2, microtubule-associated [Source:MGI Symbol;Acc:MGI:1919369]	-
ENSMUSG00000026204	10502.5	10106.2	10539.8	1237.37	1028.82	959.747	10382.9	1075.31	3.27169	4.01847e-181	6.63585e-179	Ptprn	1	75247027	75264502	-	4249	protein_coding	protein tyrosine phosphatase, receptor type, N [Source:MGI Symbol;Acc:MGI:102765]	-
ENSMUSG00000048240	5626.46	5920.76	5779.58	371.01	286.444	423.586	5775.6	360.347	4.002	4.92923e-181	8.07623e-179	Gng7	10	80948624	81014945	-	3786	protein_coding	guanine nucleotide binding protein (G protein), gamma 7 [Source:MGI Symbol;Acc:MGI:95787]	-
ENSMUSG00000004961	3391.35	2906.4	2972.12	50.5463	37.6639	16.2184	3089.96	34.8095	6.47986	1.14098e-180	1.85494e-178	Syt5	7	4539765	4547541	-	2380	protein_coding	synaptotagmin V [Source:MGI Symbol;Acc:MGI:1926368]	-
ENSMUSG00000040204	201.914	272.353	162.648	4767.52	5632.74	5313.91	212.305	5238.06	-4.62372	5.23978e-180	8.45298e-178	Pclaf	9	65890237	65903266	+	4813	protein_coding	PCNA clamp associated factor [Source:MGI Symbol;Acc:MGI:1915276]	-
ENSMUSG00000062380	8821.92	8728.92	8657.75	743.03	811.757	577.184	8736.19	710.657	3.62022	5.29059e-180	8.46979e-178	Tubb3	8	123411424	123422015	+	1868	protein_coding	tubulin, beta 3 class III [Source:MGI Symbol;Acc:MGI:107813]	-
ENSMUSG00000025403	1137.15	931.837	1150.66	11981.5	10884.9	10078.3	1073.21	10981.6	-3.35525	6.40266e-180	1.01725e-177	Shmt2	10	127517123	127522444	-	3109	protein_coding	serine hydroxymethyltransferase 2 (mitochondrial) [Source:MGI Symbol;Acc:MGI:1277989]	-
ENSMUSG00000002870	489.214	430.902	514.211	6803.53	5423.6	6234.54	478.109	6153.89	-3.68635	2.66956e-179	4.20948e-177	Mcm2	6	88883474	88898780	-	6956	protein_coding	minichromosome maintenance complex component 2 [Source:MGI Symbol;Acc:MGI:105380]	-
ENSMUSG00000003657	3195.46	2839.28	2924.64	144.562	147.682	112.575	2986.46	134.94	4.46931	4.64401e-179	7.26822e-177	Calb2	8	110137502	110168210	-	1743	protein_coding	calbindin 2 [Source:MGI Symbol;Acc:MGI:101914]	-
ENSMUSG00000021700	3684.67	4622.22	3962.16	104.125	54.5136	111.621	4089.68	90.0865	5.50358	3.06354e-178	4.75915e-176	Rab3c	13	110054187	110280996	-	12049	protein_coding	RAB3C, member RAS oncogene family [Source:MGI Symbol;Acc:MGI:1914545]	-
ENSMUSG00000028833	21677.1	18771	22547.5	2622.34	2164.68	2159.91	20998.5	2315.64	3.18091	1.2594e-177	1.94206e-175	Ncdn	4	126743750	126753438	-	3710	protein_coding	neurochondrin [Source:MGI Symbol;Acc:MGI:1347351]	-
ENSMUSG00000028803	2367.71	2655.44	2543.78	109.18	120.921	111.621	2522.31	113.907	4.46883	2.86929e-177	4.39231e-175	Nipal3	4	135445420	135495038	-	7588	protein_coding	NIPA-like domain containing 3 [Source:MGI Symbol;Acc:MGI:1921802]	-
ENSMUSG00000029730	996.509	781.07	911.235	8766.75	8743.98	8218.91	896.271	8576.54	-3.2586	3.43166e-176	5.21513e-174	Mcm7	5	138164583	138172422	-	4426	protein_coding	minichromosome maintenance complex component 7 [Source:MGI Symbol;Acc:MGI:1298398]	-
ENSMUSG00000024403	3776.09	4140.74	4017.72	171.857	107.045	97.3103	3978.18	125.404	4.98975	6.64886e-176	1.00316e-173	Atp6v1g2	17	35233660	35238767	+	2510	protein_coding	ATPase, H+ transporting, lysosomal V1 subunit G2 [Source:MGI Symbol;Acc:MGI:1913487]	-
ENSMUSG00000002012	3006.61	2920.01	3005.46	94.0161	69.3809	45.7931	2977.36	69.73	5.42017	3.64658e-175	5.46258e-173	Pnck	X	73655994	73660117	-	1971	protein_coding	pregnancy upregulated non-ubiquitously expressed CaM kinase [Source:MGI Symbol;Acc:MGI:1347357]	-
ENSMUSG00000003469	2486.25	2534.83	2790.28	72.7866	44.602	39.1149	2603.79	52.1679	5.64544	8.21268e-175	1.22153e-172	Phyhip	14	70457476	70468832	+	2910	protein_coding	phytanoyl-CoA hydroxylase interacting protein [Source:MGI Symbol;Acc:MGI:1860417]	-
ENSMUSG00000042066	4215.07	3946.2	4183.4	303.278	217.063	256.632	4114.89	258.991	3.99029	1.42646e-173	2.10674e-171	Tmcc2	1	132356315	132391281	-	5692	protein_coding	transmembrane and coiled-coil domains 2 [Source:MGI Symbol;Acc:MGI:1916125]	-
ENSMUSG00000022619	6063.44	5556	5496.71	482.211	348.887	370.161	5705.38	400.42	3.8333	4.23903e-173	6.21686e-171	Mapk8ip2	15	89453913	89464468	+	5700	protein_coding	mitogen-activated protein kinase 8 interacting protein 2 [Source:MGI Symbol;Acc:MGI:1926555]	-
ENSMUSG00000029177	191.868	227.609	268.723	5044.52	5853.77	4207.24	229.4	5035.17	-4.45619	5.2376e-173	7.62798e-171	Cenpa	5	30666777	30674830	+	5860	protein_coding	centromere protein A [Source:MGI Symbol;Acc:MGI:88375]	-
ENSMUSG00000105987	875.964	910.438	817.283	8315.87	7048.11	8256.11	867.895	7873.36	-3.18129	1.37567e-172	1.98969e-170	AI506816	5	23698296	23712667	-	4479	processed_transcript	expressed sequence AI506816 [Source:MGI Symbol;Acc:MGI:2140929]	-
ENSMUSG00000028756	17318.4	15659.3	17216.5	1830.79	1523.41	1293.65	16731.4	1549.28	3.43315	1.847e-172	2.6531e-170	Pink1	4	138313409	138326307	-	2673	protein_coding	PTEN induced putative kinase 1 [Source:MGI Symbol;Acc:MGI:1916193]	-
ENSMUSG00000007944	3226.6	2885	3076.18	78.8522	130.833	89.6781	3062.59	99.7876	4.93968	3.72625e-172	5.31611e-170	Ttc9b	7	27653915	27657346	+	2052	protein_coding	tetratricopeptide repeat domain 9B [Source:MGI Symbol;Acc:MGI:1920282]	-
ENSMUSG00000079037	19670	21776.6	19838.1	3444.22	3645.47	3474.55	20428.2	3521.41	2.53635	6.61439e-171	9.37277e-169	Prnp	2	131909928	131938429	+	2343	protein_coding	prion protein [Source:MGI Symbol;Acc:MGI:97769]	-
ENSMUSG00000031028	5482.81	5233.07	5483.58	676.309	663.083	663.046	5399.82	667.479	3.01614	1.70533e-170	2.40027e-168	Tub	7	108950338	109034460	+	8391	protein_coding	tubby bipartite transcription factor [Source:MGI Symbol;Acc:MGI:2651573]	Tub
ENSMUSG00000005667	240.086	164.385	169.72	3808.16	3755.49	3740.72	191.397	3768.12	-4.2997	1.93413e-170	2.70417e-168	Mthfd2	6	83305691	83325908	-	3487	protein_coding	methylenetetrahydrofolate dehydrogenase (NAD+ dependent), methenyltetrahydrofolate cyclohydrolase [Source:MGI Symbol;Acc:MGI:1338850]	-
ENSMUSG00000037894	3907.68	3641.75	3574.22	23478.7	26485.7	22581.7	3707.89	24182	-2.70527	2.76469e-170	3.83981e-168	H2afz	3	137864487	137866922	+	1776	protein_coding	H2A histone family, member Z [Source:MGI Symbol;Acc:MGI:1888388]	-
ENSMUSG00000061718	2520.41	2076.69	2784.22	58.6337	54.5136	40.069	2460.44	51.0721	5.59286	7.25262e-170	1.00067e-167	Ppp1r1b	11	98348404	98357796	+	2928	protein_coding	protein phosphatase 1, regulatory inhibitor subunit 1B [Source:MGI Symbol;Acc:MGI:94860]	-
ENSMUSG00000025318	2495.29	2265.39	2684.2	60.6555	66.4074	37.2069	2481.63	54.7566	5.50544	7.52695e-170	1.03173e-167	Jph3	8	121729623	121794276	+	4457	protein_coding	junctophilin 3 [Source:MGI Symbol;Acc:MGI:1891497]	-
ENSMUSG00000056413	2578.67	2409.35	2361.94	121.311	125.877	130.701	2449.99	125.963	4.28131	3.5924e-169	4.8922e-167	Adap1	5	139271876	139325622	-	3292	protein_coding	ArfGAP with dual PH domains 1 [Source:MGI Symbol;Acc:MGI:2442201]	-
ENSMUSG00000028137	2133.65	2019.3	2152.82	57.6227	52.5313	37.2069	2101.93	49.1203	5.42251	4.28068e-169	5.7919e-167	Celf3	3	94478295	94492198	+	5473	protein_coding	CUGBP, Elav-like family member 3 [Source:MGI Symbol;Acc:MGI:1926034]	-
ENSMUSG00000068859	2177.85	2018.33	2279.1	42.4589	21.8054	36.2529	2158.43	33.5057	6.01002	4.54207e-169	6.10617e-167	Sp9	2	73271925	73284706	+	5044	protein_coding	trans-acting transcription factor 9 [Source:MGI Symbol;Acc:MGI:3574660]	zf-C2H2
ENSMUSG00000022033	182.827	213.992	261.652	3938.57	5217.44	4501.08	219.49	4552.36	-4.37461	1.28674e-168	1.71882e-166	Pbk	14	65805837	65817822	+	1791	protein_coding	PDZ binding kinase [Source:MGI Symbol;Acc:MGI:1289156]	-
ENSMUSG00000090071	3499.84	2784.81	3609.58	129.398	102.089	79.1839	3298.08	103.557	4.99533	2.43082e-166	3.22653e-164	Cdk5r2	1	74854934	74857732	+	2799	protein_coding	cyclin-dependent kinase 5, regulatory subunit 2 (p39) [Source:MGI Symbol;Acc:MGI:1330828]	-
ENSMUSG00000046447	7049.9	5689.26	6219.03	385.163	479.719	329.138	6319.4	398.007	3.98933	7.41478e-166	9.78005e-164	Camk2n1	4	138454314	138460123	+	4444	protein_coding	calcium/calmodulin-dependent protein kinase II inhibitor 1 [Source:MGI Symbol;Acc:MGI:1913509]	-
ENSMUSG00000037259	2708.26	2603.89	2398.31	139.508	110.018	118.299	2570.15	122.608	4.39044	2.85515e-165	3.74239e-163	Dzank1	2	144470557	144527414	-	8262	protein_coding	double zinc ribbon and ankyrin repeat domains 1 [Source:MGI Symbol;Acc:MGI:2139080]	-
ENSMUSG00000027500	3309.98	3857.69	3586.35	102.103	162.55	164.092	3584.67	142.915	4.64708	1.39035e-164	1.81108e-162	Stmn2	3	8509360	8561606	+	5602	protein_coding	stathmin-like 2 [Source:MGI Symbol;Acc:MGI:98241]	-
ENSMUSG00000001473	1027.65	913.356	1033.47	7986.31	7253.28	8064.35	991.493	7767.98	-2.97002	2.00105e-164	2.5905e-162	Tubb6	18	67390717	67402748	+	1757	protein_coding	tubulin, beta 6 class V [Source:MGI Symbol;Acc:MGI:1915201]	-
ENSMUSG00000017724	301.364	197.456	266.703	4813.02	4971.64	4227.27	255.174	4670.64	-4.19479	5.17222e-164	6.65471e-162	Etv4	11	101769742	101785371	-	3104	protein_coding	ets variant 4 [Source:MGI Symbol;Acc:MGI:99423]	ETS
ENSMUSG00000063229	10012.3	9142.31	8834.54	63642.8	73201.8	58508.3	9329.72	65117.6	-2.80314	7.72945e-164	9.88427e-162	Ldha	7	46841475	46855627	+	3310	protein_coding	lactate dehydrogenase A [Source:MGI Symbol;Acc:MGI:96759]	-
ENSMUSG00000055022	5408.47	5809.88	5319.92	415.49	421.241	542.839	5512.76	459.857	3.58286	1.60304e-163	2.03751e-161	Cntn1	15	92051165	92341967	+	9433	protein_coding	contactin 1 [Source:MGI Symbol;Acc:MGI:105980]	-
ENSMUSG00000031490	309.4	379.349	365.706	6401.18	5647.61	4610.79	351.485	5553.19	-3.98154	3.67257e-163	4.63983e-161	Eif4ebp1	8	27260329	27276674	+	2196	protein_coding	eukaryotic translation initiation factor 4E binding protein 1 [Source:MGI Symbol;Acc:MGI:103267]	-
ENSMUSG00000022415	7273.92	6605.54	6818.1	613.632	701.738	508.494	6899.18	607.955	3.50477	9.79959e-163	1.23064e-160	Syngr1	15	80091334	80119501	+	4808	protein_coding	synaptogyrin 1 [Source:MGI Symbol;Acc:MGI:1328323]	-
ENSMUSG00000066357	35888.4	32550.1	34443.1	5534.82	4491.92	4496.31	34293.9	4841.01	2.82463	2.30288e-161	2.87476e-159	Wdr6	9	108572311	108578739	-	4163	protein_coding	WD repeat domain 6 [Source:MGI Symbol;Acc:MGI:1930140]	-
ENSMUSG00000030978	1512.85	1328.69	1335.54	9377.34	10445.8	10468.5	1392.36	10097.2	-2.85842	2.83023e-161	3.51217e-159	Rrm1	7	102441695	102469771	+	11012	protein_coding	ribonucleotide reductase M1 [Source:MGI Symbol;Acc:MGI:98180]	-
ENSMUSG00000032549	8483.39	8693.9	9420.48	534.78	333.028	562.873	8865.92	476.894	4.21629	5.82214e-161	7.18247e-159	Rab6b	9	103111787	103185276	+	5031	protein_coding	RAB6B, member RAS oncogene family [Source:MGI Symbol;Acc:MGI:107283]	-
ENSMUSG00000030701	10745.6	10339.7	10271.1	1589.17	1780.12	1706.75	10452.1	1692.01	2.62692	1.95549e-160	2.39828e-158	Plekhb1	7	100642892	100662414	-	3713	protein_coding	pleckstrin homology domain containing, family B (evectins) member 1 [Source:MGI Symbol;Acc:MGI:1351469]	-
ENSMUSG00000037852	116134	112285	111238	14434	18601	14843.6	113219	15959.6	2.82663	7.09826e-160	8.65493e-158	Cpe	8	64592542	64693054	-	2609	protein_coding	carboxypeptidase E [Source:MGI Symbol;Acc:MGI:101932]	-
ENSMUSG00000012443	205.932	157.576	188.915	2903.38	3213.33	3484.09	184.141	3200.27	-4.12	1.51993e-159	1.84254e-157	Kif11	19	37376403	37421859	+	4819	protein_coding	kinesin family member 11 [Source:MGI Symbol;Acc:MGI:1098231]	-
ENSMUSG00000032503	2988.52	2924.88	2941.82	218.36	235.895	197.483	2951.74	217.246	3.76464	5.06313e-159	6.10252e-157	Arpp21	9	112065091	112235938	-	17428	protein_coding	cyclic AMP-regulated phosphoprotein, 21 [Source:MGI Symbol;Acc:MGI:107562]	-
ENSMUSG00000022323	4839.9	4668.91	4434.95	250.71	372.675	305.287	4647.92	309.557	3.90801	8.87665e-159	1.06378e-156	Rida	15	34484021	34495255	-	3192	protein_coding	reactive intermediate imine deaminase A homolog [Source:MGI Symbol;Acc:MGI:1095401]	-
ENSMUSG00000041313	403.827	351.141	371.768	4068.97	3881.37	4508.71	375.579	4153.02	-3.46721	2.24024e-158	2.66945e-156	Slc7a1	5	148327410	148399904	-	11530	protein_coding	solute carrier family 7 (cationic amino acid transporter, y+ system), member 1 [Source:MGI Symbol;Acc:MGI:88117]	-
ENSMUSG00000026701	64831.4	61937	61567	9017.45	10959.2	8866.69	62778.4	9614.45	2.707	4.01088e-158	4.75233e-156	Prdx6	1	161240112	161251219	-	4804	protein_coding	peroxiredoxin 6 [Source:MGI Symbol;Acc:MGI:894320]	-
ENSMUSG00000001507	2523.42	2796.48	3192.35	80.874	72.3544	116.391	2837.42	89.8731	4.97823	4.47916e-158	5.27736e-156	Itga3	11	95044474	95076801	-	5710	protein_coding	integrin alpha 3 [Source:MGI Symbol;Acc:MGI:96602]	-
ENSMUSG00000041556	19480.1	15759.5	18197.4	1519.42	1514.49	1037.98	17812.4	1357.29	3.71434	4.51247e-158	5.2869e-156	Fbxo2	4	148160621	148166424	+	1288	protein_coding	F-box protein 2 [Source:MGI Symbol;Acc:MGI:2446216]	-
ENSMUSG00000022661	2488.26	2567.9	2379.11	89.9724	113.983	128.793	2478.42	110.916	4.48018	9.79574e-158	1.14131e-155	Cd200	16	45382135	45409053	-	3321	protein_coding	CD200 antigen [Source:MGI Symbol;Acc:MGI:1196990]	-
ENSMUSG00000035835	2413.92	2048.48	2606.42	78.8522	69.3809	92.5402	2356.27	80.2578	4.87445	3.38326e-157	3.9201e-155	Plppr3	10	79860475	79874634	-	4357	protein_coding	phospholipid phosphatase related 3 [Source:MGI Symbol;Acc:MGI:2388640]	-
ENSMUSG00000030189	1768	1699.29	1524.45	13242.1	12201.1	11170.7	1663.91	12204.6	-2.87471	3.82991e-157	4.41323e-155	Ybx3	6	131364855	131388476	-	3075	protein_coding	Y box protein 3 [Source:MGI Symbol;Acc:MGI:2137670]	CSD
ENSMUSG00000059361	1991.01	1964.83	1851.77	23.2513	22.7966	11.4483	1935.87	19.1654	6.66528	9.0343e-157	1.03534e-154	Nrsn2	2	152368755	152376638	-	1455	protein_coding	neurensin 2 [Source:MGI Symbol;Acc:MGI:2684969]	-
ENSMUSG00000031284	2213.01	2582.49	2336.68	109.18	89.204	116.391	2377.4	104.925	4.50139	4.02942e-156	4.59266e-154	Pak3	X	143518591	143797796	+	9552	protein_coding	p21 (RAC1) activated kinase 3 [Source:MGI Symbol;Acc:MGI:1339656]	-
ENSMUSG00000066705	12800.9	11636.3	12233	1633.66	1779.12	1408.14	12223.4	1606.97	2.92738	1.23289e-155	1.39763e-153	Fxyd6	9	45370185	45396159	+	4107	protein_coding	FXYD domain-containing ion transport regulator 6 [Source:MGI Symbol;Acc:MGI:1890226]	-
ENSMUSG00000030796	611.768	617.658	546.539	5240.64	5796.28	5015.3	591.988	5350.74	-3.17595	6.1208e-155	6.88807e-153	Tead2	7	45215753	45233644	+	4788	protein_coding	TEA domain family member 2 [Source:MGI Symbol;Acc:MGI:104904]	TEA
ENSMUSG00000019082	4361.74	3888.81	4214.72	444.807	397.453	431.218	4155.09	424.493	3.29107	6.14185e-155	6.88807e-153	Slc25a22	7	141429744	141437892	-	5992	protein_coding	solute carrier family 25 (mitochondrial carrier, glutamate), member 22 [Source:MGI Symbol;Acc:MGI:1915517]	-
ENSMUSG00000024897	2476.21	2807.18	2782.2	179.945	160.567	182.218	2688.53	174.243	3.9475	4.32116e-154	4.8204e-152	Apba1	19	23758876	23949597	+	6632	protein_coding	amyloid beta (A4) precursor protein binding, family A, member 1 [Source:MGI Symbol;Acc:MGI:1860297]	-
ENSMUSG00000032218	64.2909	106.996	104.055	2803.3	3142.95	2514.8	91.7805	2820.35	-4.94073	9.05982e-154	1.0053e-151	Ccnb2	9	70407692	70421547	-	1531	protein_coding	cyclin B2 [Source:MGI Symbol;Acc:MGI:88311]	-
ENSMUSG00000024640	4769.58	5073.55	4572.34	23665.8	25024.7	23963.1	4805.16	24217.9	-2.33338	3.31055e-153	3.65415e-151	Psat1	19	15904678	15947337	-	4254	protein_coding	phosphoserine aminotransferase 1 [Source:MGI Symbol;Acc:MGI:2183441]	-
ENSMUSG00000029309	68749.1	69997.7	68529.5	14135.8	15819.8	14771.1	69092.1	14908.9	2.21234	3.48748e-153	3.82929e-151	Sparcl1	5	104079111	104113733	-	2937	protein_coding	SPARC-like 1 [Source:MGI Symbol;Acc:MGI:108110]	-
ENSMUSG00000034958	3937.82	3539.62	4098.54	291.147	227.966	307.195	3858.66	275.436	3.80795	2.45486e-151	2.68143e-149	Atcay	10	81204508	81230833	-	3996	protein_coding	ataxia, cerebellar, Cayman type [Source:MGI Symbol;Acc:MGI:2448730]	-
ENSMUSG00000037313	278.259	297.643	331.358	3562.5	3973.54	3390.6	302.42	3642.21	-3.59028	4.17404e-151	4.53565e-149	Tacc3	5	33658128	33678995	+	3552	protein_coding	transforming, acidic coiled-coil containing protein 3 [Source:MGI Symbol;Acc:MGI:1341163]	-
ENSMUSG00000034245	4258.27	3855.74	4048.03	145.573	250.762	172.678	4054.01	189.671	4.41763	6.04841e-150	6.53852e-148	Hdac11	6	91156665	91174692	+	3849	protein_coding	histone deacetylase 11 [Source:MGI Symbol;Acc:MGI:2385252]	-
ENSMUSG00000038943	254.15	273.326	344.491	3728.29	3728.73	4046.96	290.656	3834.66	-3.72204	3.02709e-149	3.2556e-147	Prc1	7	80294450	80316259	+	8225	protein_coding	protein regulator of cytokinesis 1 [Source:MGI Symbol;Acc:MGI:1858961]	-
ENSMUSG00000005045	3143.22	3047.44	3469.16	110.191	126.868	182.218	3219.94	139.759	4.52389	3.84038e-149	4.1092e-147	Chd5	4	152338651	152390194	+	9583	protein_coding	chromodomain helicase DNA binding protein 5 [Source:MGI Symbol;Acc:MGI:3036258]	-
ENSMUSG00000033419	5255.78	5488.89	5205.76	250.71	414.303	316.736	5316.81	327.249	4.02184	8.06517e-149	8.58593e-147	Snap91	9	86765923	86880654	-	9126	protein_coding	synaptosomal-associated protein 91 [Source:MGI Symbol;Acc:MGI:109132]	-
ENSMUSG00000018362	1406.36	1422.07	1225.42	9265.13	10753	9483.94	1351.29	9834.04	-2.86336	2.30773e-148	2.44433e-146	Kpna2	11	106988629	106999541	-	2873	protein_coding	karyopherin (importin) alpha 2 [Source:MGI Symbol;Acc:MGI:103561]	-
ENSMUSG00000029752	1558.05	1610.77	1668.91	10661.2	12714.5	10537.2	1612.58	11304.3	-2.80943	3.74907e-148	3.95103e-146	Asns	6	7675169	7693254	-	2735	protein_coding	asparagine synthetase [Source:MGI Symbol;Acc:MGI:1350929]	-
ENSMUSG00000030329	1800.15	2081.56	1923.49	27.295	9.91156	24.8046	1935.07	20.6704	6.54825	5.81506e-148	6.09767e-146	Pianp	6	124996694	125003096	+	2851	protein_coding	PILR alpha associated neural protein [Source:MGI Symbol;Acc:MGI:2441908]	-
ENSMUSG00000039004	1906.63	1896.75	2035.63	10.1093	12.885	14.3103	1946.33	12.4349	7.28648	8.70274e-148	9.08029e-146	Bmp6	13	38345107	38500302	+	3900	protein_coding	bone morphogenetic protein 6 [Source:MGI Symbol;Acc:MGI:88182]	-
ENSMUSG00000038252	971.396	827.759	999.126	7122.98	7004.5	6812.68	932.76	6980.05	-2.90387	1.01849e-147	1.05741e-145	Ncapd2	6	125168007	125191701	-	6267	protein_coding	non-SMC condensin I complex, subunit D2 [Source:MGI Symbol;Acc:MGI:1915548]	-
ENSMUSG00000028528	2187.9	2312.08	2463.97	61.6665	23.7877	39.1149	2321.32	41.523	5.80769	3.06981e-147	3.17143e-145	Dnajc6	4	101496648	101642799	+	5909	protein_coding	DnaJ heat shock protein family (Hsp40) member C6 [Source:MGI Symbol;Acc:MGI:1919935]	-
ENSMUSG00000023960	3561.11	3868.39	3871.23	396.283	433.135	400.69	3766.91	410.036	3.19959	2.11579e-145	2.17511e-143	Enpp5	17	44078813	44086567	+	4858	protein_coding	ectonucleotide pyrophosphatase/phosphodiesterase 5 [Source:MGI Symbol;Acc:MGI:1933830]	-
ENSMUSG00000015090	7362.32	7136.62	7394.95	631.828	800.854	541.885	7297.96	658.189	3.47122	9.40087e-145	9.61732e-143	Ptgds	2	25466709	25470046	-	1649	protein_coding	prostaglandin D2 synthase (brain) [Source:MGI Symbol;Acc:MGI:99261]	-
ENSMUSG00000021186	2954.37	2862.63	3084.26	236.557	174.443	210.839	2967.08	207.28	3.83965	3.3315e-144	3.39166e-142	Fbln5	12	101746565	101819055	-	6911	protein_coding	fibulin 5 [Source:MGI Symbol;Acc:MGI:1346091]	-
ENSMUSG00000033720	13572.4	13812.2	13782.7	2491.93	2132.97	2492.86	13722.4	2372.59	2.53198	1.35673e-143	1.37456e-141	Sfxn5	6	85213049	85333422	-	9635	protein_coding	sideroflexin 5 [Source:MGI Symbol;Acc:MGI:2137681]	-
ENSMUSG00000040794	2883.05	2426.86	2918.58	88.9614	132.815	79.1839	2742.83	100.32	4.77385	2.91019e-143	2.93425e-141	C1qtnf4	2	90885860	90890525	+	1290	protein_coding	C1q and tumor necrosis factor related protein 4 [Source:MGI Symbol;Acc:MGI:1914695]	-
ENSMUSG00000031983	11749.2	12332.7	12311.8	1691.28	2010.06	2040.65	12131.2	1914	2.66392	8.74432e-143	8.77445e-141	2310022B05Rik	8	124635756	124663369	-	3307	protein_coding	RIKEN cDNA 2310022B05 gene [Source:MGI Symbol;Acc:MGI:1916801]	-
ENSMUSG00000027581	16130	13775.2	14184.8	1610.4	1977.36	1443.44	14696.7	1677.07	3.13158	1.16186e-141	1.16031e-139	Stmn3	2	181306459	181314500	-	1136	protein_coding	stathmin-like 3 [Source:MGI Symbol;Acc:MGI:1277137]	-
ENSMUSG00000047013	1603.25	1643.85	1666.89	17.1857	31.717	20.0345	1638	22.9791	6.15546	3.8451e-141	3.82178e-139	Fbxo41	6	85469574	85502994	-	6680	protein_coding	F-box protein 41 [Source:MGI Symbol;Acc:MGI:1261912]	-
ENSMUSG00000003955	1138.15	1075.79	1008.22	8751.58	9919.49	7656.03	1074.05	8775.7	-3.0304	5.41544e-140	5.3572e-138	Fam162a	16	36043761	36071594	-	850	protein_coding	family with sequence similarity 162, member A [Source:MGI Symbol;Acc:MGI:1917436]	-
ENSMUSG00000070304	2219.04	2219.68	2070.99	44.4807	23.7877	12.4023	2169.9	26.8903	6.34373	7.61301e-140	7.49578e-138	Scn2b	9	45117782	45130070	+	4656	protein_coding	sodium channel, voltage-gated, type II, beta [Source:MGI Symbol;Acc:MGI:106921]	-
ENSMUSG00000042216	4541.55	4486.05	4396.56	553.987	444.038	452.207	4474.72	483.411	3.21089	8.30112e-140	8.1351e-138	Sgsm1	5	113243220	113310786	-	7466	protein_coding	small G protein signaling modulator 1 [Source:MGI Symbol;Acc:MGI:107320]	-
ENSMUSG00000033059	20445.5	20073.4	20935.2	4785.72	4627.71	4658.49	20484.7	4690.64	2.1267	1.05396e-139	1.02808e-137	Pygb	2	150786735	150831758	+	4809	protein_coding	brain glycogen phosphorylase [Source:MGI Symbol;Acc:MGI:97828]	-
ENSMUSG00000032297	1802.15	1887.99	1965.92	36.3933	18.832	12.4023	1885.36	22.5425	6.39513	3.2625e-139	3.16765e-137	Celf6	9	59577917	59607292	+	3621	protein_coding	CUGBP, Elav-like family member 6 [Source:MGI Symbol;Acc:MGI:1923433]	-
ENSMUSG00000031004	438.986	360.868	371.768	4652.28	4098.43	5446.52	390.541	4732.41	-3.59924	4.4544e-139	4.30496e-137	Mki67	7	135689784	135716361	-	10061	protein_coding	antigen identified by monoclonal antibody Ki 67 [Source:MGI Symbol;Acc:MGI:106035]	-
ENSMUSG00000018909	5892.66	5932.43	6729.2	610.599	509.454	705.977	6184.77	608.677	3.34462	1.25955e-137	1.21171e-135	Arrb1	7	99535466	99606771	+	11175	protein_coding	arrestin, beta 1 [Source:MGI Symbol;Acc:MGI:99473]	-
ENSMUSG00000020897	148.673	199.401	118.198	3354.25	2920.94	3098.67	155.424	3124.62	-4.32809	3.37796e-136	3.23482e-134	Aurkb	11	69045647	69051664	+	2946	protein_coding	aurora kinase B [Source:MGI Symbol;Acc:MGI:107168]	-
ENSMUSG00000023015	624.827	838.459	646.553	6524.51	6403.86	7237.22	703.28	6721.86	-3.25637	1.39052e-135	1.32555e-133	Racgap1	15	99620496	99651656	-	7079	protein_coding	Rac GTPase-activating protein 1 [Source:MGI Symbol;Acc:MGI:1349423]	-
ENSMUSG00000036006	1887.54	1826.71	1875	25.2731	56.4959	33.3908	1863.09	38.3866	5.6005	1.75105e-134	1.66167e-132	Ripor2	13	24582189	24733816	+	11662	protein_coding	RHO family interacting cell polarization regulator 2 [Source:MGI Symbol;Acc:MGI:2444879]	-
ENSMUSG00000009894	10214.2	9398.13	9487.15	1910.65	1797.96	1837.45	9699.83	1848.68	2.39149	2.2253e-134	2.10221e-132	Snap47	11	59407134	59451186	-	2651	protein_coding	synaptosomal-associated protein, 47 [Source:MGI Symbol;Acc:MGI:1915076]	-
ENSMUSG00000048458	518.346	642.948	504.109	5090.01	4767.46	5369.24	555.134	5075.57	-3.19231	2.2048e-133	2.07351e-131	Inka2	3	105704599	105720842	+	4781	protein_coding	inka box actin regulator 2 [Source:MGI Symbol;Acc:MGI:1923497]	-
ENSMUSG00000027546	9676.79	8840.78	9338.65	1519.42	1439.16	1224.01	9285.4	1394.2	2.73576	4.89537e-133	4.58329e-131	Atp9a	2	168634438	168742409	-	5917	protein_coding	ATPase, class II, type 9A [Source:MGI Symbol;Acc:MGI:1330826]	-
ENSMUSG00000027496	174.791	183.838	218.212	2706.25	2700.9	2395.55	192.28	2600.9	-3.75796	2.43193e-132	2.26678e-130	Aurka	2	172356190	172370535	-	2531	protein_coding	aurora kinase A [Source:MGI Symbol;Acc:MGI:894678]	-
ENSMUSG00000031824	5655.59	5473.33	6420.07	794.587	654.163	735.551	5849.66	728.101	3.0062	3.05213e-132	2.83227e-130	6430548M08Rik	8	120114152	120165306	+	6626	protein_coding	RIKEN cDNA 6430548M08 gene [Source:MGI Symbol;Acc:MGI:2443793]	-
ENSMUSG00000032174	1781.06	1734.31	1666.89	19.2076	4.95578	15.2644	1727.42	13.1426	7.03928	7.01585e-132	6.48178e-130	Icam5	9	21032073	21039036	+	2947	protein_coding	intercellular adhesion molecule 5, telencephalin [Source:MGI Symbol;Acc:MGI:109430]	-
ENSMUSG00000037347	278.259	177.03	289.939	4479.41	4487.95	3808.46	248.409	4258.61	-4.10044	1.50059e-131	1.38028e-129	Chst7	X	20059560	20097521	+	2206	protein_coding	carbohydrate (N-acetylglucosamino) sulfotransferase 7 [Source:MGI Symbol;Acc:MGI:1891767]	-
ENSMUSG00000000308	1632.39	1693.45	1634.57	64.6992	73.3455	80.1379	1653.47	72.7276	4.5056	6.51776e-131	5.96901e-129	Ckmt1	2	121357714	121363737	+	2496	protein_coding	creatine kinase, mitochondrial 1, ubiquitous [Source:MGI Symbol;Acc:MGI:99441]	-
ENSMUSG00000017466	20226.5	20559.7	21961.6	3744.47	3008.16	3712.1	20915.9	3488.24	2.58401	1.2143e-130	1.10723e-128	Timp2	11	118301069	118355740	-	3896	protein_coding	tissue inhibitor of metalloproteinase 2 [Source:MGI Symbol;Acc:MGI:98753]	-
ENSMUSG00000027331	188.855	121.586	199.017	2917.53	3114.21	3152.09	169.819	3061.28	-4.17326	2.43904e-130	2.21435e-128	Knstrn	2	118814003	118853957	+	5158	protein_coding	kinetochore-localized astrin/SPAG5 binding [Source:MGI Symbol;Acc:MGI:1289298]	-
ENSMUSG00000026355	809.664	902.656	619.276	7170.49	7707.23	7296.37	777.199	7391.36	-3.2492	9.28617e-130	8.39438e-128	Mcm6	1	128331590	128359664	-	4666	protein_coding	minichromosome maintenance complex component 6 [Source:MGI Symbol;Acc:MGI:1298227]	-
ENSMUSG00000026576	13237.9	13670.2	13499.8	1900.54	2449.15	2050.19	13469.3	2133.29	2.6585	4.73028e-129	4.25766e-127	Atp1b1	1	164437109	164458355	-	3081	protein_coding	ATPase, Na+/K+ transporting, beta 1 polypeptide [Source:MGI Symbol;Acc:MGI:88108]	-
ENSMUSG00000022421	5687.74	5776.8	6458.46	833.003	668.039	791.839	5974.33	764.293	2.96659	7.83522e-129	7.02223e-127	Nptxr	15	79786351	79804766	-	5170	protein_coding	neuronal pentraxin receptor [Source:MGI Symbol;Acc:MGI:1920590]	-
ENSMUSG00000026163	1380.25	1629.26	1699.22	16.1748	10.9027	21.9425	1569.57	16.34	6.58122	7.8264e-128	6.98448e-126	Sphkap	1	83254139	83408200	-	9602	protein_coding	SPHK1 interactor, AKAP domain containing [Source:MGI Symbol;Acc:MGI:1924879]	-
ENSMUSG00000020886	10894.3	11103.3	11118.7	2363.54	2074.49	2168.49	11038.7	2202.18	2.32564	1.14936e-127	1.02137e-125	Dlg4	11	70016942	70047522	+	13251	protein_coding	discs large MAGUK scaffold protein 4 [Source:MGI Symbol;Acc:MGI:1277959]	-
ENSMUSG00000019929	2625.88	2570.82	2419.52	208.251	165.523	147.874	2538.74	173.882	3.86916	3.71294e-127	3.28556e-125	Dcn	10	97479609	97518143	+	5838	protein_coding	decorin [Source:MGI Symbol;Acc:MGI:94872]	-
ENSMUSG00000038530	2450.09	2462.85	2319.51	182.978	214.09	214.655	2410.82	203.907	3.56303	4.06529e-127	3.58224e-125	Rgs4	1	169741477	169747642	-	3098	protein_coding	regulator of G-protein signaling 4 [Source:MGI Symbol;Acc:MGI:108409]	-
ENSMUSG00000038738	1546	1513.51	2026.54	25.2731	34.6905	17.1724	1695.35	25.712	6.04646	4.01683e-126	3.52473e-124	Shank1	7	44310253	44360572	+	10514	protein_coding	SH3 and multiple ankyrin repeat domains 1 [Source:MGI Symbol;Acc:MGI:3613677]	-
ENSMUSG00000020407	50.2273	28.208	20.2048	1640.73	1994.21	1859.39	32.88	1831.44	-5.80026	1.17946e-125	1.03065e-123	Upp1	11	9118103	9136170	+	1961	protein_coding	uridine phosphorylase 1 [Source:MGI Symbol;Acc:MGI:1097668]	-
ENSMUSG00000036570	1347.1	1565.06	1329.47	35.3824	28.7435	26.7126	1413.88	30.2795	5.54745	2.17774e-125	1.89508e-123	Fxyd1	7	31051678	31057199	-	2186	protein_coding	FXYD domain-containing ion transport regulator 1 [Source:MGI Symbol;Acc:MGI:1889273]	-
ENSMUSG00000019961	1319.97	1349.12	1156.72	7391.89	7751.83	8338.16	1275.27	7827.29	-2.61763	2.71578e-125	2.35353e-123	Tmpo	10	91147571	91181315	-	10998	protein_coding	thymopoietin [Source:MGI Symbol;Acc:MGI:106920]	-
ENSMUSG00000000325	5032.77	4406.28	4382.42	466.037	582.8	550.471	4607.16	533.102	3.11113	3.11407e-125	2.68759e-123	Arvcf	16	18348182	18407076	+	6715	protein_coding	armadillo repeat gene deleted in velocardiofacial syndrome [Source:MGI Symbol;Acc:MGI:109620]	-
ENSMUSG00000020534	71.3227	70.0337	82.8396	1567.95	1576.93	1618.02	74.732	1587.63	-4.40957	7.03018e-125	6.04249e-123	Shmt1	11	60788104	60811718	-	3883	protein_coding	serine hydroxymethyltransferase 1 (soluble) [Source:MGI Symbol;Acc:MGI:98299]	-
ENSMUSG00000036949	2753.46	3239.06	2932.72	284.07	292.391	317.69	2975.08	298.05	3.31899	1.4929e-124	1.27792e-122	Slc39a12	2	14388316	14494977	+	2998	protein_coding	solute carrier family 39 (zinc transporter), member 12 [Source:MGI Symbol;Acc:MGI:2139274]	-
ENSMUSG00000029712	1388.28	1422.07	1732.56	35.3824	22.7966	20.9885	1514.3	26.3892	5.84674	7.1323e-124	6.08043e-122	Actl6b	5	137553517	137569582	+	4267	protein_coding	actin-like 6B [Source:MGI Symbol;Acc:MGI:1933548]	-
ENSMUSG00000036422	1536.95	1825.74	1908.34	30.3278	8.9204	28.6207	1757.01	22.6229	6.2782	1.27914e-123	1.08608e-121	Pcdh8	14	79766775	79771312	-	4538	protein_coding	protocadherin 8 [Source:MGI Symbol;Acc:MGI:1306800]	-
ENSMUSG00000041120	6005.17	6019.98	6350.36	1106.96	963.403	1003.63	6125.17	1024.67	2.57971	1.67278e-123	1.41458e-121	Nbl1	4	139082284	139092993	-	2033	protein_coding	neuroblastoma, suppression of tumorigenicity 1 [Source:MGI Symbol;Acc:MGI:104591]	-
ENSMUSG00000028195	3226.6	2778.97	3056.98	321.474	282.479	261.402	3020.85	288.452	3.38911	2.94962e-123	2.48432e-121	Cyr61	3	145646976	145649981	-	2019	protein_coding	cysteine rich protein 61 [Source:MGI Symbol;Acc:MGI:88613]	-
ENSMUSG00000029757	1669.55	1460.98	1613.35	17.1857	27.7524	8.5862	1581.3	17.8414	6.47598	4.18331e-123	3.5093e-121	Dync1i1	6	5725639	6028039	+	3572	protein_coding	dynein cytoplasmic 1 intermediate chain 1 [Source:MGI Symbol;Acc:MGI:107743]	-
ENSMUSG00000043670	2770.54	2063.07	2062.91	61.6665	22.7966	48.6552	2298.84	44.3727	5.69589	4.40189e-123	3.67795e-121	Diras1	10	81019589	81025662	-	3035	protein_coding	DIRAS family, GTP-binding RAS-like 1 [Source:MGI Symbol;Acc:MGI:2183442]	-
ENSMUSG00000057880	12073.6	13762.6	12579.5	1419.34	1070.45	1644.74	12805.2	1378.17	3.21574	3.10234e-122	2.58184e-120	Abat	16	8513429	8621568	+	7748	protein_coding	4-aminobutyrate aminotransferase [Source:MGI Symbol;Acc:MGI:2443582]	-
ENSMUSG00000035914	478.164	408.53	414.198	3864.77	3452.2	4096.57	433.63	3804.51	-3.13333	1.14221e-121	9.46816e-120	Cd276	9	58524298	58555437	-	3658	protein_coding	CD276 antigen [Source:MGI Symbol;Acc:MGI:2183926]	-
ENSMUSG00000028044	250.132	283.053	251.549	2808.35	3335.24	2680.8	261.578	2941.46	-3.4909	1.4546e-121	1.20101e-119	Cks1b	3	89415472	89418383	-	1126	protein_coding	CDC28 protein kinase 1b [Source:MGI Symbol;Acc:MGI:1889208]	-
ENSMUSG00000042428	2471.18	2520.24	2361.94	245.655	243.824	259.494	2451.12	249.658	3.29522	4.55433e-121	3.74563e-119	Mgat3	15	80173721	80215519	+	4665	protein_coding	mannoside acetylglucosaminyltransferase 3 [Source:MGI Symbol;Acc:MGI:104532]	-
ENSMUSG00000025272	3385.32	3897.57	3524.72	346.747	284.462	391.149	3602.54	340.786	3.40166	6.90104e-120	5.65346e-118	Tro	X	150645304	150657583	-	7296	protein_coding	trophinin [Source:MGI Symbol;Acc:MGI:1928994]	-
ENSMUSG00000037032	7825.41	7030.6	7949.57	1357.67	1260.75	1144.83	7601.86	1254.42	2.59952	7.92496e-120	6.46702e-118	Apbb1	7	105558483	105581653	-	4408	protein_coding	amyloid beta (A4) precursor protein-binding, family B, member 1 [Source:MGI Symbol;Acc:MGI:107765]	-
ENSMUSG00000040084	167.759	176.057	213.16	2401.96	2190.45	2407	185.659	2333.14	-3.65187	2.25389e-119	1.83212e-117	Bub1b	2	118598211	118641591	+	4275	protein_coding	BUB1B, mitotic checkpoint serine/threonine kinase [Source:MGI Symbol;Acc:MGI:1333889]	-
ENSMUSG00000022945	98.4455	123.532	90.9215	1749.91	2004.12	2145.6	104.3	1966.54	-4.23586	2.82814e-119	2.29003e-117	Chaf1b	16	93883901	93906115	+	4681	protein_coding	chromatin assembly factor 1, subunit B (p60) [Source:MGI Symbol;Acc:MGI:1314881]	-
ENSMUSG00000011751	1820.24	1435.69	1879.04	53.579	26.7612	36.2529	1711.66	38.8644	5.46309	2.92907e-119	2.36263e-117	Sptbn4	7	27356383	27447686	-	9563	protein_coding	spectrin beta, non-erythrocytic 4 [Source:MGI Symbol;Acc:MGI:1890574]	-
ENSMUSG00000032518	23751.5	22753.2	22118.2	107080	125491	101257	22874.3	111276	-2.28235	4.1877e-119	3.36492e-117	Rpsa	9	120127689	120132369	+	3170	protein_coding	ribosomal protein SA [Source:MGI Symbol;Acc:MGI:105381]	-
ENSMUSG00000030677	197.895	262.626	194.976	3000.43	3326.32	2634.06	218.499	2986.93	-3.77219	9.62454e-119	7.70404e-117	Kif22	7	127027729	127042471	-	4903	protein_coding	kinesin family member 22 [Source:MGI Symbol;Acc:MGI:109233]	-
ENSMUSG00000026185	25703.3	27521.3	28120	3579.69	2444.19	3664.4	27114.9	3229.43	3.0697	9.716e-119	7.74768e-117	Igfbp5	1	72857932	72874884	-	6006	protein_coding	insulin-like growth factor binding protein 5 [Source:MGI Symbol;Acc:MGI:96440]	-
ENSMUSG00000058624	1534.95	1828.66	1472.93	9.09833	29.7347	25.7586	1612.18	21.5305	6.22099	1.67545e-118	1.33097e-116	Gda	19	21391307	21473445	-	6135	protein_coding	guanine deaminase [Source:MGI Symbol;Acc:MGI:95678]	-
ENSMUSG00000029053	2781.59	2386.98	2727.64	175.901	120.921	187.942	2632.07	161.588	4.02525	3.68259e-118	2.91438e-116	Prkcz	4	155260129	155361361	-	6318	protein_coding	protein kinase C, zeta [Source:MGI Symbol;Acc:MGI:97602]	-
ENSMUSG00000021066	1998.04	1642.87	1838.63	91.9942	114.974	95.4023	1826.52	100.79	4.17967	8.24033e-118	6.49685e-116	Atl1	12	69892614	69966417	+	9175	protein_coding	atlastin GTPase 1 [Source:MGI Symbol;Acc:MGI:1921241]	-
ENSMUSG00000062248	163.741	107.969	134.362	2081.5	2233.07	2227.64	135.357	2180.74	-4.0109	4.6651e-117	3.66429e-115	Cks2	13	51645232	51650660	+	692	protein_coding	CDC28 protein kinase regulatory subunit 2 [Source:MGI Symbol;Acc:MGI:1913447]	-
ENSMUSG00000000197	1376.23	1481.41	1488.08	61.6665	44.602	41.023	1448.57	49.0971	4.88545	5.75575e-117	4.50409e-115	Nalcn	14	123276634	123627144	-	14715	protein_coding	sodium leak channel, non-selective [Source:MGI Symbol;Acc:MGI:2444306]	-
ENSMUSG00000038065	2203.97	2208.98	2339.71	111.202	89.204	151.69	2250.89	117.365	4.25971	7.44967e-117	5.80797e-115	Mturn	6	54681624	54703851	+	5695	protein_coding	maturin, neural progenitor differentiation regulator homolog (Xenopus) [Source:MGI Symbol;Acc:MGI:1915485]	-
ENSMUSG00000061451	1717.77	1599.1	1523.44	14.153	9.91156	33.3908	1613.44	19.1518	6.38636	1.13035e-116	8.77987e-115	Tmem151a	19	5070859	5085531	-	4807	protein_coding	transmembrane protein 151A [Source:MGI Symbol;Acc:MGI:2147713]	-
ENSMUSG00000037031	4975.51	4478.26	4794.59	809.751	776.075	756.54	4749.46	780.789	2.60486	1.29786e-116	1.00438e-114	Tspan15	10	62185396	62231251	-	8183	protein_coding	tetraspanin 15 [Source:MGI Symbol;Acc:MGI:1917673]	-
ENSMUSG00000027950	1718.78	1565.06	1674.98	77.8413	44.602	62.0115	1652.94	61.4849	4.74962	1.32066e-116	1.01827e-114	Chrnb2	3	89746195	89764632	-	8380	protein_coding	cholinergic receptor, nicotinic, beta polypeptide 2 (neuronal) [Source:MGI Symbol;Acc:MGI:87891]	-
ENSMUSG00000016319	7743.04	7194.99	7523.25	34700	38443	31666.9	7487.09	34936.6	-2.22227	4.15847e-116	3.19456e-114	Slc25a5	X	36795651	36798807	+	1646	protein_coding	solute carrier family 25 (mitochondrial carrier, adenine nucleotide translocator), member 5 [Source:MGI Symbol;Acc:MGI:1353496]	-
ENSMUSG00000040855	1795.12	1858.81	1631.54	121.311	118.939	109.713	1761.82	116.654	3.91729	5.03457e-116	3.85347e-114	Reps2	X	162411954	162643649	-	8296	protein_coding	RALBP1 associated Eps domain containing protein 2 [Source:MGI Symbol;Acc:MGI:2663511]	-
ENSMUSG00000064373	10155	10757.9	9810.43	2298.84	2303.45	2277.25	10241.1	2293.18	2.15897	6.32765e-116	4.82558e-114	Selenop	15	3268547	3280508	+	2842	protein_coding	selenoprotein P [Source:MGI Symbol;Acc:MGI:894288]	-
ENSMUSG00000031111	1742.89	1836.44	1877.02	85.9287	46.5843	48.6552	1818.78	60.3894	4.91555	1.01526e-115	7.71447e-114	Igsf1	X	49782536	49797749	-	5768	protein_coding	immunoglobulin superfamily, member 1 [Source:MGI Symbol;Acc:MGI:2147913]	-
ENSMUSG00000034906	217.986	152.712	191.945	2400.95	2480.86	2375.52	187.548	2419.11	-3.68987	1.85812e-115	1.4068e-113	Ncaph	2	127103809	127133954	-	4307	protein_coding	non-SMC condensin I complex, subunit H [Source:MGI Symbol;Acc:MGI:2444777]	-
ENSMUSG00000054423	4945.38	5304.08	5195.66	617.675	768.146	775.62	5148.37	720.481	2.83677	4.57965e-115	3.45484e-113	Cadps	14	12372563	12823079	-	15054	protein_coding	Ca2+-dependent secretion activator [Source:MGI Symbol;Acc:MGI:1350922]	-
ENSMUSG00000006398	252.141	413.393	455.618	6074.65	5639.68	5142.18	373.717	5618.84	-3.91011	1.09908e-114	8.26161e-113	Cdc20	4	118432901	118437352	-	1868	protein_coding	cell division cycle 20 [Source:MGI Symbol;Acc:MGI:1859866]	-
ENSMUSG00000003863	2049.27	1986.23	1991.18	121.311	165.523	143.103	2008.9	143.312	3.80874	1.2882e-114	9.64862e-113	Ppfia3	7	45339122	45367019	-	7899	protein_coding	protein tyrosine phosphatase, receptor type, f polypeptide (PTPRF), interacting protein (liprin), alpha 3 [Source:MGI Symbol;Acc:MGI:1924037]	-
ENSMUSG00000030161	8885.21	8986.68	9142.66	1716.55	1874.28	1549.33	9004.85	1713.39	2.39397	3.6464e-114	2.72143e-112	Gabarapl1	6	129533160	129542346	+	2013	protein_coding	gamma-aminobutyric acid (GABA) A receptor-associated protein-like 1 [Source:MGI Symbol;Acc:MGI:1914980]	-
ENSMUSG00000075590	2604.79	2426.86	2720.57	292.157	267.612	249.954	2584.07	269.908	3.25955	4.00827e-114	2.9809e-112	Nrbp2	15	76085518	76091627	-	3894	protein_coding	nuclear receptor binding protein 2 [Source:MGI Symbol;Acc:MGI:2385017]	-
ENSMUSG00000068696	1371.2	1653.57	1443.63	21.2294	4.95578	16.2184	1489.47	14.1345	6.72091	4.987e-114	3.69567e-112	Gpr88	3	116249654	116253503	-	3504	protein_coding	G-protein coupled receptor 88 [Source:MGI Symbol;Acc:MGI:1927653]	-
ENSMUSG00000067274	20211.5	21252.3	20557.3	90976.2	100893	82426.6	20673.7	91431.8	-2.14489	1.01583e-113	7.50137e-112	Rplp0	5	115559467	115563727	+	1659	protein_coding	ribosomal protein, large, P0 [Source:MGI Symbol;Acc:MGI:1927636]	-
ENSMUSG00000033061	1258.7	1339.39	1195.11	34.3715	41.6285	31.4827	1264.4	35.8276	5.14228	1.08682e-113	7.99749e-112	Resp18	1	75272199	75278415	-	1032	protein_coding	regulated endocrine-specific protein 18 [Source:MGI Symbol;Acc:MGI:1098222]	-
ENSMUSG00000040276	2619.86	2578.6	2376.08	114.235	49.5578	101.126	2524.85	88.3063	4.83759	1.79414e-113	1.31562e-111	Pacsin1	17	27655509	27711482	+	6525	protein_coding	protein kinase C and casein kinase substrate in neurons 1 [Source:MGI Symbol;Acc:MGI:1345181]	-
ENSMUSG00000001525	18589.1	19071.5	18243.9	64978.2	63104.9	65997.4	18634.8	64693.5	-1.79561	6.24314e-113	4.56206e-111	Tubb5	17	35833921	35838306	-	3327	protein_coding	tubulin, beta 5 class I [Source:MGI Symbol;Acc:MGI:107812]	-
ENSMUSG00000040035	3540.02	3780.85	3882.35	543.878	447.011	458.885	3734.4	483.258	2.95034	6.62366e-113	4.82331e-111	Disp2	2	118779719	118811293	+	9555	protein_coding	dispatched RND tramsporter family member 2 [Source:MGI Symbol;Acc:MGI:2388733]	-
ENSMUSG00000026223	52878.3	45551.1	49323.9	10066.8	10579.6	8556.63	49251.1	9734.34	2.33903	8.85576e-113	6.4264e-111	Itm2c	1	85894281	85908675	+	2491	protein_coding	integral membrane protein 2C [Source:MGI Symbol;Acc:MGI:1927594]	-
ENSMUSG00000051243	1469.65	1230.45	1508.29	50.5463	38.6551	51.5172	1402.8	46.9062	4.90181	1.34172e-112	9.70297e-111	Islr2	9	58196297	58204319	-	5921	protein_coding	immunoglobulin superfamily containing leucine-rich repeat 2 [Source:MGI Symbol;Acc:MGI:2444277]	-
ENSMUSG00000006585	219.995	198.429	170.73	2164.39	2351.02	2261.03	196.385	2258.82	-3.52369	1.67487e-112	1.20572e-110	Cdt1	8	122568015	122573554	+	3140	protein_coding	chromatin licensing and DNA replication factor 1 [Source:MGI Symbol;Acc:MGI:1914427]	-
ENSMUSG00000045532	2370.73	2185.63	1901.27	138.497	89.204	91.5862	2152.54	106.429	4.33971	1.67876e-112	1.20572e-110	C1ql1	11	102939264	102946688	-	1473	protein_coding	complement component 1, q subcomponent-like 1 [Source:MGI Symbol;Acc:MGI:1344400]	-
ENSMUSG00000032060	6560.69	6558.85	7041.36	889.614	1158.66	1029.39	6720.3	1025.89	2.71153	3.45711e-112	2.47449e-110	Cryab	9	50751325	50756636	+	1479	protein_coding	crystallin, alpha B [Source:MGI Symbol;Acc:MGI:88516]	-
ENSMUSG00000035969	4621.91	3901.46	4481.42	523.659	387.542	499.908	4334.93	470.37	3.20411	4.59805e-112	3.27994e-110	Rusc2	4	43381979	43427088	+	7923	protein_coding	RUN and SH3 domain containing 2 [Source:MGI Symbol;Acc:MGI:2140371]	-
ENSMUSG00000024423	6069.46	6052.08	6363.49	929.04	1143.79	1013.17	6161.68	1028.67	2.58247	4.95523e-112	3.52275e-110	Impact	18	12972252	12992948	+	3432	protein_coding	impact, RWD domain protein [Source:MGI Symbol;Acc:MGI:1098233]	-
ENSMUSG00000034818	2013.11	2258.59	2559.94	141.53	181.381	137.379	2277.21	153.43	3.89191	7.15935e-112	5.0725e-110	Celf5	10	81459227	81482709	-	6668	protein_coding	CUGBP, Elav-like family member 5 [Source:MGI Symbol;Acc:MGI:2442333]	-
ENSMUSG00000048834	1512.85	1724.58	1807.32	12.1311	37.6639	39.1149	1681.58	29.6367	5.82044	1.76402e-111	1.24562e-109	Vstm2a	11	16257724	16427310	+	4765	protein_coding	V-set and transmembrane domain containing 2A [Source:MGI Symbol;Acc:MGI:2384826]	-
ENSMUSG00000021991	1647.45	1580.62	1986.13	80.874	95.1509	102.08	1738.07	92.7018	4.22763	2.73842e-111	1.92719e-109	Cacna2d3	14	28904943	29721864	-	8720	protein_coding	calcium channel, voltage-dependent, alpha2/delta subunit 3 [Source:MGI Symbol;Acc:MGI:1338890]	-
ENSMUSG00000048385	1170.3	1456.12	1355.74	23.2513	9.91156	17.1724	1327.38	16.7784	6.30806	5.90289e-111	4.14032e-109	Scrt1	15	76516203	76522499	-	4380	protein_coding	scratch family zinc finger 1 [Source:MGI Symbol;Acc:MGI:2176606]	zf-C2H2
ENSMUSG00000034336	2592.73	2158.4	2462.96	115.245	74.3367	143.103	2404.7	110.895	4.43722	3.59602e-110	2.51386e-108	Ina	19	47014698	47025327	+	3240	protein_coding	internexin neuronal intermediate filament protein, alpha [Source:MGI Symbol;Acc:MGI:96568]	-
ENSMUSG00000038855	10820	9933.11	11152	1924.8	1651.27	2075	10635	1883.69	2.49709	3.90454e-110	2.72046e-108	Itpkb	1	180330485	180424802	+	10463	protein_coding	inositol 1,4,5-trisphosphate 3-kinase B [Source:MGI Symbol;Acc:MGI:109235]	-
ENSMUSG00000028524	1352.12	1512.53	1420.4	62.6774	71.3632	77.2758	1428.35	70.4388	4.3407	4.31671e-110	2.99768e-108	Sgip1	4	102741297	102973628	+	10136	protein_coding	SH3-domain GRB2-like (endophilin) interacting protein 1 [Source:MGI Symbol;Acc:MGI:1920344]	-
ENSMUSG00000048758	4259.27	3750.69	3987.41	16727.8	18257.1	16848	3999.13	17277.6	-2.11118	7.27897e-110	5.0381e-108	Rpl29	9	106429454	106431568	+	1126	protein_coding	ribosomal protein L29 [Source:MGI Symbol;Acc:MGI:99687]	-
ENSMUSG00000050875	1510.84	1654.55	1637.6	94.0161	103.08	111.621	1600.99	102.906	3.95876	1.5144e-109	1.04474e-107	A730017C20Rik	18	59062248	59076962	+	5347	protein_coding	RIKEN cDNA A730017C20 gene [Source:MGI Symbol;Acc:MGI:2442934]	-
ENSMUSG00000056553	2496.3	2267.34	2683.19	145.573	122.903	198.437	2482.28	155.638	3.99401	4.05326e-109	2.78705e-107	Ptprn2	12	116485720	117276849	+	8602	protein_coding	protein tyrosine phosphatase, receptor type, N polypeptide 2 [Source:MGI Symbol;Acc:MGI:107418]	-
ENSMUSG00000040265	1977.95	2242.05	2260.91	181.967	133.806	128.793	2160.3	148.189	3.86696	7.0537e-109	4.83432e-107	Dnm3	1	161982453	162478034	-	24452	protein_coding	dynamin 3 [Source:MGI Symbol;Acc:MGI:1341299]	-
ENSMUSG00000005481	490.218	521.362	617.256	4926.24	5115.35	4013.57	542.945	4685.06	-3.10926	1.02084e-108	6.97366e-107	Ddx39	8	83715177	83726892	+	5155	protein_coding	DEAD (Asp-Glu-Ala-Asp) box polypeptide 39 [Source:MGI Symbol;Acc:MGI:1915528]	-
ENSMUSG00000019874	7547.15	7534.45	6551.4	44422.1	56839.8	40303.6	7211	47188.5	-2.71015	1.32624e-108	9.03051e-107	Fabp7	10	57784881	57788450	+	1250	protein_coding	fatty acid binding protein 7, brain [Source:MGI Symbol;Acc:MGI:101916]	-
ENSMUSG00000031428	7875.64	7468.31	7623.26	790.544	1122.98	762.264	7655.74	891.929	3.10165	4.08287e-108	2.77107e-106	Zcchc18	X	136993155	136998472	+	4876	protein_coding	zinc finger, CCHC domain containing 18 [Source:MGI Symbol;Acc:MGI:1914245]	-
ENSMUSG00000058756	20599.2	18042.4	19824.9	3959.79	3150.88	3072.91	19488.9	3394.53	2.52146	4.2331e-108	2.86376e-106	Thra	11	98740638	98769006	+	4614	protein_coding	thyroid hormone receptor alpha [Source:MGI Symbol;Acc:MGI:98742]	THR-like
ENSMUSG00000040675	326.477	314.179	364.696	3120.73	2683.06	2822	335.117	2875.26	-3.10115	5.58975e-108	3.76939e-106	Mthfd1l	10	3973118	4167081	+	4435	protein_coding	methylenetetrahydrofolate dehydrogenase (NADP+ dependent) 1-like [Source:MGI Symbol;Acc:MGI:1924836]	-
ENSMUSG00000035683	104.473	104.078	56.5734	1977.37	1927.8	2066.41	88.3746	1990.53	-4.4922	9.55437e-108	6.42225e-106	Melk	4	44300876	44364675	+	2972	protein_coding	maternal embryonic leucine zipper kinase [Source:MGI Symbol;Acc:MGI:106924]	-
ENSMUSG00000022673	597.705	729.517	643.522	4158.95	4348.2	4445.75	656.915	4317.63	-2.71625	1.02059e-107	6.8383e-106	Mcm4	16	15623897	15637400	-	3589	protein_coding	minichromosome maintenance complex component 4 [Source:MGI Symbol;Acc:MGI:103199]	-
ENSMUSG00000070526	47.2136	30.1534	74.7577	1772.15	1892.12	1731.55	50.7082	1798.61	-5.15155	1.02824e-107	6.86762e-106	Peg12	7	62461871	62464510	-	2640	protein_coding	paternally expressed 12 [Source:MGI Symbol;Acc:MGI:1351637]	-
ENSMUSG00000027342	2390.82	2328.62	2084.12	12491	16524.5	13332.5	2267.85	14116	-2.63791	1.34411e-107	8.94881e-106	Pcna	2	132249162	132253314	-	2400	protein_coding	proliferating cell nuclear antigen [Source:MGI Symbol;Acc:MGI:97503]	-
ENSMUSG00000025221	1512.85	1050.5	1435.55	28.3059	31.717	29.5747	1332.97	29.8659	5.47974	9.13549e-107	6.06296e-105	Kcnip2	19	45791839	45816061	-	3476	protein_coding	Kv channel-interacting protein 2 [Source:MGI Symbol;Acc:MGI:2135916]	-
ENSMUSG00000063873	3169.34	2841.23	2928.68	331.584	235.895	238.506	2979.75	268.661	3.47211	2.28328e-106	1.51057e-104	Slc24a3	2	145167754	145642166	+	4564	protein_coding	solute carrier family 24 (sodium/potassium/calcium exchanger), member 3 [Source:MGI Symbol;Acc:MGI:2137513]	-
ENSMUSG00000028367	4836.89	4474.37	4133.9	29385.6	38284.4	26256.6	4481.72	31308.9	-2.80444	3.82187e-106	2.52051e-104	Txn1	4	57943373	57956411	-	1051	protein_coding	thioredoxin 1 [Source:MGI Symbol;Acc:MGI:98874]	-
ENSMUSG00000042751	4527.49	4303.18	4558.2	678.331	764.181	792.793	4462.95	745.102	2.58222	4.39765e-106	2.89114e-104	Nmnat2	1	152954993	153119261	+	5781	protein_coding	nicotinamide nucleotide adenylyltransferase 2 [Source:MGI Symbol;Acc:MGI:2444155]	-
ENSMUSG00000037725	423.918	471.755	348.532	3410.86	4066.71	3692.07	414.735	3723.21	-3.16592	7.38833e-106	4.84212e-104	Ckap2	8	22168160	22185819	-	3215	protein_coding	cytoskeleton associated protein 2 [Source:MGI Symbol;Acc:MGI:1931797]	-
ENSMUSG00000021573	2616.84	2854.84	2545.8	82.8959	121.912	173.632	2672.5	126.147	4.40264	1.55248e-105	1.01428e-103	Tppp	13	74009407	74035753	+	5102	protein_coding	tubulin polymerization promoting protein [Source:MGI Symbol;Acc:MGI:1920198]	-
ENSMUSG00000059336	1441.52	1421.1	1696.19	76.8303	91.1863	86.8161	1519.6	84.9442	4.16051	1.63982e-105	1.06802e-103	Slc14a1	18	78100091	78142119	-	3995	protein_coding	solute carrier family 14 (urea transporter), member 1 [Source:MGI Symbol;Acc:MGI:1351654]	-
ENSMUSG00000028639	11423.7	11127.6	11341.9	46525.8	41529.4	40809.3	11297.7	42954.8	-1.92678	2.58405e-105	1.67779e-103	Ybx1	4	119277981	119294604	-	2531	protein_coding	Y box protein 1 [Source:MGI Symbol;Acc:MGI:99146]	CSD
ENSMUSG00000017861	75.3409	94.3509	99.0034	1582.1	1432.22	1635.19	89.5651	1549.84	-4.11287	6.24352e-105	4.04133e-103	Mybl2	2	163054687	163084688	+	4632	protein_coding	myeloblastosis oncogene-like 2 [Source:MGI Symbol;Acc:MGI:101785]	MYB
ENSMUSG00000006435	2792.64	2794.54	2905.45	318.442	354.834	390.195	2830.87	354.49	2.9969	6.51661e-105	4.20512e-103	Neurl1a	19	47178820	47259440	+	4411	protein_coding	neuralized E3 ubiquitin protein ligase 1A [Source:MGI Symbol;Acc:MGI:1334263]	-
ENSMUSG00000015944	3552.07	3592.14	3811.63	516.583	598.658	570.506	3651.95	561.916	2.70008	6.83744e-105	4.39861e-103	Castor2	5	134099711	134144343	+	7560	protein_coding	cytosolic arginine sensor for mTORC1 subunit 2 [Source:MGI Symbol;Acc:MGI:1933384]	-
ENSMUSG00000037206	1930.74	1931.76	2020.48	150.628	160.567	192.713	1960.99	167.969	3.54432	1.26081e-104	8.08616e-103	Islr	9	58156268	58204306	-	2686	protein_coding	immunoglobulin superfamily containing leucine-rich repeat [Source:MGI Symbol;Acc:MGI:1349645]	-
ENSMUSG00000063063	4070.42	4054.17	3950.03	658.112	739.402	682.126	4024.87	693.214	2.53755	1.69184e-104	1.08175e-102	Ctnna2	6	76881637	77979699	-	6947	protein_coding	catenin (cadherin associated protein), alpha 2 [Source:MGI Symbol;Acc:MGI:88275]	-
ENSMUSG00000036966	3500.84	3227.38	3557.05	486.255	529.277	446.483	3428.43	487.338	2.81476	1.94445e-104	1.23949e-102	Spryd3	15	102116528	102136234	-	2927	protein_coding	SPRY domain containing 3 [Source:MGI Symbol;Acc:MGI:2446175]	-
ENSMUSG00000040010	1680.6	2005.69	2213.43	13238.1	10927.5	12741.9	1966.57	12302.5	-2.6452	3.06417e-104	1.94733e-102	Slc7a5	8	121881150	121907694	-	3708	protein_coding	solute carrier family 7 (cationic amino acid transporter, y+ system), member 5 [Source:MGI Symbol;Acc:MGI:1298205]	-
ENSMUSG00000041986	1223.54	1333.56	1231.48	18.1967	33.6993	13.3563	1262.86	21.7508	5.86285	2.267e-103	1.43636e-101	Elmod1	9	53911457	53975301	-	4434	protein_coding	ELMO/CED-12 domain containing 1 [Source:MGI Symbol;Acc:MGI:3583900]	-
ENSMUSG00000027624	5657.6	5785.56	6319.04	893.658	696.782	938.758	5920.73	843.066	2.81191	5.75004e-103	3.63222e-101	Epb41l1	2	156420909	156543214	+	11530	protein_coding	erythrocyte membrane protein band 4.1 like 1 [Source:MGI Symbol;Acc:MGI:103010]	-
ENSMUSG00000029910	254.15	268.462	336.409	2636.49	2758.39	2629.29	286.341	2674.72	-3.22386	1.2898e-102	8.12302e-101	Mad2l1	6	66535390	66547220	+	8390	protein_coding	MAD2 mitotic arrest deficient-like 1 [Source:MGI Symbol;Acc:MGI:1860374]	-
ENSMUSG00000045348	1795.12	1571.87	1761.86	108.169	93.1686	65.8276	1709.62	89.0551	4.26505	1.40397e-102	8.81558e-101	Nyap1	5	137729899	137741607	-	5244	protein_coding	neuronal tyrosine-phosphorylated phosphoinositide 3-kinase adaptor 1 [Source:MGI Symbol;Acc:MGI:2443880]	-
ENSMUSG00000034981	1634.4	2101.01	1612.34	114.235	95.1509	113.529	1782.58	107.638	4.04966	2.50188e-102	1.56625e-100	Parm1	5	91517615	91626894	+	5068	protein_coding	prostate androgen-regulated mucin-like protein 1 [Source:MGI Symbol;Acc:MGI:2443349]	-
ENSMUSG00000040811	3800.2	3342.16	3788.4	346.747	276.532	196.529	3643.58	273.27	3.73812	2.62814e-102	1.6404e-100	Eml2	7	19176421	19206482	+	3529	protein_coding	echinoderm microtubule associated protein like 2 [Source:MGI Symbol;Acc:MGI:1919455]	-
ENSMUSG00000051853	21792.6	21859.3	21062.5	6075.66	6031.18	6345.2	21571.4	6150.68	1.81029	4.82291e-102	3.00137e-100	Arf3	15	98736634	98763214	-	4824	protein_coding	ADP-ribosylation factor 3 [Source:MGI Symbol;Acc:MGI:99432]	-
ENSMUSG00000020372	14711.6	13872.5	13570.5	58130.2	68963.6	56338.9	14051.5	61144.2	-2.12149	8.15549e-102	5.06026e-100	Rack1	11	48800332	48806434	+	5119	protein_coding	receptor for activated C kinase 1 [Source:MGI Symbol;Acc:MGI:101849]	-
ENSMUSG00000030134	1205.45	1155.56	1115.3	18.1967	6.93809	14.3103	1158.77	13.1484	6.46302	8.73203e-102	5.40201e-100	Rasgef1a	6	118011438	118091546	+	3355	protein_coding	RasGEF domain family, member 1A [Source:MGI Symbol;Acc:MGI:1917977]	-
ENSMUSG00000031227	4719.36	4495.77	4696.6	839.068	866.27	931.126	4637.24	878.821	2.39943	9.14503e-102	5.64087e-100	Magee1	X	105120378	105123927	+	3550	protein_coding	melanoma antigen, family E, 1 [Source:MGI Symbol;Acc:MGI:2148149]	-
ENSMUSG00000027220	2106.53	1763.49	1904.3	90.9833	43.6109	86.8161	1924.77	73.8034	4.70451	1.56379e-101	9.61757e-100	Syt13	2	92915098	92956058	+	3761	protein_coding	synaptotagmin XIII [Source:MGI Symbol;Acc:MGI:1933945]	-
ENSMUSG00000028066	310.405	286.943	337.42	3666.63	3703.95	2658.86	311.589	3343.15	-3.42364	1.75422e-101	1.07571e-99	Pmf1	3	88394143	88410331	-	4063	protein_coding	polyamine-modulated factor 1 [Source:MGI Symbol;Acc:MGI:1914287]	-
ENSMUSG00000036699	9748.11	9254.17	8619.36	1436.53	1854.45	1613.25	9207.21	1634.74	2.49365	3.03487e-101	1.85561e-99	Zcchc12	X	36195904	36199158	+	2280	protein_coding	zinc finger, CCHC domain containing 12 [Source:MGI Symbol;Acc:MGI:1919943]	-
ENSMUSG00000068101	149.677	101.16	84.8601	2458.57	2076.47	1968.15	111.899	2167.73	-4.27608	4.27165e-101	2.60422e-99	Cenpm	15	82233779	82244748	-	1617	protein_coding	centromere protein M [Source:MGI Symbol;Acc:MGI:1913820]	-
ENSMUSG00000069833	3367.24	3434.57	3462.09	451.884	319.152	413.092	3421.3	394.709	3.11576	4.61077e-101	2.80281e-99	Ahnak	19	8989284	9076919	+	18543	protein_coding	AHNAK nucleoprotein (desmoyokin) [Source:MGI Symbol;Acc:MGI:1316648]	-
ENSMUSG00000024008	1452.57	1486.27	1534.55	15.1639	3.96462	2.86207	1491.13	7.33019	7.68644	6.57702e-101	3.98651e-99	Cpne5	17	29156550	29237797	-	11998	protein_coding	copine V [Source:MGI Symbol;Acc:MGI:2385908]	-
ENSMUSG00000072082	143.65	210.101	168.71	2085.54	2127.02	2157.05	174.154	2123.2	-3.60702	9.93269e-101	6.00312e-99	Ccnf	17	24223232	24251409	-	3099	protein_coding	cyclin F [Source:MGI Symbol;Acc:MGI:102551]	-
ENSMUSG00000028298	2607.8	2671.98	2824.63	191.065	249.771	145.011	2701.47	195.283	3.791	1.57824e-100	9.51114e-99	Cga	4	34893779	34907370	+	954	protein_coding	glycoprotein hormones, alpha subunit [Source:MGI Symbol;Acc:MGI:88390]	-
ENSMUSG00000058793	12172.1	11213.2	12392.6	2187.64	1696.86	2260.08	11925.9	2048.19	2.54162	2.39741e-100	1.44064e-98	Cds2	2	132263148	132312050	+	9125	protein_coding	CDP-diacylglycerol synthase (phosphatidate cytidylyltransferase) 2 [Source:MGI Symbol;Acc:MGI:1332236]	-
ENSMUSG00000025375	3954.9	3592.14	4071.26	663.167	571.897	613.437	3872.77	616.167	2.65205	1.15516e-99	6.92175e-98	Aatk	11	120007313	120047167	-	7159	protein_coding	apoptosis-associated tyrosine kinase [Source:MGI Symbol;Acc:MGI:1197518]	-
ENSMUSG00000072825	2791.63	2657.39	3140.83	244.644	193.275	298.609	2863.28	245.509	3.54307	1.40688e-99	8.40602e-98	Cep170b	12	112720455	112746592	+	8002	protein_coding	centrosomal protein 170B [Source:MGI Symbol;Acc:MGI:2145043]	-
ENSMUSG00000026875	1245.64	1111.78	1032.46	22.2404	22.7966	34.3448	1129.96	26.4606	5.41231	1.47164e-99	8.76799e-98	Traf1	2	34941750	34961772	-	8819	protein_coding	TNF receptor-associated factor 1 [Source:MGI Symbol;Acc:MGI:101836]	-
ENSMUSG00000027612	1560.06	1603.97	1771.96	78.8522	115.965	77.2758	1645.33	90.6977	4.18163	1.73091e-99	1.02834e-97	Mmp24	2	155775342	155818366	+	4683	protein_coding	matrix metallopeptidase 24 [Source:MGI Symbol;Acc:MGI:1341867]	-
ENSMUSG00000042078	4421.01	3518.22	4081.36	607.566	596.676	582.908	4006.86	595.717	2.74981	1.94042e-99	1.14956e-97	Svop	5	114026910	114091570	-	4556	protein_coding	SV2 related protein [Source:MGI Symbol;Acc:MGI:1915916]	-
ENSMUSG00000058589	2126.62	2329.59	2095.24	218.36	258.692	231.828	2183.82	236.293	3.20815	2.75202e-99	1.62579e-97	Anks1b	10	89873509	90973300	+	14501	protein_coding	ankyrin repeat and sterile alpha motif domain containing 1B [Source:MGI Symbol;Acc:MGI:1924781]	-
ENSMUSG00000037474	95.4318	57.3887	59.6041	1549.75	1507.55	1575.09	70.8082	1544.13	-4.44765	3.33914e-99	1.96709e-97	Dtl	1	191537356	191575544	-	13709	protein_coding	denticleless E3 ubiquitin protein ligase [Source:MGI Symbol;Acc:MGI:1924093]	-
ENSMUSG00000032594	7298.02	6686.27	6959.53	1597.26	1436.18	1419.59	6981.28	1484.34	2.23378	3.44387e-99	2.0231e-97	Ip6k1	9	108002501	108048782	+	6487	protein_coding	inositol hexaphosphate kinase 1 [Source:MGI Symbol;Acc:MGI:1351633]	-
ENSMUSG00000027525	1757.95	1376.36	1657.8	68.7429	68.3897	37.2069	1597.37	58.1132	4.78378	4.58065e-99	2.68339e-97	Phactr3	2	178118975	178338492	+	6407	protein_coding	phosphatase and actin regulator 3 [Source:MGI Symbol;Acc:MGI:1921439]	-
ENSMUSG00000034156	1359.15	1201.27	1415.34	54.59	43.6109	67.7356	1325.26	55.3121	4.58071	9.82647e-99	5.74041e-97	Tspoap1	11	87760541	87785928	+	9499	protein_coding	TSPO associated protein 1 [Source:MGI Symbol;Acc:MGI:2450877]	-
ENSMUSG00000027400	1885.53	1545.6	1375.95	4.0437	11.8939	3.81609	1602.36	6.58455	7.93043	2.10881e-98	1.2285e-96	Pdyn	2	129686565	129699844	-	2887	protein_coding	prodynorphin [Source:MGI Symbol;Acc:MGI:97535]	-
ENSMUSG00000033597	3078.93	2957.95	3708.59	420.545	332.037	361.575	3248.49	371.386	3.12901	1.88694e-97	1.0962e-95	Caskin1	17	24488783	24508905	+	6172	protein_coding	CASK interacting protein 1 [Source:MGI Symbol;Acc:MGI:2442952]	-
ENSMUSG00000067786	55218.9	56735	52865.8	14277.3	16229.2	14257.9	54939.9	14921.5	1.88047	3.88622e-97	2.25143e-95	Nnat	2	157560078	157562522	+	1829	protein_coding	neuronatin [Source:MGI Symbol;Acc:MGI:104716]	-
ENSMUSG00000042109	8078.56	7444.97	8594.1	1626.58	1314.27	1296.52	8039.21	1412.46	2.50902	6.03766e-97	3.48821e-95	Csdc2	15	81936759	81950941	+	4623	protein_coding	cold shock domain containing C2, RNA binding [Source:MGI Symbol;Acc:MGI:2146027]	CSD
ENSMUSG00000031748	12162	11872.7	12060.2	2724.44	2452.12	2995.63	12031.6	2724.06	2.14291	6.29168e-97	3.62498e-95	Gnao1	8	93809966	93969388	+	11053	protein_coding	guanine nucleotide binding protein, alpha O [Source:MGI Symbol;Acc:MGI:95775]	-
ENSMUSG00000040722	8020.29	7685.22	7799.04	1886.39	1799.94	1974.83	7834.85	1887.05	2.05371	6.89491e-97	3.96164e-95	Scamp5	9	57441327	57468060	-	3707	protein_coding	secretory carrier membrane protein 5 [Source:MGI Symbol;Acc:MGI:1928948]	-
ENSMUSG00000030302	1612.3	1551.44	1658.81	121.311	77.3101	94.4482	1607.52	97.6898	4.04139	8.30789e-97	4.76047e-95	Atp2b2	6	113743831	114042613	-	12612	protein_coding	ATPase, Ca++ transporting, plasma membrane 2 [Source:MGI Symbol;Acc:MGI:105368]	-
ENSMUSG00000003363	7599.39	7685.22	7601.04	1881.33	1843.55	1688.62	7628.55	1804.5	2.07993	1.26082e-96	7.20485e-95	Pld3	7	27532000	27553218	-	2924	protein_coding	phospholipase D family, member 3 [Source:MGI Symbol;Acc:MGI:1333782]	-
ENSMUSG00000007029	1842.34	1803.37	1897.23	7902.4	7886.63	7320.22	1847.64	7703.08	-2.05976	1.34917e-96	7.68882e-95	Vars	17	35000987	35016322	+	5608	protein_coding	valyl-tRNA synthetase [Source:MGI Symbol;Acc:MGI:90675]	-
ENSMUSG00000017943	3198.47	2899.59	3357.02	353.824	370.692	257.586	3151.69	327.367	3.26785	2.7061e-96	1.538e-94	Gdap1l1	2	163438476	163455324	+	2580	protein_coding	ganglioside-induced differentiation-associated protein 1-like 1 [Source:MGI Symbol;Acc:MGI:2385163]	-
ENSMUSG00000034187	7822.4	7849.61	7437.38	1543.68	1448.08	1766.85	7703.13	1586.2	2.27971	1.05394e-95	5.97384e-94	Nsf	11	103821782	103954056	-	8346	protein_coding	N-ethylmaleimide sensitive fusion protein [Source:MGI Symbol;Acc:MGI:104560]	-
ENSMUSG00000022564	12348.9	12326.9	11684.4	3067.15	3315.42	3287.56	12120.1	3223.38	1.91072	3.66515e-95	2.07185e-93	Grina	15	76246764	76249904	+	2067	protein_coding	glutamate receptor, ionotropic, N-methyl D-aspartate-associated protein 1 (glutamate binding) [Source:MGI Symbol;Acc:MGI:1913418]	-
ENSMUSG00000038576	2544.51	2357.8	2616.52	228.469	239.86	311.011	2506.28	259.78	3.26924	4.25137e-95	2.39677e-93	Susd4	1	182763860	182896591	+	3858	protein_coding	sushi domain containing 4 [Source:MGI Symbol;Acc:MGI:2138351]	-
ENSMUSG00000049723	12.0545	5.83614	23.2355	1065.52	1289.49	1377.61	13.7087	1244.21	-6.51141	5.75263e-95	3.23442e-93	Mmp12	9	7344381	7369499	+	7237	protein_coding	matrix metallopeptidase 12 [Source:MGI Symbol;Acc:MGI:97005]	-
ENSMUSG00000035863	7962.03	7252.37	8707.25	1376.88	1419.33	1083.77	7973.88	1293.33	2.6244	8.00217e-95	4.48514e-93	Palm	10	79793572	79820896	+	5655	protein_coding	paralemmin [Source:MGI Symbol;Acc:MGI:1261814]	-
ENSMUSG00000044708	5903.71	6492.7	6613.02	974.532	940.607	1220.2	6336.48	1045.11	2.59973	8.01987e-95	4.48514e-93	Kcnj10	1	172341210	172374085	+	5407	protein_coding	potassium inwardly-rectifying channel, subfamily J, member 10 [Source:MGI Symbol;Acc:MGI:1194504]	-
ENSMUSG00000022265	6190.01	5551.14	5659.36	1128.19	899.969	902.505	5800.17	976.889	2.57007	9.26521e-95	5.16782e-93	Ank	15	27466677	27594909	+	3610	protein_coding	progressive ankylosis [Source:MGI Symbol;Acc:MGI:3045421]	-
ENSMUSG00000063524	28423.6	25102.2	26855.2	102302	109765	93686	26793.7	101917	-1.92744	1.43337e-94	7.97363e-93	Eno1	4	150236721	150248879	+	5379	protein_coding	enolase 1, alpha non-neuron [Source:MGI Symbol;Acc:MGI:95393]	-
ENSMUSG00000020315	16722.7	17359.6	17683.2	3858.7	3233.15	4137.6	17255.2	3743.15	2.20465	1.8658e-94	1.03517e-92	Sptbn1	11	30099395	30268175	-	17492	protein_coding	spectrin beta, non-erythrocytic 1 [Source:MGI Symbol;Acc:MGI:98388]	-
ENSMUSG00000042489	75.3409	44.7437	49.5017	1264.67	1408.43	1343.26	56.5288	1338.79	-4.56698	1.93686e-94	1.07176e-92	Clspn	4	126556935	126593903	+	7186	protein_coding	claspin [Source:MGI Symbol;Acc:MGI:2445153]	-
ENSMUSG00000029126	8368.87	8530.49	8628.45	1933.9	2198.38	1988.18	8509.27	2040.16	2.06035	2.53927e-94	1.40141e-92	Nsg1	5	38137192	38159907	-	3215	protein_coding	neuron specific gene family member 1 [Source:MGI Symbol;Acc:MGI:109149]	-
ENSMUSG00000041073	1206.46	1330.64	1411.3	38.4152	17.8408	45.7931	1316.13	34.0164	5.27152	4.69371e-94	2.58363e-92	Nacad	11	6597823	6606053	-	4892	protein_coding	NAC alpha domain containing [Source:MGI Symbol;Acc:MGI:3603030]	-
ENSMUSG00000029121	6782.69	6229.11	6448.35	1464.83	1533.32	1547.42	6486.72	1515.19	2.09792	1.26206e-93	6.92879e-92	Crmp1	5	37241940	37292133	+	7046	protein_coding	collapsin response mediator protein 1 [Source:MGI Symbol;Acc:MGI:107793]	-
ENSMUSG00000046434	5749.01	5252.52	5412.86	22382.9	25796.8	21129.7	5471.47	23103.1	-2.0781	1.48605e-93	8.13717e-92	Hnrnpa1	15	103240432	103246692	+	3153	protein_coding	heterogeneous nuclear ribonucleoprotein A1 [Source:MGI Symbol;Acc:MGI:104820]	-
ENSMUSG00000000028	78.3546	88.5148	97.9932	1289.94	1328.15	1438.67	88.2875	1352.25	-3.93716	2.51037e-93	1.37103e-91	Cdc45	16	18780447	18811987	-	3506	protein_coding	cell division cycle 45 [Source:MGI Symbol;Acc:MGI:1338073]	-
ENSMUSG00000017716	176.8	156.603	239.427	2606.17	3523.56	2411.77	190.943	2847.16	-3.89892	2.85964e-93	1.55772e-91	Birc5	11	117849251	117855743	+	3402	protein_coding	baculoviral IAP repeat-containing 5 [Source:MGI Symbol;Acc:MGI:1203517]	-
ENSMUSG00000037126	8407.04	7300.04	7842.48	1428.44	1631.44	1271.71	7849.85	1443.86	2.44285	3.07659e-93	1.67156e-91	Psd	19	46312087	46327156	-	7636	protein_coding	pleckstrin and Sec7 domain containing [Source:MGI Symbol;Acc:MGI:1920978]	-
ENSMUSG00000027306	270.223	247.063	175.782	2360.51	2735.59	2694.16	231.023	2596.75	-3.49031	4.92573e-93	2.66931e-91	Nusap1	2	119618298	119651244	+	4059	protein_coding	nucleolar and spindle associated protein 1 [Source:MGI Symbol;Acc:MGI:2675669]	-
ENSMUSG00000028364	979.432	1039.81	1189.05	7067.38	5748.7	7511.97	1069.43	6776.02	-2.66367	9.4753e-93	5.12154e-91	Tnc	4	63959785	64047015	-	7772	protein_coding	tenascin C [Source:MGI Symbol;Acc:MGI:101922]	-
ENSMUSG00000056296	2412.92	2759.52	2436.7	118.278	175.435	78.2299	2536.38	123.981	4.35597	1.35499e-92	7.30509e-91	Synpr	14	13284780	13616340	+	9439	protein_coding	synaptoporin [Source:MGI Symbol;Acc:MGI:1919253]	-
ENSMUSG00000026683	238.077	249.009	177.802	2168.44	2522.49	2250.54	221.629	2313.82	-3.38356	4.8371e-92	2.60112e-90	Nuf2	1	169497934	169531464	-	6341	protein_coding	NUF2, NDC80 kinetochore complex component [Source:MGI Symbol;Acc:MGI:1914227]	-
ENSMUSG00000040354	1225.55	1217.81	1290.07	5311.4	5862.69	5591.53	1244.48	5588.54	-2.16698	8.97453e-92	4.81365e-90	Mars	10	127296221	127311786	-	3423	protein_coding	methionine-tRNA synthetase [Source:MGI Symbol;Acc:MGI:1345633]	-
ENSMUSG00000021556	428.941	382.267	444.505	3316.85	2754.42	3506.03	418.571	3192.43	-2.93137	9.86807e-92	5.27942e-90	Golm1	13	59634626	59675811	-	4424	protein_coding	golgi membrane protein 1 [Source:MGI Symbol;Acc:MGI:1917329]	-
ENSMUSG00000015291	16453.5	17547.3	15619.3	3465.45	4236.2	3817.04	16540	3839.57	2.10693	1.60696e-91	8.57533e-90	Gdi1	X	74304998	74311862	+	4296	protein_coding	guanosine diphosphate (GDP) dissociation inhibitor 1 [Source:MGI Symbol;Acc:MGI:99846]	-
ENSMUSG00000020704	1350.11	1310.21	1558.8	47.5135	83.2571	63.9195	1406.37	64.8967	4.43683	1.73874e-91	9.25502e-90	Asic2	11	80880169	81968457	-	4264	protein_coding	acid-sensing (proton-gated) ion channel 2 [Source:MGI Symbol;Acc:MGI:1100867]	-
ENSMUSG00000061353	1686.63	1498.91	1390.09	78.8522	113.983	99.2184	1525.21	97.3512	3.96899	2.70447e-91	1.4359e-89	Cxcl12	6	117168535	117181367	+	8176	protein_coding	chemokine (C-X-C motif) ligand 12 [Source:MGI Symbol;Acc:MGI:103556]	-
ENSMUSG00000017390	31152	31973.3	31795.2	10000.1	10172.2	9460.09	31640.2	9877.46	1.67956	3.36287e-91	1.78096e-89	Aldoc	11	78322968	78327781	+	3263	protein_coding	aldolase C, fructose-bisphosphate [Source:MGI Symbol;Acc:MGI:101863]	-
ENSMUSG00000049932	1979.96	1799.48	1765.9	9246.93	9446.71	7842.07	1848.44	8845.24	-2.25857	3.59958e-91	1.90152e-89	H2afx	9	44334694	44336077	+	1384	protein_coding	H2A histone family, member X [Source:MGI Symbol;Acc:MGI:102688]	-
ENSMUSG00000039686	4829.86	4710.74	5066.35	920.953	863.297	1033.21	4868.98	939.152	2.37397	3.82665e-91	2.0164e-89	Zer1	2	30097283	30124585	-	9784	protein_coding	zyg-11 related, cell cycle regulator [Source:MGI Symbol;Acc:MGI:2442511]	-
ENSMUSG00000034825	1432.48	1755.71	1743.67	57.6227	15.8585	32.4368	1643.95	35.306	5.54423	4.14555e-91	2.17896e-89	Nrip3	7	109758055	109782025	-	4012	protein_coding	nuclear receptor interacting protein 3 [Source:MGI Symbol;Acc:MGI:1925843]	-
ENSMUSG00000027849	1020.62	912.383	998.116	13.142	10.9027	20.0345	977.039	14.6931	6.04989	4.19204e-91	2.19788e-89	Syt6	3	103575231	103645569	+	5828	protein_coding	synaptotagmin VI [Source:MGI Symbol;Acc:MGI:1859544]	-
ENSMUSG00000022623	4099.55	3616.46	4333.92	357.868	209.134	378.747	4016.65	315.249	3.67111	9.08243e-91	4.75005e-89	Shank3	15	89499623	89560261	+	9189	protein_coding	SH3 and multiple ankyrin repeat domains 3 [Source:MGI Symbol;Acc:MGI:1930016]	-
ENSMUSG00000031885	785.555	929.891	772.833	4554.22	5251.14	4626.06	829.426	4810.47	-2.53578	9.63837e-91	5.02825e-89	Cbfb	8	105170674	105217989	+	3480	protein_coding	core binding factor beta [Source:MGI Symbol;Acc:MGI:99851]	CBF
ENSMUSG00000020032	2455.11	2576.66	2446.8	174.89	83.2571	158.368	2492.85	138.838	4.16631	1.08763e-90	5.65999e-89	Nuak1	10	84370905	84440597	-	5625	protein_coding	NUAK family, SNF1-like kinase, 1 [Source:MGI Symbol;Acc:MGI:1925226]	-
ENSMUSG00000068099	3052.81	2794.54	3040.82	493.332	416.285	457.931	2962.72	455.849	2.70038	1.1794e-90	6.12238e-89	1500009C09Rik	15	82252397	82260753	+	1904	protein_coding	RIKEN cDNA 1500009C09 gene [Source:MGI Symbol;Acc:MGI:1923755]	-
ENSMUSG00000055254	33199.2	34834	36435.3	10265.9	10253.5	10917.8	34822.8	10479.1	1.7325	2.06882e-90	1.07129e-88	Ntrk2	13	58806569	59133970	+	19292	protein_coding	neurotrophic tyrosine kinase, receptor, type 2 [Source:MGI Symbol;Acc:MGI:97384]	-
ENSMUSG00000019986	9043.92	9371.87	8849.69	1473.93	1780.12	1974.83	9088.49	1742.96	2.3823	6.9773e-90	3.60414e-88	Ahi1	10	20952547	21080429	+	7040	protein_coding	Abelson helper integration site 1 [Source:MGI Symbol;Acc:MGI:87971]	-
ENSMUSG00000030111	11881.8	13313.2	12718.9	3378.51	3240.09	3493.63	12638	3370.74	1.90661	8.36802e-90	4.31189e-88	A2m	6	121635376	121679227	+	7021	protein_coding	alpha-2-macroglobulin [Source:MGI Symbol;Acc:MGI:2449119]	-
ENSMUSG00000059824	4130.69	3326.6	4058.13	595.435	620.463	538.069	3838.47	584.656	2.71502	1.90194e-89	9.77633e-88	Dbp	7	45705088	45710203	+	2993	protein_coding	D site albumin promoter binding protein [Source:MGI Symbol;Acc:MGI:94866]	TF_bZIP
ENSMUSG00000059796	8359.83	8823.27	8619.36	30798.9	37945.4	32951	8600.82	33898.4	-1.97867	2.13264e-89	1.09354e-87	Eif4a1	11	69666936	69672423	-	4334	protein_coding	eukaryotic translation initiation factor 4A1 [Source:MGI Symbol;Acc:MGI:95303]	-
ENSMUSG00000067586	2927.25	3034.79	2952.93	382.13	416.285	491.322	2971.66	429.912	2.7886	3.06833e-89	1.56949e-87	S1pr3	13	51408639	51422797	+	4463	protein_coding	sphingosine-1-phosphate receptor 3 [Source:MGI Symbol;Acc:MGI:1339365]	-
ENSMUSG00000028820	5041.81	5123.16	5071.4	17508.2	18192.7	16446.4	5078.79	17382.4	-1.77506	3.10643e-89	1.58511e-87	Sfpq	4	127021324	127037013	+	4743	protein_coding	splicing factor proline/glutamine rich (polypyrimidine tract binding protein associated) [Source:MGI Symbol;Acc:MGI:1918764]	-
ENSMUSG00000032181	5954.95	6221.32	6029.1	1113.03	1374.73	1161.05	6068.46	1216.27	2.31888	3.20861e-89	1.63328e-87	Scg3	9	75643189	75684056	-	2738	protein_coding	secretogranin III [Source:MGI Symbol;Acc:MGI:103032]	-
ENSMUSG00000053693	1167.28	1327.72	1028.42	15.1639	5.94693	25.7586	1174.48	15.6231	6.22464	4.031e-89	2.04693e-87	Mast1	8	84911903	84937359	-	6459	protein_coding	microtubule associated serine/threonine kinase 1 [Source:MGI Symbol;Acc:MGI:1861901]	-
ENSMUSG00000047676	2055.3	1748.9	1751.75	9570.43	11373.5	8855.24	1851.98	9933.06	-2.42319	7.25917e-89	3.67728e-87	Rpsa-ps10	3	150072658	150073542	-	885	processed_pseudogene	ribosomal protein SA, pseudogene 10 [Source:MGI Symbol;Acc:MGI:3704228]	-
ENSMUSG00000024851	4299.46	3668.99	4400.6	333.605	317.17	512.31	4123.01	387.695	3.40986	1.3905e-88	7.02687e-87	Pitpnm1	19	4099998	4113965	+	6889	protein_coding	phosphatidylinositol transfer protein, membrane-associated 1 [Source:MGI Symbol;Acc:MGI:1197524]	-
ENSMUSG00000039959	1134.13	1229.48	1548.7	13513	8978.88	14942.9	1304.1	12478.3	-3.25835	1.41917e-88	7.15454e-87	Hip1	5	135406531	135545120	-	12961	protein_coding	huntingtin interacting protein 1 [Source:MGI Symbol;Acc:MGI:1099804]	-
ENSMUSG00000089715	13788.4	12090.5	13286.7	2930.67	3269.82	2664.59	13055.2	2955.03	2.14344	2.60238e-88	1.30881e-86	Cbx6	15	79823896	79834688	-	10609	protein_coding	chromobox 6 [Source:MGI Symbol;Acc:MGI:3512628]	-
ENSMUSG00000027323	177.805	151.74	148.505	1737.78	1968.44	1582.72	159.35	1762.98	-3.46784	3.67465e-88	1.84366e-86	Rad51	2	119112793	119147445	+	6649	protein_coding	RAD51 recombinase [Source:MGI Symbol;Acc:MGI:97890]	-
ENSMUSG00000102252	9094.15	9852.37	8696.13	1219.18	1777.14	1473.01	9214.22	1489.78	2.6287	4.11114e-88	2.05773e-86	Snrpn	7	59982495	60140219	-	2159	protein_coding	small nuclear ribonucleoprotein N [Source:MGI Symbol;Acc:MGI:98347]	-
ENSMUSG00000021390	1141.16	1176.95	1213.3	3.03278	5.94693	10.4942	1177.14	6.49132	7.48866	5.25784e-88	2.62542e-86	Ogn	13	49608046	49624501	+	2566	protein_coding	osteoglycin [Source:MGI Symbol;Acc:MGI:109278]	-
ENSMUSG00000031391	1005.55	1124.43	1345.64	24.2622	22.7966	42.931	1158.54	29.9966	5.26656	5.59532e-88	2.78729e-86	L1cam	X	73853778	73896105	-	7347	protein_coding	L1 cell adhesion molecule [Source:MGI Symbol;Acc:MGI:96721]	-
ENSMUSG00000022456	6542.61	7297.12	7299.98	1164.59	866.27	1240.23	7046.57	1090.36	2.692	8.66542e-88	4.30642e-86	Sept3	15	82274893	82294574	+	6620	protein_coding	septin 3 [Source:MGI Symbol;Acc:MGI:1345148]	-
ENSMUSG00000075254	4192.97	5014.22	4668.31	597.457	446.02	674.494	4625.17	572.657	3.0135	9.28598e-88	4.60391e-86	Heg1	16	33684370	33771576	+	12728	protein_coding	heart development protein with EGF-like domains 1 [Source:MGI Symbol;Acc:MGI:1924696]	-
ENSMUSG00000021087	22266.8	21718.2	22232.3	7200.82	6903.4	6824.12	22072.4	6976.12	1.66177	9.9083e-88	4.90087e-86	Rtn1	12	72211752	72409054	-	4980	protein_coding	reticulon 1 [Source:MGI Symbol;Acc:MGI:1933947]	-
ENSMUSG00000021259	2080.41	1787.8	1921.47	171.857	213.098	153.598	1929.9	179.518	3.4268	1.5179e-87	7.49023e-86	Cyp46a1	12	108334381	108362234	+	3287	protein_coding	cytochrome P450, family 46, subfamily a, polypeptide 1 [Source:MGI Symbol;Acc:MGI:1341877]	-
ENSMUSG00000049225	2023.15	1938.57	1890.16	189.043	187.328	241.368	1950.63	205.913	3.24296	2.39734e-87	1.18021e-85	Pdp1	4	11958184	11966452	-	4507	protein_coding	pyruvate dehyrogenase phosphatase catalytic subunit 1 [Source:MGI Symbol;Acc:MGI:2685870]	-
ENSMUSG00000022199	19133.6	16410.2	19464.3	4442.01	3847.67	3541.33	18336	3943.67	2.21714	3.71268e-87	1.82347e-85	Slc22a17	14	54906304	54913132	-	4517	protein_coding	solute carrier family 22 (organic cation transporter), member 17 [Source:MGI Symbol;Acc:MGI:1926225]	-
ENSMUSG00000027533	4212.06	4137.82	3692.42	16947.2	15033.8	18009.1	4014.1	16663.4	-2.05352	5.9838e-87	2.93206e-85	Fabp5	3	10012548	10016607	+	3567	protein_coding	fatty acid binding protein 5, epidermal [Source:MGI Symbol;Acc:MGI:101790]	-
ENSMUSG00000039830	4604.84	4175.76	4068.23	21798.6	16931.9	19521.2	4282.94	19417.2	-2.18066	6.21103e-87	3.03631e-85	Olig2	16	91225457	91228677	+	2530	protein_coding	oligodendrocyte transcription factor 2 [Source:MGI Symbol;Acc:MGI:1355331]	bHLH
ENSMUSG00000029591	119.541	95.3236	115.167	1711.5	1383.65	1409.09	110.011	1501.41	-3.77119	8.76164e-87	4.27323e-85	Ung	5	114130386	114139323	+	5468	protein_coding	uracil DNA glycosylase [Source:MGI Symbol;Acc:MGI:109352]	-
ENSMUSG00000056596	1991.01	2226.49	2244.75	100.082	175.435	171.724	2154.08	149.08	3.85164	1.19357e-86	5.8078e-85	Trnp1	4	133491100	133498550	-	1654	protein_coding	TMF1-regulated nuclear protein 1 [Source:MGI Symbol;Acc:MGI:1916789]	-
ENSMUSG00000062444	3599.29	3374.26	3715.66	592.402	513.419	647.781	3563.07	584.534	2.60751	1.47415e-86	7.15645e-85	Ap3b2	7	81460399	81493925	-	6293	protein_coding	adaptor-related protein complex 3, beta 2 subunit [Source:MGI Symbol;Acc:MGI:1100869]	-
ENSMUSG00000028896	318.441	396.857	279.836	3043.9	2750.46	2649.32	331.712	2814.56	-3.08432	1.53326e-86	7.42624e-85	Rcc1	4	132331919	132353605	-	3848	protein_coding	regulator of chromosome condensation 1 [Source:MGI Symbol;Acc:MGI:1913989]	-
ENSMUSG00000034311	183.832	175.084	199.017	1732.73	1677.04	1640.92	185.978	1683.56	-3.17857	1.665e-86	8.0457e-85	Kif4	X	100625737	100727214	+	5514	protein_coding	kinesin family member 4 [Source:MGI Symbol;Acc:MGI:108389]	-
ENSMUSG00000031167	2384.79	2530.94	2135.64	10239.7	10829.4	9417.16	2350.46	10162.1	-2.11209	1.79886e-86	8.67255e-85	Rbm3	X	8138975	8145880	-	4698	protein_coding	RNA binding motif (RNP1, RRM) protein 3 [Source:MGI Symbol;Acc:MGI:1099460]	-
ENSMUSG00000017499	61.2773	42.7983	62.6348	1090.79	1210.2	1119.07	55.5701	1140.02	-4.36021	2.1804e-86	1.04879e-84	Cdc6	11	98907801	98923940	+	5229	protein_coding	cell division cycle 6 [Source:MGI Symbol;Acc:MGI:1345150]	-
ENSMUSG00000025358	215.977	232.473	244.478	2135.07	1811.83	1950.02	230.976	1965.64	-3.08917	2.59957e-86	1.24755e-84	Cdk2	10	128697939	128705031	-	6219	protein_coding	cyclin-dependent kinase 2 [Source:MGI Symbol;Acc:MGI:104772]	-
ENSMUSG00000023913	9450.77	9817.36	9155.79	1380.92	1969.43	1499.72	9474.64	1616.69	2.55103	2.99734e-86	1.43517e-84	Pla2g7	17	43568098	43612201	+	2905	protein_coding	phospholipase A2, group VII (platelet-activating factor acetylhydrolase, plasma) [Source:MGI Symbol;Acc:MGI:1351327]	-
ENSMUSG00000024524	2077.4	2612.64	2142.72	221.393	134.797	161.23	2277.59	172.473	3.72389	3.75845e-86	1.79549e-84	Gnal	18	67088336	67226792	+	5761	protein_coding	guanine nucleotide binding protein, alpha stimulating, olfactory type [Source:MGI Symbol;Acc:MGI:95774]	-
ENSMUSG00000027447	86676.2	78730.5	77444.9	19024.6	19160	14541.2	80950.5	17575.3	2.20352	6.07597e-86	2.89603e-84	Cst3	2	148871722	148875692	-	1266	protein_coding	cystatin C [Source:MGI Symbol;Acc:MGI:102519]	-
ENSMUSG00000042675	4324.57	3205.99	3487.34	347.758	409.347	251.862	3672.63	336.323	3.44948	8.6645e-86	4.12045e-84	Ypel3	7	126776955	126780514	+	1848	protein_coding	yippee like 3 [Source:MGI Symbol;Acc:MGI:1913340]	-
ENSMUSG00000026622	120.545	127.422	121.229	1486.06	1417.35	1307.97	123.065	1403.79	-3.51159	9.4008e-86	4.46049e-84	Nek2	1	191821444	191833050	+	4516	protein_coding	NIMA (never in mitosis gene a)-related expressed kinase 2 [Source:MGI Symbol;Acc:MGI:109359]	-
ENSMUSG00000022090	1533.94	1415.26	1706.29	94.0161	120.921	73.4597	1551.83	96.1323	4.01397	9.43886e-86	4.46844e-84	Pdlim2	14	70164218	70177681	-	4486	protein_coding	PDZ and LIM domain 2 [Source:MGI Symbol;Acc:MGI:2384850]	-
ENSMUSG00000031285	1864.44	2073.77	1966.93	122.322	48.5666	75.3678	1968.38	82.0855	4.5854	1.05072e-85	4.963e-84	Dcx	X	143855842	143933311	-	12647	protein_coding	doublecortin [Source:MGI Symbol;Acc:MGI:1277171]	-
ENSMUSG00000003352	2203.97	2184.66	2541.76	292.157	275.541	327.23	2310.13	298.31	2.9527	1.79845e-85	8.47574e-84	Cacnb3	15	98630840	98644529	+	4010	protein_coding	calcium channel, voltage-dependent, beta 3 subunit [Source:MGI Symbol;Acc:MGI:103307]	-
ENSMUSG00000036781	1630.38	1236.29	1333.52	9912.12	10942.4	7754.3	1400.06	9536.26	-2.76799	1.94277e-85	9.13539e-84	Rps27l	9	66946086	66949516	+	816	protein_coding	ribosomal protein S27-like [Source:MGI Symbol;Acc:MGI:1915191]	-
ENSMUSG00000073702	4717.35	4909.17	4962.29	17320.2	19197.7	16484.6	4862.93	17667.5	-1.86119	2.05143e-85	9.62475e-84	Rpl31	1	39367842	39371911	+	1662	protein_coding	ribosomal protein L31 [Source:MGI Symbol;Acc:MGI:2149632]	-
ENSMUSG00000062070	14549.8	13167.3	13777.6	52785.5	61014.6	48896.5	13831.6	54232.2	-1.97119	3.95821e-85	1.85294e-83	Pgk1	X	106187100	106203699	+	2244	protein_coding	phosphoglycerate kinase 1 [Source:MGI Symbol;Acc:MGI:97555]	-
ENSMUSG00000024347	2009.09	1820.88	1850.76	74.8085	149.665	97.3103	1893.57	107.261	4.1416	4.1141e-85	1.92162e-83	Psd2	18	35964830	36014715	+	4785	protein_coding	pleckstrin and Sec7 domain containing 2 [Source:MGI Symbol;Acc:MGI:1921252]	-
ENSMUSG00000029414	71.3227	78.7879	92.942	1303.08	1139.83	1320.37	81.0175	1254.43	-3.95296	4.2344e-85	1.97342e-83	Kntc1	5	123749716	123821593	+	7983	protein_coding	kinetochore associated 1 [Source:MGI Symbol;Acc:MGI:2673709]	-
ENSMUSG00000052364	2802.68	2423.94	2623.59	364.944	331.046	266.172	2616.74	320.721	3.02908	8.79916e-85	4.09171e-83	B630019K06Rik	X	8892382	8894964	+	2583	protein_coding	RIKEN cDNA B630019K06 gene [Source:MGI Symbol;Acc:MGI:2147918]	-
ENSMUSG00000037805	7957.01	7876.84	8043.52	33434.3	41459.1	31067.7	7959.12	35320.4	-2.14982	9.44511e-85	4.38237e-83	Rpl10a	17	28328471	28331033	+	2431	protein_coding	ribosomal protein L10A [Source:MGI Symbol;Acc:MGI:1343877]	-
ENSMUSG00000026247	1033.68	999.925	1494.14	14.153	3.96462	18.1264	1175.92	12.0813	6.59977	1.05777e-84	4.89702e-83	Ecel1	1	87147655	87156521	-	3500	protein_coding	endothelin converting enzyme-like 1 [Source:MGI Symbol;Acc:MGI:1343461]	-
ENSMUSG00000108348	1151.21	1053.42	1111.26	58.6337	69.3809	49.6092	1105.3	59.2079	4.22362	1.80357e-84	8.3314e-83	Gm42372	7	16983086	16988152	+	5067	protein_coding	predicted gene, 42372 [Source:MGI Symbol;Acc:MGI:5625257]	-
ENSMUSG00000015476	1428.46	1340.37	1350.69	111.202	74.3367	75.3678	1373.17	86.9688	3.9825	1.85945e-84	8.57061e-83	Prrt1	17	34629533	34633126	+	2306	protein_coding	proline-rich transmembrane protein 1 [Source:MGI Symbol;Acc:MGI:1932118]	-
ENSMUSG00000036815	839.8	1086.49	957.706	12.1311	19.8231	24.8046	961.334	18.9196	5.66167	2.06159e-84	9.48152e-83	Dpp10	1	123321471	124045559	-	15784	protein_coding	dipeptidylpeptidase 10 [Source:MGI Symbol;Acc:MGI:2442409]	-
ENSMUSG00000038332	3051.81	2792.59	2684.2	445.818	483.684	491.322	2842.87	473.608	2.58539	2.38731e-84	1.09555e-82	Sesn1	10	41809935	41908424	+	3982	protein_coding	sestrin 1 [Source:MGI Symbol;Acc:MGI:2155278]	-
ENSMUSG00000072941	2557.57	2168.13	2366.99	337.649	305.276	346.31	2364.23	329.745	2.84179	2.81296e-84	1.28807e-82	Sod3	5	52363791	52371418	+	3738	protein_coding	superoxide dismutase 3, extracellular [Source:MGI Symbol;Acc:MGI:103181]	-
ENSMUSG00000019960	1075.87	1344.26	1082.98	6596.29	5710.05	6481.63	1167.7	6262.66	-2.42292	3.71746e-84	1.69853e-82	Dusp6	10	99263231	99267489	+	3132	protein_coding	dual specificity phosphatase 6 [Source:MGI Symbol;Acc:MGI:1914853]	-
ENSMUSG00000001517	254.15	221.773	222.253	3182.39	2028.9	3197.88	232.725	2803.06	-3.59042	7.62459e-84	3.47615e-82	Foxm1	6	128362967	128376146	+	5754	protein_coding	forkhead box M1 [Source:MGI Symbol;Acc:MGI:1347487]	Fork
ENSMUSG00000116165	5531.03	4980.17	5220.91	1068.55	885.102	797.563	5244.04	917.071	2.5159	9.09868e-84	4.13921e-82	Pdxp	15	78913919	78919517	+	2001	protein_coding	pyridoxal (pyridoxine, vitamin B6) phosphatase [Source:MGI Symbol;Acc:MGI:1919282]	-
ENSMUSG00000079553	217.986	185.784	195.986	2699.17	2769.29	1807.87	199.919	2425.44	-3.60085	9.76901e-84	4.43454e-82	Kifc1	17	33875666	33890661	-	3407	protein_coding	kinesin family member C1 [Source:MGI Symbol;Acc:MGI:109596]	-
ENSMUSG00000056394	694.141	475.645	601.092	4773.59	5384.95	4041.24	590.293	4733.26	-3.00358	1.87798e-83	8.50648e-82	Lig1	7	13277283	13311433	+	4268	protein_coding	ligase I, DNA, ATP-dependent [Source:MGI Symbol;Acc:MGI:101789]	-
ENSMUSG00000024968	276.25	268.462	250.539	2053.19	1947.62	1887.06	265.084	1962.62	-2.88815	2.82682e-83	1.27767e-81	Rcor2	19	7267325	7275225	+	3135	protein_coding	REST corepressor 2 [Source:MGI Symbol;Acc:MGI:1859854]	MYB
ENSMUSG00000071398	997.514	851.104	949.624	39.4261	30.7258	33.3908	932.747	34.5142	4.75714	5.37638e-83	2.42481e-81	2410004P03Rik	12	17003319	17011727	-	3537	protein_coding	RIKEN cDNA 2410004P03 gene [Source:MGI Symbol;Acc:MGI:1920917]	-
ENSMUSG00000029212	1489.74	1759.6	1714.38	127.377	111.009	162.184	1654.57	133.523	3.63021	6.6993e-83	3.01497e-81	Gabrb1	5	71658113	72149037	+	13838	protein_coding	gamma-aminobutyric acid (GABA) A receptor, subunit beta 1 [Source:MGI Symbol;Acc:MGI:95619]	-
ENSMUSG00000034120	2732.36	2382.12	2759.97	12161.4	11862.2	10180.4	2624.82	11401.3	-2.11895	7.38381e-83	3.31591e-81	Srsf2	11	116849901	116853094	-	2958	protein_coding	serine/arginine-rich splicing factor 2 [Source:MGI Symbol;Acc:MGI:98284]	-
ENSMUSG00000036634	1777.04	1554.36	1614.36	0	4.95578	6.67816	1648.59	3.87798	8.71088	7.86262e-83	3.5234e-81	Mag	7	30899176	30914873	-	4072	protein_coding	myelin-associated glycoprotein [Source:MGI Symbol;Acc:MGI:96912]	-
ENSMUSG00000051855	3013.64	3008.53	2951.92	14527	11462.7	14909.5	2991.36	13633.1	-2.18824	8.27786e-83	3.70156e-81	Mest	6	30723547	30748465	+	3945	protein_coding	mesoderm specific transcript [Source:MGI Symbol;Acc:MGI:96968]	-
ENSMUSG00000028551	497.25	448.41	433.392	3882.96	3248.02	2862.07	459.684	3331.02	-2.85719	1.18672e-82	5.29529e-81	Cdkn2c	4	109660876	109667189	-	2686	protein_coding	cyclin dependent kinase inhibitor 2C [Source:MGI Symbol;Acc:MGI:105388]	-
ENSMUSG00000056185	2083.43	1638.01	1821.46	199.152	196.249	166.954	1847.63	187.452	3.30162	1.23394e-82	5.49432e-81	Snx32	19	5495278	5510489	-	1650	protein_coding	sorting nexin 32 [Source:MGI Symbol;Acc:MGI:2444704]	-
ENSMUSG00000019852	983.45	928.919	924.368	35.3824	33.6993	45.7931	945.579	38.2916	4.62403	1.34537e-82	5.97779e-81	Arfgef3	10	18581839	18743949	-	14579	protein_coding	ARFGEF family member 3 [Source:MGI Symbol;Acc:MGI:106387]	-
ENSMUSG00000040280	24.1091	41.8257	23.2355	1169.64	1063.51	902.505	29.7234	1045.22	-5.13256	2.20176e-82	9.76223e-81	Ndufa4l2	10	127514967	127517154	+	1095	protein_coding	Ndufa4, mitochondrial complex associated like 2 [Source:MGI Symbol;Acc:MGI:3039567]	-
ENSMUSG00000047675	7753.08	8126.82	7502.03	32918.8	46213.6	35543.1	7793.98	38225.2	-2.29408	3.50572e-82	1.5511e-80	Rps8	4	117153827	117156243	-	1726	protein_coding	ribosomal protein S8 [Source:MGI Symbol;Acc:MGI:98166]	-
ENSMUSG00000041923	1606.27	1565.06	1508.29	177.923	159.576	177.448	1559.87	171.649	3.18383	3.6389e-82	1.60663e-80	Nol4	18	22693181	23041653	-	5692	protein_coding	nucleolar protein 4 [Source:MGI Symbol;Acc:MGI:2441684]	-
ENSMUSG00000025777	1777.04	1738.2	1855.81	184.999	122.903	174.586	1790.35	160.83	3.47659	8.67356e-82	3.82147e-80	Gdap1	1	17145362	17164271	+	7731	protein_coding	ganglioside-induced differentiation-associated-protein 1 [Source:MGI Symbol;Acc:MGI:1338002]	-
ENSMUSG00000027375	1421.43	1461.95	1498.18	109.18	117.948	72.5057	1460.52	99.8777	3.87189	1.05403e-81	4.63419e-80	Mal	2	127633226	127656695	-	2778	protein_coding	myelin and lymphocyte protein, T cell differentiation protein [Source:MGI Symbol;Acc:MGI:892970]	-
ENSMUSG00000039474	4035.26	3917.99	3907.6	475.135	364.745	596.264	3953.62	478.715	3.04545	1.1639e-81	5.10656e-80	Wfs1	5	36966104	36989205	-	3787	protein_coding	wolframin ER transmembrane glycoprotein [Source:MGI Symbol;Acc:MGI:1328355]	-
ENSMUSG00000028005	2770.54	3092.18	2775.13	451.884	523.33	486.552	2879.28	487.255	2.5629	1.6437e-81	7.1966e-80	Gucy1b1	3	82032006	82074689	-	3927	protein_coding	guanylate cyclase 1, soluble, beta 1 [Source:MGI Symbol;Acc:MGI:1860604]	-
ENSMUSG00000039629	924.182	896.82	1031.45	43.4698	43.6109	34.3448	950.819	40.4752	4.55563	2.07037e-81	9.04579e-80	Strip2	6	29917012	29959681	+	8329	protein_coding	striatin interacting protein 2 [Source:MGI Symbol;Acc:MGI:2444363]	-
ENSMUSG00000037563	7271.91	7490.68	7133.3	27899.5	30524.6	24434.4	7298.63	27619.5	-1.91997	2.64088e-81	1.15145e-79	Rps16	7	28350652	28353155	+	1266	protein_coding	ribosomal protein S16 [Source:MGI Symbol;Acc:MGI:98118]	-
ENSMUSG00000022322	65.2955	66.1429	74.7577	1010.93	1120.01	1128.61	68.732	1086.51	-3.98294	3.22844e-81	1.40471e-79	Shcbp1	8	4735976	4779567	-	6295	protein_coding	Shc SH2-domain binding protein 1 [Source:MGI Symbol;Acc:MGI:1338802]	-
ENSMUSG00000029816	1115.05	1137.07	908.205	5582.33	5021.19	5535.24	1053.44	5379.59	-2.35226	5.7659e-81	2.50357e-79	Gpnmb	6	49036546	49070929	+	6514	protein_coding	glycoprotein (transmembrane) nmb [Source:MGI Symbol;Acc:MGI:1934765]	-
ENSMUSG00000028693	1001.53	914.328	1017.31	4825.15	5895.39	4732.91	977.724	5151.15	-2.39748	9.25951e-81	4.0122e-79	Nasp	4	116601052	116627941	-	7518	protein_coding	nuclear autoantigenic sperm protein (histone-binding) [Source:MGI Symbol;Acc:MGI:1355328]	-
ENSMUSG00000035455	163.741	153.685	111.126	1553.79	1960.51	1738.23	142.851	1750.84	-3.61507	9.94637e-81	4.30093e-79	Fignl1	11	11787431	11808962	-	4839	protein_coding	fidgetin-like 1 [Source:MGI Symbol;Acc:MGI:1890648]	-
ENSMUSG00000030854	2016.12	1898.69	1793.17	247.677	236.886	197.483	1902.66	227.349	3.06573	1.14953e-80	4.96047e-79	Ptpn5	7	47077795	47133684	-	5794	protein_coding	protein tyrosine phosphatase, non-receptor type 5 [Source:MGI Symbol;Acc:MGI:97807]	-
ENSMUSG00000040759	2389.81	2645.72	2724.61	377.075	435.117	420.724	2586.71	410.972	2.65382	1.2418e-80	5.34764e-79	Cmtm5	14	54936261	54939274	+	1210	protein_coding	CKLF-like MARVEL transmembrane domain containing 5 [Source:MGI Symbol;Acc:MGI:2447164]	-
ENSMUSG00000035847	7817.37	8345.68	7856.63	1260.62	1315.26	1752.54	8006.56	1442.81	2.47203	1.28131e-80	5.50647e-79	Ids	X	70343069	70365084	-	5101	protein_coding	iduronate 2-sulfatase [Source:MGI Symbol;Acc:MGI:96417]	-
ENSMUSG00000022973	3017.66	3558.1	3773.24	523.659	458.905	579.092	3449.67	520.552	2.72811	1.42135e-80	6.09581e-79	Synj1	16	90936092	91011308	-	8085	protein_coding	synaptojanin 1 [Source:MGI Symbol;Acc:MGI:1354961]	-
ENSMUSG00000027254	12185.1	10975.8	13223	1797.43	1208.22	1991.05	12128	1665.56	2.86415	3.95343e-80	1.69207e-78	Map1a	2	121289600	121310832	+	12166	protein_coding	microtubule-associated protein 1 A [Source:MGI Symbol;Acc:MGI:1306776]	-
ENSMUSG00000040037	3624.4	3890.76	4209.66	379.097	600.64	469.379	3908.27	483.039	3.01615	3.97149e-80	1.69633e-78	Negr1	3	156561794	157316445	+	10506	protein_coding	neuronal growth regulator 1 [Source:MGI Symbol;Acc:MGI:2444846]	-
ENSMUSG00000027457	2562.6	2407.41	2639.75	363.933	253.736	256.632	2536.59	291.434	3.12236	5.02869e-80	2.14353e-78	Snph	2	151590549	151632593	-	7861	protein_coding	syntaphilin [Source:MGI Symbol;Acc:MGI:2139270]	-
ENSMUSG00000051062	1255.68	1213.92	1060.75	22.2404	35.6816	7.63218	1176.78	21.8514	5.75717	1.05655e-79	4.4945e-78	Fbll1	11	35797382	35798884	-	1503	protein_coding	fibrillarin-like 1 [Source:MGI Symbol;Acc:MGI:3034689]	-
ENSMUSG00000003617	4182.93	4869.28	4828.94	792.566	770.128	959.747	4627.05	840.813	2.45996	1.78707e-79	7.58673e-78	Cp	3	19957054	20009145	+	9566	protein_coding	ceruloplasmin [Source:MGI Symbol;Acc:MGI:88476]	-
ENSMUSG00000040856	4050.33	3479.31	3692.42	711.691	678.942	571.46	3740.69	654.031	2.5162	2.32878e-79	9.86652e-78	Dlk1	12	109452823	109463336	+	5657	protein_coding	delta like non-canonical Notch ligand 1 [Source:MGI Symbol;Acc:MGI:94900]	-
ENSMUSG00000027654	320.45	202.319	322.266	3252.15	2727.66	2694.16	281.679	2891.32	-3.36025	2.43316e-79	1.02879e-77	Fam83d	2	158768093	158786637	+	3991	protein_coding	family with sequence similarity 83, member D [Source:MGI Symbol;Acc:MGI:1919128]	-
ENSMUSG00000054555	293.327	347.25	198.007	3631.24	2833.71	4394.23	279.528	3619.73	-3.69431	3.01944e-79	1.27412e-77	Adam12	7	133883199	134232146	-	10573	protein_coding	a disintegrin and metallopeptidase domain 12 (meltrin alpha) [Source:MGI Symbol;Acc:MGI:105378]	-
ENSMUSG00000046364	6339.69	6765.06	6634.24	30835.2	35811.4	25322.6	6579.66	30656.4	-2.22009	3.15206e-79	1.32741e-77	Rpl27a	7	109519147	109522367	+	2774	protein_coding	ribosomal protein L27A [Source:MGI Symbol;Acc:MGI:1347076]	-
ENSMUSG00000031821	216.982	240.254	171.741	2543.49	2177.57	1859.39	209.659	2193.48	-3.3865	3.57962e-79	1.50445e-77	Gins2	8	120578633	120589304	-	4097	protein_coding	GINS complex subunit 2 (Psf2 homolog) [Source:MGI Symbol;Acc:MGI:1921019]	-
ENSMUSG00000064339	55020	63702.4	51674.7	12001.7	14417.4	14611.8	56799	13677	2.0541	3.88459e-79	1.62935e-77	mt-Rnr2	MT	1094	2675	+	1582	Mt_rRNA	mitochondrially encoded 16S rRNA [Source:MGI Symbol;Acc:MGI:102492]	-
ENSMUSG00000061607	407.846	463	398.034	2717.37	2499.69	3053.83	422.96	2756.96	-2.7043	4.28115e-79	1.7921e-77	Mdc1	17	35841515	35859670	+	7421	protein_coding	mediator of DNA damage checkpoint 1 [Source:MGI Symbol;Acc:MGI:3525201]	-
ENSMUSG00000039717	821.718	932.809	913.256	29.3168	13.8762	23.8506	889.261	22.3479	5.31538	5.08717e-79	2.12526e-77	Ralyl	3	13471655	14182287	+	3672	protein_coding	RALY RNA binding protein-like [Source:MGI Symbol;Acc:MGI:1924147]	-
ENSMUSG00000019997	1372.21	1277.14	1265.83	106.147	107.045	128.793	1305.06	113.995	3.51617	7.74446e-79	3.22896e-77	Ctgf	10	24595442	24598683	+	2861	protein_coding	connective tissue growth factor [Source:MGI Symbol;Acc:MGI:95537]	-
ENSMUSG00000022389	8080.57	8405.01	8714.32	2015.79	2351.02	2037.79	8399.97	2134.87	1.97625	8.8387e-79	3.67788e-77	Tef	15	81802421	81826863	+	7867	protein_coding	thyrotroph embryonic factor [Source:MGI Symbol;Acc:MGI:98663]	TF_bZIP
ENSMUSG00000022562	2278.31	2130.19	2510.44	250.71	256.709	333.908	2306.31	280.442	3.03901	1.64398e-78	6.82722e-77	Oplah	15	76296601	76328015	-	5837	protein_coding	5-oxoprolinase (ATP-hydrolysing) [Source:MGI Symbol;Acc:MGI:1922725]	-
ENSMUSG00000030350	921.168	1066.07	1227.44	17.1857	12.885	36.2529	1071.56	22.1079	5.59186	2.68359e-78	1.11226e-76	Prmt8	6	127689011	127769472	-	2724	protein_coding	protein arginine N-methyltransferase 8 [Source:MGI Symbol;Acc:MGI:3043083]	-
ENSMUSG00000033970	351.591	352.114	365.706	2225.05	2547.27	2163.72	356.47	2312.01	-2.69732	3.27489e-78	1.35465e-76	Rfc3	5	151642756	151651242	-	3611	protein_coding	replication factor C (activator 1) 3 [Source:MGI Symbol;Acc:MGI:1916513]	-
ENSMUSG00000024654	12053.5	11971.9	12289.6	3488.7	3862.53	3480.27	12105	3610.5	1.74534	5.43911e-78	2.24546e-76	Asrgl1	19	9109868	9135636	-	4297	protein_coding	asparaginase like 1 [Source:MGI Symbol;Acc:MGI:1913764]	-
ENSMUSG00000059173	1262.71	1396.78	1425.45	55.6009	92.1775	97.3103	1361.65	81.6962	4.05696	5.90154e-78	2.43157e-76	Pde1a	2	79834453	80129458	-	6012	protein_coding	phosphodiesterase 1A, calmodulin-dependent [Source:MGI Symbol;Acc:MGI:1201792]	-
ENSMUSG00000002633	931.214	925.028	1118.33	6.06555	11.8939	2.86207	991.525	6.9405	7.16626	7.25141e-78	2.98189e-76	Shh	5	28456815	28467256	-	2847	protein_coding	sonic hedgehog [Source:MGI Symbol;Acc:MGI:98297]	-
ENSMUSG00000062209	1930.74	2041.68	1760.85	187.021	113.983	178.402	1911.09	159.802	3.57996	7.80441e-78	3.20302e-76	Erbb4	1	68032186	69108059	-	12355	protein_coding	erb-b2 receptor tyrosine kinase 4 [Source:MGI Symbol;Acc:MGI:104771]	-
ENSMUSG00000031756	102.464	85.5967	64.6553	1177.73	1465.92	1308.92	84.2385	1317.52	-3.96695	2.15085e-77	8.81009e-76	Cenpn	8	116921730	116941507	+	3294	protein_coding	centromere protein N [Source:MGI Symbol;Acc:MGI:1919405]	-
ENSMUSG00000024143	1525.9	1809.2	1613.35	6713.56	8247.41	7940.33	1649.49	7633.76	-2.21031	2.30987e-77	9.443e-76	Rhoq	17	86963082	87000069	+	4151	protein_coding	ras homolog family member Q [Source:MGI Symbol;Acc:MGI:1931553]	-
ENSMUSG00000027203	720.259	803.442	741.515	4096.27	4913.16	3766.48	755.072	4258.64	-2.49557	2.73195e-77	1.11468e-75	Dut	2	125247190	125258608	+	2410	protein_coding	deoxyuridine triphosphatase [Source:MGI Symbol;Acc:MGI:1346051]	-
ENSMUSG00000037306	3650.52	4030.83	3641.91	591.391	364.745	466.517	3774.42	474.218	2.99293	4.72534e-77	1.92427e-75	Man1c1	4	134561690	134704290	-	5722	protein_coding	mannosidase, alpha, class 1C, member 1 [Source:MGI Symbol;Acc:MGI:2446214]	-
ENSMUSG00000051391	21154.7	20301	21304.9	6925.85	6032.17	6402.45	20920.2	6453.49	1.69676	9.13017e-77	3.71081e-75	Ywhag	5	135908409	135934616	-	5500	protein_coding	tyrosine 3-monooxygenase/tryptophan 5-monooxygenase activation protein, gamma polypeptide [Source:MGI Symbol;Acc:MGI:108109]	-
ENSMUSG00000051177	1759.96	2015.41	1643.66	180.956	180.39	226.103	1806.35	195.816	3.20481	9.62497e-77	3.90435e-75	Plcb1	2	134786067	135475258	+	11115	protein_coding	phospholipase C, beta 1 [Source:MGI Symbol;Acc:MGI:97613]	-
ENSMUSG00000006273	16672.4	16824.6	16623.5	5569.19	5730.86	5703.15	16706.8	5667.73	1.55959	1.31641e-76	5.3297e-75	Atp6v1b2	8	69088646	69113711	+	5305	protein_coding	ATPase, H+ transporting, lysosomal V1 subunit B2 [Source:MGI Symbol;Acc:MGI:109618]	-
ENSMUSG00000062997	3196.46	3412.2	3242.87	15800.8	20078.8	13845.7	3283.84	16575.1	-2.33553	1.94128e-76	7.84442e-75	Rpl35	2	39001580	39005624	-	1241	protein_coding	ribosomal protein L35 [Source:MGI Symbol;Acc:MGI:1913739]	-
ENSMUSG00000029166	4279.36	4433.52	4118.74	648.003	781.031	880.563	4277.21	769.866	2.47361	2.12921e-76	8.58725e-75	Mapre3	5	30814641	30866106	+	3459	protein_coding	microtubule-associated protein, RP/EB family, member 3 [Source:MGI Symbol;Acc:MGI:2140967]	-
ENSMUSG00000059991	416.886	400.748	476.833	3366.38	2971.48	2547.24	431.489	2961.7	-2.77913	3.17641e-76	1.27861e-74	Nptx2	5	144545902	144557478	+	2536	protein_coding	neuronal pentraxin 2 [Source:MGI Symbol;Acc:MGI:1858209]	-
ENSMUSG00000060938	7105.15	6873.03	6172.56	27237.4	36076.1	27645.7	6716.91	30319.7	-2.17438	4.01849e-76	1.61448e-74	Rpl26	11	68901583	68906989	+	1444	protein_coding	ribosomal protein L26 [Source:MGI Symbol;Acc:MGI:106022]	-
ENSMUSG00000027584	825.737	856.94	839.508	18.1967	4.95578	14.3103	840.728	12.4876	6.07417	1.27176e-75	5.09969e-74	Oprl1	2	181715016	181720985	+	3753	protein_coding	opioid receptor-like 1 [Source:MGI Symbol;Acc:MGI:97440]	-
ENSMUSG00000037703	1459.6	1431.8	1433.53	171.857	176.426	171.724	1441.64	173.336	3.05609	2.59115e-75	1.03564e-73	Lzts3	2	130632839	130642803	-	4252	protein_coding	leucine zipper, putative tumor suppressor family member 3 [Source:MGI Symbol;Acc:MGI:2656976]	-
ENSMUSG00000034891	2461.14	2276.09	2717.54	430.654	412.321	403.552	2484.92	415.509	2.58034	2.59256e-75	1.03564e-73	Sncb	13	54758860	54766595	-	2145	protein_coding	synuclein, beta [Source:MGI Symbol;Acc:MGI:1889011]	-
ENSMUSG00000042453	2303.42	1778.08	2293.24	146.584	207.152	226.103	2124.91	193.28	3.4576	2.59995e-75	1.03662e-73	Reln	5	21884454	22344702	-	23738	protein_coding	reelin [Source:MGI Symbol;Acc:MGI:103022]	-
ENSMUSG00000025007	993.496	1125.4	1097.12	5651.07	4646.54	4881.73	1072.01	5059.78	-2.23867	3.12927e-75	1.2453e-73	Aldh18a1	19	40550257	40588463	-	4072	protein_coding	aldehyde dehydrogenase 18 family, member A1 [Source:MGI Symbol;Acc:MGI:1888908]	-
ENSMUSG00000030560	657.977	617.658	645.543	3210.7	3404.62	2951.75	640.393	3189.02	-2.31612	4.31215e-75	1.71277e-73	Ctsc	7	88278085	88310888	+	5808	protein_coding	cathepsin C [Source:MGI Symbol;Acc:MGI:109553]	-
ENSMUSG00000028678	149.677	80.7332	91.9317	1682.18	1549.18	1996.77	107.447	1742.71	-4.0205	4.57139e-75	1.81231e-73	Kif2c	4	117159639	117182639	-	4363	protein_coding	kinesin family member 2C [Source:MGI Symbol;Acc:MGI:1921054]	-
ENSMUSG00000019923	22840.4	21113.2	21132.2	6656.94	7294.91	6625.69	21695.2	6859.18	1.66128	4.68392e-75	1.85342e-73	Zwint	10	72654845	72674964	+	4434	protein_coding	ZW10 interactor [Source:MGI Symbol;Acc:MGI:1289227]	-
ENSMUSG00000008668	8909.32	7590.87	8065.75	35735.2	38602.5	29279.9	8188.64	34539.2	-2.07654	4.75743e-75	1.87896e-73	Rps18	17	33951999	33956001	-	2491	protein_coding	ribosomal protein S18 [Source:MGI Symbol;Acc:MGI:98146]	-
ENSMUSG00000053825	886.009	921.137	856.682	3.03278	18.832	13.3563	887.943	11.7404	6.23455	5.1656e-75	2.03633e-73	Ppfia2	10	106470339	106935952	+	10903	protein_coding	protein tyrosine phosphatase, receptor type, f polypeptide (PTPRF), interacting protein (liprin), alpha 2 [Source:MGI Symbol;Acc:MGI:2443834]	-
ENSMUSG00000060240	2174.84	2691.43	2818.57	383.141	387.542	383.517	2561.61	384.733	2.73514	8.08622e-75	3.18169e-73	Cend1	7	141426446	141429491	-	1775	protein_coding	cell cycle exit and neuronal differentiation 1 [Source:MGI Symbol;Acc:MGI:1929898]	-
ENSMUSG00000020358	5291.95	4588.18	5269.41	25291.3	22661.8	18822.9	5049.84	22258.7	-2.14007	9.18697e-75	3.60804e-73	Hnrnpab	11	51600100	51606847	-	2782	protein_coding	heterogeneous nuclear ribonucleoprotein A/B [Source:MGI Symbol;Acc:MGI:1330294]	-
ENSMUSG00000042766	1657.5	1712.91	1709.32	190.054	190.302	237.552	1693.24	205.969	3.03853	1.09544e-74	4.29411e-73	Trim46	3	89234177	89246309	-	3792	protein_coding	tripartite motif-containing 46 [Source:MGI Symbol;Acc:MGI:2673000]	-
ENSMUSG00000049354	14439.3	14595.2	15420.3	4883.78	4816.03	4970.46	14818.3	4890.09	1.59943	1.65663e-74	6.48187e-73	Dcaf7	11	106036872	106059324	+	6133	protein_coding	DDB1 and CUL4 associated factor 7 [Source:MGI Symbol;Acc:MGI:1919083]	-
ENSMUSG00000026202	2119.59	2138.94	2470.03	112.213	224.001	170.77	2242.86	168.995	3.72966	2.16951e-74	8.47281e-73	Tuba4a	1	75214228	75219865	-	3701	protein_coding	tubulin, alpha 4A [Source:MGI Symbol;Acc:MGI:1095410]	-
ENSMUSG00000036578	872.95	1055.37	776.874	8.0874	11.8939	3.81609	901.731	7.93245	6.83637	2.32871e-74	9.07765e-73	Fxyd7	7	31042513	31051467	-	693	protein_coding	FXYD domain-containing ion transport regulator 7 [Source:MGI Symbol;Acc:MGI:1889006]	-
ENSMUSG00000038900	5832.39	4890.68	5210.81	26611.6	32748.8	22245.9	5311.3	27202.1	-2.35659	2.37967e-74	9.25908e-73	Rpl12	2	32961559	32965345	+	3598	protein_coding	ribosomal protein L12 [Source:MGI Symbol;Acc:MGI:98002]	-
ENSMUSG00000002297	59.2682	107.969	75.7679	1241.42	1432.22	1323.23	81.0016	1332.29	-4.03824	2.46687e-74	9.5806e-73	Dbf4	5	8396973	8422716	-	8728	protein_coding	DBF4 zinc finger [Source:MGI Symbol;Acc:MGI:1351328]	-
ENSMUSG00000079435	1264.72	1236.29	1258.76	7588.01	8658.74	5739.4	1253.26	7328.71	-2.54785	4.69657e-74	1.82064e-72	Rpl36a	X	134585654	134588062	+	1655	protein_coding	ribosomal protein L36A [Source:MGI Symbol;Acc:MGI:1201789]	-
ENSMUSG00000028919	2764.51	2413.24	2653.9	398.305	270.586	351.08	2610.55	339.99	2.94091	5.1296e-74	1.98483e-72	Arhgef19	4	141239499	141257564	+	4242	protein_coding	Rho guanine nucleotide exchange factor (GEF) 19 [Source:MGI Symbol;Acc:MGI:1925912]	-
ENSMUSG00000042079	2219.04	2363.64	2399.32	8086.39	9682.6	9652.8	2327.33	9140.6	-1.97363	5.17188e-74	1.99751e-72	Hnrnpf	6	117900324	117925622	+	3047	protein_coding	heterogeneous nuclear ribonucleoprotein F [Source:MGI Symbol;Acc:MGI:2138741]	-
ENSMUSG00000010086	1198.42	961.017	1021.35	5.05463	6.93809	2.86207	1060.26	4.9516	7.74924	7.25713e-74	2.79773e-72	Rnf112	11	61448442	61454131	-	3923	protein_coding	ring finger protein 112 [Source:MGI Symbol;Acc:MGI:106611]	-
ENSMUSG00000033152	5127.2	4085.3	4887.53	947.237	910.872	774.666	4700.01	877.592	2.42125	8.67208e-74	3.33708e-72	Podxl2	6	88842558	88875044	-	5749	protein_coding	podocalyxin-like 2 [Source:MGI Symbol;Acc:MGI:2442488]	-
ENSMUSG00000061983	3034.73	3157.35	3801.53	20856.4	32212.6	19318	3331.2	24129	-2.85667	1.11677e-73	4.28952e-72	Rps12	10	23785183	23787275	-	2027	protein_coding	ribosomal protein S12 [Source:MGI Symbol;Acc:MGI:98105]	-
ENSMUSG00000032609	3808.23	3352.86	3378.24	536.801	343.931	337.724	3513.11	406.152	3.11332	1.35301e-73	5.18744e-72	Klhdc8b	9	108447636	108461581	-	8419	protein_coding	kelch domain containing 8B [Source:MGI Symbol;Acc:MGI:1925517]	-
ENSMUSG00000026489	1090.94	1052.45	1074.89	68.7429	89.204	83	1072.76	80.3156	3.73882	1.48447e-73	5.68109e-72	Coq8a	1	180165238	180199602	-	5293	protein_coding	coenzyme Q8A [Source:MGI Symbol;Acc:MGI:1914676]	-
ENSMUSG00000017314	2373.74	2676.84	2897.36	431.665	361.772	442.667	2649.32	412.035	2.68465	2.15585e-73	8.23543e-72	Mpp2	11	102057015	102088515	-	4807	protein_coding	membrane protein, palmitoylated 2 (MAGUK p55 subfamily member 2) [Source:MGI Symbol;Acc:MGI:1858257]	-
ENSMUSG00000062760	1603.25	1970.67	1544.65	181.967	176.426	207.023	1706.19	188.472	3.17799	3.73545e-73	1.42436e-71	Shisal1	15	84379203	84447097	-	6551	protein_coding	shisa like 1 [Source:MGI Symbol;Acc:MGI:1919551]	-
ENSMUSG00000045573	1296.87	1164.31	1299.17	40.437	86.2305	63.9195	1253.45	63.529	4.30116	3.98017e-73	1.51492e-71	Penk	4	4133531	4138819	-	1634	protein_coding	preproenkephalin [Source:MGI Symbol;Acc:MGI:104629]	-
ENSMUSG00000079641	2374.75	2419.08	2406.39	12959.1	15768.3	10253.8	2400.07	12993.7	-2.43664	4.1954e-73	1.59395e-71	Rpl39	X	37082520	37085402	-	1434	protein_coding	ribosomal protein L39 [Source:MGI Symbol;Acc:MGI:1914498]	-
ENSMUSG00000026811	3115.1	3097.04	3135.78	651.036	509.454	534.253	3115.97	564.914	2.46388	4.28304e-73	1.6243e-71	St6galnac6	2	32599709	32620806	+	4815	protein_coding	ST6 (alpha-N-acetyl-neuraminyl-2,3-beta-galactosyl-1,3)-N-acetylgalactosaminide alpha-2,6-sialyltransferase 6 [Source:MGI Symbol;Acc:MGI:1355316]	-
ENSMUSG00000026344	1193.4	1159.45	1222.39	84.9177	42.6197	51.5172	1191.75	59.6849	4.32176	4.38221e-73	1.65891e-71	Lypd1	1	125867622	125913101	-	7038	protein_coding	Ly6/Plaur domain containing 1 [Source:MGI Symbol;Acc:MGI:1919835]	-
ENSMUSG00000048895	3675.63	3220.58	3350.96	347.758	549.1	379.701	3415.72	425.52	3.0049	4.49876e-73	1.69996e-71	Cdk5r1	11	80477023	80481184	+	4162	protein_coding	cyclin-dependent kinase 5, regulatory subunit 1 (p35) [Source:MGI Symbol;Acc:MGI:101764]	-
ENSMUSG00000046179	64.2909	49.6072	36.3686	1259.61	926.731	1473.97	50.0889	1220.1	-4.60623	6.59372e-73	2.48711e-71	E2f8	7	48866429	48881596	-	5443	protein_coding	E2F transcription factor 8 [Source:MGI Symbol;Acc:MGI:1922038]	E2F
ENSMUSG00000062044	3542.03	2905.42	3458.05	325.518	329.064	171.724	3301.83	275.435	3.58448	7.00658e-73	2.6381e-71	Lmtk3	7	45783738	45804144	+	5744	protein_coding	lemur tyrosine kinase 3 [Source:MGI Symbol;Acc:MGI:3039582]	-
ENSMUSG00000048814	4119.64	4254.54	4541.02	848.166	682.906	911.092	4305.07	814.055	2.40267	8.69838e-73	3.26922e-71	Lonrf2	1	38793645	38836711	-	7506	protein_coding	LON peptidase N-terminal domain and ring finger 2 [Source:MGI Symbol;Acc:MGI:1920209]	-
ENSMUSG00000026305	905.096	789.824	978.921	4228.7	4128.16	4039.33	891.28	4132.07	-2.2131	1.3442e-72	5.04302e-71	Lrrfip1	1	90998737	91128944	+	6469	protein_coding	leucine rich repeat (in FLII) interacting protein 1 [Source:MGI Symbol;Acc:MGI:1342770]	-
ENSMUSG00000006728	4840.91	4165.06	5099.68	18594	20083.8	16671.5	4701.88	18449.8	-1.97233	1.64671e-72	6.16691e-71	Cdk4	10	127063534	127067920	+	3249	protein_coding	cyclin-dependent kinase 4 [Source:MGI Symbol;Acc:MGI:88357]	-
ENSMUSG00000044288	1225.55	1339.39	1356.75	105.136	57.487	89.6781	1307.23	84.1005	3.95861	1.68282e-72	6.29092e-71	Cnr1	4	33924593	33948831	+	6444	protein_coding	cannabinoid receptor 1 (brain) [Source:MGI Symbol;Acc:MGI:104615]	-
ENSMUSG00000003429	3204.5	3751.66	3739.9	12227.1	13137.8	14032.7	3565.36	13132.5	-1.88102	2.67156e-72	9.9694e-71	Rps11	7	45122379	45124439	-	865	protein_coding	ribosomal protein S11 [Source:MGI Symbol;Acc:MGI:1351329]	-
ENSMUSG00000037544	95.4318	110.887	133.352	1402.15	1363.83	1190.62	113.223	1318.87	-3.5422	3.14951e-72	1.17321e-70	Dlgap5	14	47387779	47418407	-	6805	protein_coding	DLG associated protein 5 [Source:MGI Symbol;Acc:MGI:2183453]	-
ENSMUSG00000050953	13524.2	14904.5	13929.2	4051.79	4184.66	4577.4	14119.3	4271.28	1.72487	3.2419e-72	1.20548e-70	Gja1	10	56377330	56402513	+	10257	protein_coding	gap junction protein, alpha 1 [Source:MGI Symbol;Acc:MGI:95713]	-
ENSMUSG00000061603	2574.65	2916.12	2943.84	458.96	548.109	455.069	2811.54	487.379	2.52834	3.37679e-72	1.25342e-70	Akap6	12	52699383	53155599	+	14848	protein_coding	A kinase (PRKA) anchor protein 6 [Source:MGI Symbol;Acc:MGI:3050566]	-
ENSMUSG00000024660	265.2	370.595	415.208	2943.81	2635.48	2744.72	350.334	2774.67	-2.98545	3.88455e-72	1.43934e-70	Incenp	19	9872297	9899533	-	3217	protein_coding	inner centromere protein [Source:MGI Symbol;Acc:MGI:1313288]	-
ENSMUSG00000068744	345.564	316.124	355.604	2445.43	2369.85	1971.96	339.097	2262.42	-2.7382	4.03312e-72	1.49176e-70	Psrc1	3	108383839	108388231	+	3364	protein_coding	proline/serine-rich coiled-coil 1 [Source:MGI Symbol;Acc:MGI:1913099]	-
ENSMUSG00000028081	11648.7	10936.9	10335.8	48002.8	67254.9	46474.3	10973.8	53910.6	-2.2965	4.13056e-72	1.52511e-70	Rps3a1	3	86137940	86142702	-	977	protein_coding	ribosomal protein S3A1 [Source:MGI Symbol;Acc:MGI:1202063]	-
ENSMUSG00000031837	2259.22	2147.7	1910.36	308.332	317.17	348.218	2105.76	324.573	2.69743	4.99499e-72	1.84104e-70	Necab2	8	119446719	119472640	+	2096	protein_coding	N-terminal EF-hand calcium binding protein 2 [Source:MGI Symbol;Acc:MGI:2152211]	-
ENSMUSG00000013089	1908.64	1964.83	1729.53	7806.37	6758.69	8083.43	1867.67	7549.5	-2.0151	5.19216e-72	1.91035e-70	Etv5	16	22381309	22439719	-	4103	protein_coding	ets variant 5 [Source:MGI Symbol;Acc:MGI:1096867]	ETS
ENSMUSG00000056222	872.95	793.715	909.215	6.06555	9.91156	22.8965	858.627	12.9579	6.03798	5.88739e-72	2.16183e-70	Spock1	13	57421195	57908332	-	8365	protein_coding	sparc/osteonectin, cwcv and kazal-like domains proteoglycan 1 [Source:MGI Symbol;Acc:MGI:105371]	-
ENSMUSG00000021194	8833.97	7731.91	9203.27	123.333	190.302	85.862	8589.72	133.166	6.01182	5.89628e-72	2.16183e-70	Chga	12	102554969	102565028	+	2756	protein_coding	chromogranin A [Source:MGI Symbol;Acc:MGI:88394]	-
ENSMUSG00000043716	13116.4	13528.2	11718.8	45390.6	59722.1	48853.6	12787.8	51322.1	-2.00481	6.79289e-72	2.48622e-70	Rpl7	1	16101295	16104662	-	2687	protein_coding	ribosomal protein L7 [Source:MGI Symbol;Acc:MGI:98073]	-
ENSMUSG00000031066	4665.11	4822.6	4843.08	738.986	897.987	1044.65	4776.93	893.876	2.41756	1.19891e-71	4.38041e-70	Usp11	X	20703906	20720539	+	4732	protein_coding	ubiquitin specific peptidase 11 [Source:MGI Symbol;Acc:MGI:2384312]	-
ENSMUSG00000031343	1087.92	939.618	976.901	31.3387	5.94693	20.9885	1001.48	19.4247	5.69033	1.97743e-71	7.21229e-70	Gabra3	X	72432681	72656848	-	3924	protein_coding	gamma-aminobutyric acid (GABA) A receptor, subunit alpha 3 [Source:MGI Symbol;Acc:MGI:95615]	-
ENSMUSG00000034349	359.627	451.328	442.485	2378.71	2579.98	2608.3	417.813	2522.33	-2.5937	2.54063e-71	9.25038e-70	Smc4	3	69004738	69034623	+	5210	protein_coding	structural maintenance of chromosomes 4 [Source:MGI Symbol;Acc:MGI:1917349]	-
ENSMUSG00000026442	5118.16	5637.71	6200.85	776.391	449.985	774.666	5652.24	667.014	3.08294	2.89519e-71	1.0523e-69	Nfasc	1	132564690	132741797	-	14145	protein_coding	neurofascin [Source:MGI Symbol;Acc:MGI:104753]	-
ENSMUSG00000057841	6094.58	5594.91	5229	23649.6	27811.8	20517.2	5639.5	23992.9	-2.08896	3.6336e-71	1.31841e-69	Rpl32	6	115805505	115808747	-	963	protein_coding	ribosomal protein L32 [Source:MGI Symbol;Acc:MGI:98038]	-
ENSMUSG00000029614	13042	13253.9	12380.5	41900.8	49772.9	40510.7	12892.1	44061.5	-1.77302	4.21711e-71	1.52748e-69	Rpl6	5	121204481	121209241	+	3140	protein_coding	ribosomal protein L6 [Source:MGI Symbol;Acc:MGI:108057]	-
ENSMUSG00000025579	10075.6	9478.86	10074.1	2912.48	2351.02	2614.98	9876.18	2626.16	1.91104	4.67173e-71	1.68923e-69	Gaa	11	119267887	119285454	+	4783	protein_coding	glucosidase, alpha, acid [Source:MGI Symbol;Acc:MGI:95609]	-
ENSMUSG00000022385	201.914	275.271	236.396	1910.65	1746.42	1931.9	237.86	1862.99	-2.96898	6.73496e-71	2.43108e-69	Gtse1	15	85859745	85876573	+	2742	protein_coding	G two S phase expressed protein 1 [Source:MGI Symbol;Acc:MGI:1352755]	-
ENSMUSG00000025134	916.146	886.12	1005.19	4689.68	4447.32	3878.1	935.818	4338.37	-2.21289	8.81614e-71	3.17684e-69	Alyref	11	120592121	120598365	-	3839	protein_coding	Aly/REF export factor [Source:MGI Symbol;Acc:MGI:1341044]	-
ENSMUSG00000084845	905.096	786.906	870.826	37.4042	48.5666	34.3448	854.276	40.1052	4.41367	1.15846e-70	4.16727e-69	Tmem240	4	155734800	155740564	+	5514	protein_coding	transmembrane protein 240 [Source:MGI Symbol;Acc:MGI:3648074]	-
ENSMUSG00000022360	156.709	209.128	223.263	1753.96	1666.13	2050.19	196.367	1823.43	-3.21497	1.34204e-70	4.8194e-69	Atad2	15	58094044	58135082	-	16023	protein_coding	ATPase family, AAA domain containing 2 [Source:MGI Symbol;Acc:MGI:1917722]	-
ENSMUSG00000069814	778.523	772.316	804.15	27.295	31.717	17.1724	784.996	25.3948	4.95353	1.58231e-70	5.67253e-69	Ccdc92b	11	74619605	74641516	+	4002	protein_coding	coiled-coil domain containing 92B [Source:MGI Symbol;Acc:MGI:3588240]	-
ENSMUSG00000032254	94.4273	144.931	110.116	1319.26	1320.22	1488.28	116.491	1375.92	-3.56114	1.67301e-70	5.98744e-69	Kif23	9	61915905	61946774	-	7901	protein_coding	kinesin family member 23 [Source:MGI Symbol;Acc:MGI:1919069]	-
ENSMUSG00000029430	6937.39	6881.78	6602.92	28763.9	41582	29141.6	6807.36	33162.5	-2.28438	1.95322e-70	6.97837e-69	Ran	5	129020069	129024323	+	2646	protein_coding	RAN, member RAS oncogene family [Source:MGI Symbol;Acc:MGI:1333112]	-
ENSMUSG00000046711	1776.04	1979.42	2132.61	7866.01	7309.77	7225.77	1962.69	7467.18	-1.92772	1.95941e-70	6.98856e-69	Hmga1	17	27556497	27563674	+	2125	protein_coding	high mobility group AT-hook 1 [Source:MGI Symbol;Acc:MGI:96160]	HMGI/HMGY
ENSMUSG00000021288	14207.3	12758.8	13902.9	3622.15	3544.37	2799.1	13623	3321.87	2.03608	2.05535e-70	7.31831e-69	Klc1	12	111758849	111807844	+	4070	protein_coding	kinesin light chain 1 [Source:MGI Symbol;Acc:MGI:107978]	-
ENSMUSG00000022438	468.118	551.515	523.304	2723.43	2585.93	2655.05	514.312	2654.8	-2.36773	2.18494e-70	7.76655e-69	Parvb	15	84232043	84315688	+	4416	protein_coding	parvin, beta [Source:MGI Symbol;Acc:MGI:2153063]	-
ENSMUSG00000020330	134.609	140.067	107.085	1308.14	1252.82	1531.21	127.254	1364.05	-3.42169	2.21167e-70	7.84827e-69	Hmmr	11	40701395	40733422	-	5431	protein_coding	hyaluronan mediated motility receptor (RHAMM) [Source:MGI Symbol;Acc:MGI:104667]	-
ENSMUSG00000020331	2607.8	2404.49	2733.71	402.348	256.709	307.195	2582	322.084	3.0034	2.33257e-70	8.2633e-69	Hcn2	10	79716634	79736108	+	3195	protein_coding	hyperpolarization-activated, cyclic nucleotide-gated K+ 2 [Source:MGI Symbol;Acc:MGI:1298210]	-
ENSMUSG00000026123	9067.03	9850.43	9302.28	2233.13	2026.91	2629.29	9406.58	2296.44	2.03415	2.79254e-70	9.87608e-69	Plekhb2	1	34849976	34879580	+	7987	protein_coding	pleckstrin homology domain containing, family B (evectins) member 2 [Source:MGI Symbol;Acc:MGI:2385825]	-
ENSMUSG00000069072	931.214	931.837	771.822	19.2076	23.7877	5.72414	878.291	16.2398	5.76498	3.06242e-70	1.08043e-68	Slc7a14	3	31202858	31310378	-	9829	protein_coding	solute carrier family 7 (cationic amino acid transporter, y+ system), member 14 [Source:MGI Symbol;Acc:MGI:3040688]	-
ENSMUSG00000061787	4012.16	3475.42	3759.1	17763	17652.5	13470.8	3748.89	16295.4	-2.11994	3.06531e-70	1.08043e-68	Rps17	7	81342732	81345254	-	1274	protein_coding	ribosomal protein S17 [Source:MGI Symbol;Acc:MGI:1309526]	-
ENSMUSG00000040543	1069.84	1027.16	1134.5	22.2404	45.5932	57.2414	1077.17	41.6916	4.68703	4.40331e-70	1.54943e-68	Pitpnm3	11	72047528	72135778	-	9815	protein_coding	PITPNM family member 3 [Source:MGI Symbol;Acc:MGI:2685726]	-
ENSMUSG00000022790	2842.86	3001.72	2772.09	442.785	296.356	437.896	2872.23	392.346	2.87188	6.31819e-70	2.21952e-68	Igsf11	16	38892671	39027159	+	4493	protein_coding	immunoglobulin superfamily, member 11 [Source:MGI Symbol;Acc:MGI:2388477]	-
ENSMUSG00000032555	614.782	574.86	574.826	2906.41	2709.82	3189.3	588.156	2935.18	-2.31926	8.31834e-70	2.91726e-68	Topbp1	9	103305215	103350428	+	11226	protein_coding	topoisomerase (DNA) II binding protein 1 [Source:MGI Symbol;Acc:MGI:1920018]	-
ENSMUSG00000052727	8609.96	10150	9597.27	2075.43	1753.35	2370.75	9452.42	2066.51	2.19339	8.95314e-70	3.13465e-68	Map1b	13	99421446	99516540	-	15846	protein_coding	microtubule-associated protein 1B [Source:MGI Symbol;Acc:MGI:1306778]	-
ENSMUSG00000030209	938.246	1001.87	914.266	38.4152	31.717	59.1494	951.461	43.0939	4.46147	9.3288e-70	3.26073e-68	Grin2b	6	135713233	136173511	-	24842	protein_coding	glutamate receptor, ionotropic, NMDA2B (epsilon 2) [Source:MGI Symbol;Acc:MGI:95821]	-
ENSMUSG00000003038	3415.46	3597.98	3112.55	18235.1	23319.9	14666.2	3375.33	18740.4	-2.47301	1.10707e-69	3.86315e-68	Hmgn2	4	133964738	133968650	-	3060	protein_coding	high mobility group nucleosomal binding domain 2 [Source:MGI Symbol;Acc:MGI:96136]	-
ENSMUSG00000037887	2817.75	2382.12	2439.73	223.415	88.2129	152.644	2546.53	154.757	4.04115	1.14608e-69	3.99264e-68	Dusp8	7	142079490	142095843	-	4870	protein_coding	dual specificity phosphatase 8 [Source:MGI Symbol;Acc:MGI:106626]	-
ENSMUSG00000001227	2491.27	1638.98	2023.51	217.349	207.152	235.644	2051.25	220.048	3.22031	1.18252e-69	4.11272e-68	Sema6b	17	56123085	56140343	-	3968	protein_coding	sema domain, transmembrane domain (TM), and cytoplasmic domain, (semaphorin) 6B [Source:MGI Symbol;Acc:MGI:1202889]	-
ENSMUSG00000037936	756.423	834.568	826.375	3768.73	3355.06	3544.19	805.789	3556	-2.14171	1.3514e-69	4.69232e-68	Scarb1	5	125277087	125341094	-	8500	protein_coding	scavenger receptor class B, member 1 [Source:MGI Symbol;Acc:MGI:893578]	-
ENSMUSG00000021660	4045.31	3926.75	3883.36	13900.2	17180.7	13676.9	3951.8	14919.3	-1.91659	1.55398e-69	5.38679e-68	Btf3	13	98309896	98317006	-	1739	protein_coding	basic transcription factor 3 [Source:MGI Symbol;Acc:MGI:1202875]	-
ENSMUSG00000028495	9705.92	8501.31	8700.18	38216	45927.2	32495	8969.13	38879.4	-2.11597	1.59155e-69	5.50793e-68	Rps6	4	86854660	86857412	-	1586	protein_coding	ribosomal protein S6 [Source:MGI Symbol;Acc:MGI:98159]	-
ENSMUSG00000062006	5823.35	5857.54	5918.99	19710	22250.5	17975.7	5866.63	19978.7	-1.76785	1.78701e-69	6.17415e-68	Rpl34	3	130726831	130730398	-	2643	protein_coding	ribosomal protein L34 [Source:MGI Symbol;Acc:MGI:1915686]	-
ENSMUSG00000055409	791.582	619.603	745.556	11.1202	10.9027	14.3103	718.914	12.1111	5.88857	1.8957e-69	6.53891e-68	Nell1	7	49974864	50866608	+	7271	protein_coding	NEL-like 1 [Source:MGI Symbol;Acc:MGI:2443902]	-
ENSMUSG00000022881	141.641	156.603	242.457	1994.56	2948.69	2128.42	180.234	2357.22	-3.70962	2.98927e-69	1.02941e-67	Rfc4	16	23113943	23127737	-	1533	protein_coding	replication factor C (activator 1) 4 [Source:MGI Symbol;Acc:MGI:2146571]	-
ENSMUSG00000037843	4327.58	3628.13	4317.76	34.3715	31.717	10.4942	4091.16	25.5276	7.32805	1.05031e-68	3.61099e-67	Vstm2l	2	157914653	157944719	+	1363	protein_coding	V-set and transmembrane domain containing 2-like [Source:MGI Symbol;Acc:MGI:2685537]	-
ENSMUSG00000037846	57.2591	87.5421	32.3276	1222.21	1484.75	1433.9	59.0429	1380.29	-4.54451	1.07994e-68	3.70679e-67	Rtkn2	10	67979570	68059740	+	5547	protein_coding	rhotekin 2 [Source:MGI Symbol;Acc:MGI:2158417]	-
ENSMUSG00000027858	1444.54	1517.4	1404.23	152.65	196.249	169.816	1455.39	172.905	3.0732	1.43983e-68	4.93401e-67	Tspan2	3	102734529	102801513	+	4755	protein_coding	tetraspanin 2 [Source:MGI Symbol;Acc:MGI:1917997]	-
ENSMUSG00000028439	3809.24	3576.58	3981.35	896.691	844.465	740.322	3789.06	827.159	2.19585	1.73278e-68	5.92819e-67	Fam219a	4	41517691	41569538	-	3724	protein_coding	family with sequence similarity 219, member A [Source:MGI Symbol;Acc:MGI:1919151]	-
ENSMUSG00000044628	2172.83	2031.95	2101.3	350.791	358.798	284.299	2102.03	331.296	2.66609	1.74407e-68	5.9571e-67	Rnf208	2	25242255	25244262	+	1750	protein_coding	ring finger protein 208 [Source:MGI Symbol;Acc:MGI:1916096]	-
ENSMUSG00000002055	222.005	215.937	186.894	2039.04	1505.57	1778.3	208.279	1774.3	-3.09046	2.66906e-68	9.10172e-67	Spag5	11	78301529	78322457	+	5624	protein_coding	sperm associated antigen 5 [Source:MGI Symbol;Acc:MGI:1927470]	-
[truncated: 24,209 more rows]

## Sheet: TableS3.NGFvsht_deg（ (logFC≤2）
Ensembl gene_ID	NGF_1	NGF_2	NGF_3	ht_1	ht_2	ht_3	NGF (NGF-treated htNSCs)	ht (Vehicle htNSCs)	log2FoldChange (NGF vs Vehicle)	pvalue	padj	Gene_symbol	gene_chr	gene_start	gene_end	gene_strand	gene_length	gene_biotype	gene_description	tf_family
[truncated: 3,220 more rows]
