# Supplementary material for: NGF administration is associated with increased GnRH immunoreactivity and a GnRH-associated phenotype in hypothalamic NSCs of aging mice
Source: Front Endocrinol (Lausanne). 2026 Apr 24;17:1736356. doi: 10.3389/fendo.2026.1736356 (PMC13153049; doi:10.3389/fendo.2026.1736356)
Supplement: Supplementary file 5 [file Table4.xlsx]

## Sheet: upgene.GO
GO ID	GO Term	Ontology	GeneRatio	BgRatio	Pvalue	FDR	geneID
GO:0015267	channel activity	MF	67	475	5.48e-22	3.31e-19	ENSMUSG00000000197;ENSMUSG00000004110;ENSMUSG00000007653;ENSMUSG00000008590;ENSMUSG00000010803;ENSMUSG00000016346;ENSMUSG00000017204;ENSMUSG00000017412;ENSMUSG00000018589;ENSMUSG00000019146;ENSMUSG00000020436;ENSMUSG00000020704;ENSMUSG00000021991;ENSMUSG00000022416;ENSMUSG00000024935;ENSMUSG00000024936;ENSMUSG00000025221;ENSMUSG00000026824;ENSMUSG00000026959;ENSMUSG00000027273;ENSMUSG00000027748;…
GO:0022803	passive transmembrane transporter activity	MF	67	475	5.48e-22	3.31e-19	ENSMUSG00000000197;ENSMUSG00000004110;ENSMUSG00000007653;ENSMUSG00000008590;ENSMUSG00000010803;ENSMUSG00000016346;ENSMUSG00000017204;ENSMUSG00000017412;ENSMUSG00000018589;ENSMUSG00000019146;ENSMUSG00000020436;ENSMUSG00000020704;ENSMUSG00000021991;ENSMUSG00000022416;ENSMUSG00000024935;ENSMUSG00000024936;ENSMUSG00000025221;ENSMUSG00000026824;ENSMUSG00000026959;ENSMUSG00000027273;ENSMUSG00000027748;…
GO:0005216	ion channel activity	MF	59	427	4.93e-19	1.98e-16	ENSMUSG00000000197;ENSMUSG00000004110;ENSMUSG00000007653;ENSMUSG00000008590;ENSMUSG00000010803;ENSMUSG00000016346;ENSMUSG00000017412;ENSMUSG00000018589;ENSMUSG00000019146;ENSMUSG00000020436;ENSMUSG00000020704;ENSMUSG00000021991;ENSMUSG00000022416;ENSMUSG00000024935;ENSMUSG00000024936;ENSMUSG00000025221;ENSMUSG00000026824;ENSMUSG00000026959;ENSMUSG00000027273;ENSMUSG00000027748;ENSMUSG00000027950;…
GO:0015318	inorganic molecular entity transmembrane transporter activity	MF	75	708	3.96e-17	1.19e-14	ENSMUSG00000000197;ENSMUSG00000004110;ENSMUSG00000007653;ENSMUSG00000008590;ENSMUSG00000010803;ENSMUSG00000016346;ENSMUSG00000017412;ENSMUSG00000017740;ENSMUSG00000018589;ENSMUSG00000019146;ENSMUSG00000020436;ENSMUSG00000020704;ENSMUSG00000021609;ENSMUSG00000021991;ENSMUSG00000022416;ENSMUSG00000024403;ENSMUSG00000024650;ENSMUSG00000024935;ENSMUSG00000024936;ENSMUSG00000025221;ENSMUSG00000025557;…
GO:0022836	gated channel activity	MF	47	326	4.05e-16	9.78e-14	ENSMUSG00000004110;ENSMUSG00000007653;ENSMUSG00000008590;ENSMUSG00000010803;ENSMUSG00000016346;ENSMUSG00000017412;ENSMUSG00000018589;ENSMUSG00000019146;ENSMUSG00000020436;ENSMUSG00000020704;ENSMUSG00000021991;ENSMUSG00000022416;ENSMUSG00000025221;ENSMUSG00000026824;ENSMUSG00000026959;ENSMUSG00000027273;ENSMUSG00000027950;ENSMUSG00000028280;ENSMUSG00000029054;ENSMUSG00000029088;ENSMUSG00000030209;…
GO:0022857	transmembrane transporter activity	MF	91	1072	1.64e-14	3.29e-12	ENSMUSG00000000197;ENSMUSG00000004110;ENSMUSG00000007034;ENSMUSG00000007653;ENSMUSG00000008590;ENSMUSG00000010803;ENSMUSG00000016346;ENSMUSG00000017204;ENSMUSG00000017412;ENSMUSG00000017740;ENSMUSG00000018589;ENSMUSG00000019146;ENSMUSG00000020436;ENSMUSG00000020704;ENSMUSG00000021565;ENSMUSG00000021609;ENSMUSG00000021991;ENSMUSG00000022416;ENSMUSG00000022696;ENSMUSG00000024403;ENSMUSG00000024650;…
GO:0015075	ion transmembrane transporter activity	MF	77	831	2.3e-14	3.97e-12	ENSMUSG00000000197;ENSMUSG00000004110;ENSMUSG00000007034;ENSMUSG00000007653;ENSMUSG00000008590;ENSMUSG00000010803;ENSMUSG00000016346;ENSMUSG00000017412;ENSMUSG00000017740;ENSMUSG00000018589;ENSMUSG00000019146;ENSMUSG00000020436;ENSMUSG00000020704;ENSMUSG00000021609;ENSMUSG00000021991;ENSMUSG00000022416;ENSMUSG00000024403;ENSMUSG00000024650;ENSMUSG00000024935;ENSMUSG00000024936;ENSMUSG00000025221;…
GO:0005215	transporter activity	MF	95	1170	6.11e-14	9.21e-12	ENSMUSG00000000197;ENSMUSG00000002985;ENSMUSG00000004110;ENSMUSG00000007034;ENSMUSG00000007653;ENSMUSG00000008590;ENSMUSG00000010803;ENSMUSG00000016346;ENSMUSG00000017204;ENSMUSG00000017412;ENSMUSG00000017740;ENSMUSG00000018589;ENSMUSG00000019146;ENSMUSG00000020436;ENSMUSG00000020704;ENSMUSG00000021565;ENSMUSG00000021609;ENSMUSG00000021983;ENSMUSG00000021991;ENSMUSG00000022416;ENSMUSG00000022696;…
GO:0005261	cation channel activity	MF	42	320	4.04e-13	5.42e-11	ENSMUSG00000000197;ENSMUSG00000004110;ENSMUSG00000008590;ENSMUSG00000016346;ENSMUSG00000017412;ENSMUSG00000019146;ENSMUSG00000020704;ENSMUSG00000021991;ENSMUSG00000022416;ENSMUSG00000024936;ENSMUSG00000025221;ENSMUSG00000026824;ENSMUSG00000026959;ENSMUSG00000027273;ENSMUSG00000027748;ENSMUSG00000027950;ENSMUSG00000029088;ENSMUSG00000030209;ENSMUSG00000031789;ENSMUSG00000031997;ENSMUSG00000032338;…
GO:0046873	metal ion transmembrane transporter activity	MF	49	423	5.35e-13	6.46e-11	ENSMUSG00000000197;ENSMUSG00000004110;ENSMUSG00000016346;ENSMUSG00000017412;ENSMUSG00000017740;ENSMUSG00000019146;ENSMUSG00000020704;ENSMUSG00000021609;ENSMUSG00000021991;ENSMUSG00000022416;ENSMUSG00000024935;ENSMUSG00000024936;ENSMUSG00000025221;ENSMUSG00000026824;ENSMUSG00000026904;ENSMUSG00000026959;ENSMUSG00000027273;ENSMUSG00000027748;ENSMUSG00000028803;ENSMUSG00000029088;ENSMUSG00000030108;…
GO:0030594	neurotransmitter receptor activity	MF	23	109	5.43e-12	5.74e-10	ENSMUSG00000007653;ENSMUSG00000008590;ENSMUSG00000010803;ENSMUSG00000018589;ENSMUSG00000020436;ENSMUSG00000021478;ENSMUSG00000026959;ENSMUSG00000027950;ENSMUSG00000028280;ENSMUSG00000029054;ENSMUSG00000030209;ENSMUSG00000031340;ENSMUSG00000031343;ENSMUSG00000031344;ENSMUSG00000032259;ENSMUSG00000032773;ENSMUSG00000039059;ENSMUSG00000039106;ENSMUSG00000040495;ENSMUSG00000041380;ENSMUSG00000055078;…
GO:0098960	postsynaptic neurotransmitter receptor activity	MF	19	72	5.71e-12	5.74e-10	ENSMUSG00000007653;ENSMUSG00000008590;ENSMUSG00000010803;ENSMUSG00000018589;ENSMUSG00000020436;ENSMUSG00000021478;ENSMUSG00000026959;ENSMUSG00000027950;ENSMUSG00000028280;ENSMUSG00000029054;ENSMUSG00000031340;ENSMUSG00000031343;ENSMUSG00000031344;ENSMUSG00000032259;ENSMUSG00000032773;ENSMUSG00000039059;ENSMUSG00000040495;ENSMUSG00000055078;ENSMUSG00000074939
GO:0005509	calcium ion binding	MF	65	720	8.83e-12	8.19e-10	ENSMUSG00000002020;ENSMUSG00000002633;ENSMUSG00000002799;ENSMUSG00000003657;ENSMUSG00000004110;ENSMUSG00000004961;ENSMUSG00000007440;ENSMUSG00000008153;ENSMUSG00000009075;ENSMUSG00000017639;ENSMUSG00000020673;ENSMUSG00000020848;ENSMUSG00000024261;ENSMUSG00000024842;ENSMUSG00000025221;ENSMUSG00000026532;ENSMUSG00000026959;ENSMUSG00000027220;ENSMUSG00000027849;ENSMUSG00000028785;ENSMUSG00000028927;…
GO:0022843	voltage-gated cation channel activity	MF	26	144	9.83e-12	8.47e-10	ENSMUSG00000004110;ENSMUSG00000016346;ENSMUSG00000017412;ENSMUSG00000019146;ENSMUSG00000021991;ENSMUSG00000022416;ENSMUSG00000025221;ENSMUSG00000026824;ENSMUSG00000026959;ENSMUSG00000027273;ENSMUSG00000030209;ENSMUSG00000032338;ENSMUSG00000034156;ENSMUSG00000035681;ENSMUSG00000036760;ENSMUSG00000037579;ENSMUSG00000038026;ENSMUSG00000038201;ENSMUSG00000043301;ENSMUSG00000045534;ENSMUSG00000047976;…
GO:0022890	inorganic cation transmembrane transporter activity	MF	56	573	1.23e-11	9.9e-10	ENSMUSG00000000197;ENSMUSG00000004110;ENSMUSG00000008590;ENSMUSG00000016346;ENSMUSG00000017412;ENSMUSG00000017740;ENSMUSG00000019146;ENSMUSG00000020704;ENSMUSG00000021609;ENSMUSG00000021991;ENSMUSG00000022416;ENSMUSG00000024403;ENSMUSG00000024935;ENSMUSG00000024936;ENSMUSG00000025221;ENSMUSG00000025557;ENSMUSG00000026824;ENSMUSG00000026904;ENSMUSG00000026959;ENSMUSG00000027273;ENSMUSG00000027748;…
GO:0008324	cation transmembrane transporter activity	MF	59	626	1.51e-11	1.13e-09	ENSMUSG00000000197;ENSMUSG00000004110;ENSMUSG00000007034;ENSMUSG00000008590;ENSMUSG00000016346;ENSMUSG00000017412;ENSMUSG00000017740;ENSMUSG00000019146;ENSMUSG00000020704;ENSMUSG00000021609;ENSMUSG00000021991;ENSMUSG00000022416;ENSMUSG00000024403;ENSMUSG00000024935;ENSMUSG00000024936;ENSMUSG00000025221;ENSMUSG00000025557;ENSMUSG00000026824;ENSMUSG00000026904;ENSMUSG00000026959;ENSMUSG00000027273;…
GO:0005244	voltage-gated ion channel activity	MF	29	192	6.05e-11	4.29e-09	ENSMUSG00000004110;ENSMUSG00000016346;ENSMUSG00000017412;ENSMUSG00000019146;ENSMUSG00000021991;ENSMUSG00000022416;ENSMUSG00000025221;ENSMUSG00000026824;ENSMUSG00000026959;ENSMUSG00000027273;ENSMUSG00000029088;ENSMUSG00000030209;ENSMUSG00000032338;ENSMUSG00000034156;ENSMUSG00000035681;ENSMUSG00000036760;ENSMUSG00000037579;ENSMUSG00000038026;ENSMUSG00000038201;ENSMUSG00000043301;ENSMUSG00000045534;…
GO:0022832	voltage-gated channel activity	MF	29	193	6.88e-11	4.61e-09	ENSMUSG00000004110;ENSMUSG00000016346;ENSMUSG00000017412;ENSMUSG00000019146;ENSMUSG00000021991;ENSMUSG00000022416;ENSMUSG00000025221;ENSMUSG00000026824;ENSMUSG00000026959;ENSMUSG00000027273;ENSMUSG00000029088;ENSMUSG00000030209;ENSMUSG00000032338;ENSMUSG00000034156;ENSMUSG00000035681;ENSMUSG00000036760;ENSMUSG00000037579;ENSMUSG00000038026;ENSMUSG00000038201;ENSMUSG00000043301;ENSMUSG00000045534;…
GO:0015276	ligand-gated ion channel activity	MF	22	136	3.35e-09	2.13e-07	ENSMUSG00000007653;ENSMUSG00000008590;ENSMUSG00000010803;ENSMUSG00000018589;ENSMUSG00000020436;ENSMUSG00000020704;ENSMUSG00000026824;ENSMUSG00000026959;ENSMUSG00000027950;ENSMUSG00000028280;ENSMUSG00000029054;ENSMUSG00000030209;ENSMUSG00000031340;ENSMUSG00000031343;ENSMUSG00000031344;ENSMUSG00000031789;ENSMUSG00000032338;ENSMUSG00000033007;ENSMUSG00000038026;ENSMUSG00000043301;ENSMUSG00000055078;…
GO:0022834	ligand-gated channel activity	MF	22	139	5.1e-09	3.07e-07	ENSMUSG00000007653;ENSMUSG00000008590;ENSMUSG00000010803;ENSMUSG00000018589;ENSMUSG00000020436;ENSMUSG00000020704;ENSMUSG00000026824;ENSMUSG00000026959;ENSMUSG00000027950;ENSMUSG00000028280;ENSMUSG00000029054;ENSMUSG00000030209;ENSMUSG00000031340;ENSMUSG00000031343;ENSMUSG00000031344;ENSMUSG00000031789;ENSMUSG00000032338;ENSMUSG00000033007;ENSMUSG00000038026;ENSMUSG00000043301;ENSMUSG00000055078;…
GO:0004890	GABA-A receptor activity	MF	9	19	6.42e-09	3.68e-07	ENSMUSG00000007653;ENSMUSG00000010803;ENSMUSG00000020436;ENSMUSG00000028280;ENSMUSG00000029054;ENSMUSG00000031340;ENSMUSG00000031343;ENSMUSG00000031344;ENSMUSG00000055078
GO:0015079	potassium ion transmembrane transporter activity	MF	23	156	9.3e-09	5.1e-07	ENSMUSG00000016346;ENSMUSG00000017740;ENSMUSG00000024936;ENSMUSG00000025221;ENSMUSG00000026824;ENSMUSG00000027273;ENSMUSG00000029088;ENSMUSG00000032338;ENSMUSG00000035681;ENSMUSG00000036760;ENSMUSG00000037579;ENSMUSG00000037996;ENSMUSG00000038026;ENSMUSG00000038201;ENSMUSG00000040907;ENSMUSG00000041771;ENSMUSG00000043301;ENSMUSG00000045534;ENSMUSG00000047976;ENSMUSG00000050963;ENSMUSG00000058248;…
GO:0022824	transmitter-gated ion channel activity	MF	14	61	2.52e-08	1.27e-06	ENSMUSG00000007653;ENSMUSG00000008590;ENSMUSG00000010803;ENSMUSG00000018589;ENSMUSG00000020436;ENSMUSG00000026959;ENSMUSG00000027950;ENSMUSG00000028280;ENSMUSG00000029054;ENSMUSG00000030209;ENSMUSG00000031340;ENSMUSG00000031343;ENSMUSG00000031344;ENSMUSG00000055078
GO:0022835	transmitter-gated channel activity	MF	14	61	2.52e-08	1.27e-06	ENSMUSG00000007653;ENSMUSG00000008590;ENSMUSG00000010803;ENSMUSG00000018589;ENSMUSG00000020436;ENSMUSG00000026959;ENSMUSG00000027950;ENSMUSG00000028280;ENSMUSG00000029054;ENSMUSG00000030209;ENSMUSG00000031340;ENSMUSG00000031343;ENSMUSG00000031344;ENSMUSG00000055078
GO:0016917	GABA receptor activity	MF	9	22	3.13e-08	1.45e-06	ENSMUSG00000007653;ENSMUSG00000010803;ENSMUSG00000020436;ENSMUSG00000028280;ENSMUSG00000029054;ENSMUSG00000031340;ENSMUSG00000031343;ENSMUSG00000031344;ENSMUSG00000055078
GO:0008188	neuropeptide receptor activity	MF	12	44	3.14e-08	1.45e-06	ENSMUSG00000020591;ENSMUSG00000024907;ENSMUSG00000027568;ENSMUSG00000028172;ENSMUSG00000031212;ENSMUSG00000031932;ENSMUSG00000033774;ENSMUSG00000035773;ENSMUSG00000038071;ENSMUSG00000043659;ENSMUSG00000044933;ENSMUSG00000114755
GO:0005230	extracellular ligand-gated ion channel activity	MF	15	72	3.25e-08	1.45e-06	ENSMUSG00000007653;ENSMUSG00000008590;ENSMUSG00000010803;ENSMUSG00000018589;ENSMUSG00000020436;ENSMUSG00000026959;ENSMUSG00000027950;ENSMUSG00000028280;ENSMUSG00000029054;ENSMUSG00000030209;ENSMUSG00000031340;ENSMUSG00000031343;ENSMUSG00000031344;ENSMUSG00000055078;ENSMUSG00000074939
GO:0005249	voltage-gated potassium channel activity	MF	17	94	3.71e-08	1.6e-06	ENSMUSG00000016346;ENSMUSG00000025221;ENSMUSG00000026824;ENSMUSG00000027273;ENSMUSG00000032338;ENSMUSG00000035681;ENSMUSG00000036760;ENSMUSG00000037579;ENSMUSG00000038026;ENSMUSG00000038201;ENSMUSG00000043301;ENSMUSG00000045534;ENSMUSG00000047976;ENSMUSG00000050963;ENSMUSG00000058248;ENSMUSG00000070304;ENSMUSG00000092083
GO:0005231	excitatory extracellular ligand-gated ion channel activity	MF	13	54	4.31e-08	1.76e-06	ENSMUSG00000007653;ENSMUSG00000008590;ENSMUSG00000010803;ENSMUSG00000018589;ENSMUSG00000020436;ENSMUSG00000027950;ENSMUSG00000028280;ENSMUSG00000029054;ENSMUSG00000031340;ENSMUSG00000031343;ENSMUSG00000031344;ENSMUSG00000055078;ENSMUSG00000074939
GO:0008528	G protein-coupled peptide receptor activity	MF	21	143	4.38e-08	1.76e-06	ENSMUSG00000020123;ENSMUSG00000020591;ENSMUSG00000024907;ENSMUSG00000025946;ENSMUSG00000026271;ENSMUSG00000026424;ENSMUSG00000027568;ENSMUSG00000027584;ENSMUSG00000028172;ENSMUSG00000029530;ENSMUSG00000031212;ENSMUSG00000031932;ENSMUSG00000033774;ENSMUSG00000035773;ENSMUSG00000038071;ENSMUSG00000043659;ENSMUSG00000044933;ENSMUSG00000050511;ENSMUSG00000052336;ENSMUSG00000060735;ENSMUSG00000114755
GO:0005267	potassium channel activity	MF	19	119	4.87e-08	1.85e-06	ENSMUSG00000016346;ENSMUSG00000024936;ENSMUSG00000025221;ENSMUSG00000026824;ENSMUSG00000027273;ENSMUSG00000029088;ENSMUSG00000032338;ENSMUSG00000035681;ENSMUSG00000036760;ENSMUSG00000037579;ENSMUSG00000038026;ENSMUSG00000038201;ENSMUSG00000043301;ENSMUSG00000045534;ENSMUSG00000047976;ENSMUSG00000050963;ENSMUSG00000058248;ENSMUSG00000070304;ENSMUSG00000092083
GO:0005237	inhibitory extracellular ligand-gated ion channel activity	MF	8	17	4.92e-08	1.85e-06	ENSMUSG00000007653;ENSMUSG00000010803;ENSMUSG00000018589;ENSMUSG00000020436;ENSMUSG00000031340;ENSMUSG00000031343;ENSMUSG00000055078;ENSMUSG00000074939
GO:1904315	transmitter-gated ion channel activity involved in regulation of postsynaptic membrane potential	MF	13	55	5.46e-08	1.99e-06	ENSMUSG00000007653;ENSMUSG00000008590;ENSMUSG00000010803;ENSMUSG00000018589;ENSMUSG00000020436;ENSMUSG00000026959;ENSMUSG00000027950;ENSMUSG00000028280;ENSMUSG00000029054;ENSMUSG00000031340;ENSMUSG00000031343;ENSMUSG00000031344;ENSMUSG00000055078
GO:0099529	neurotransmitter receptor activity involved in regulation of postsynaptic membrane potential	MF	13	57	8.62e-08	3.06e-06	ENSMUSG00000007653;ENSMUSG00000008590;ENSMUSG00000010803;ENSMUSG00000018589;ENSMUSG00000020436;ENSMUSG00000026959;ENSMUSG00000027950;ENSMUSG00000028280;ENSMUSG00000029054;ENSMUSG00000031340;ENSMUSG00000031343;ENSMUSG00000031344;ENSMUSG00000055078
GO:0001653	peptide receptor activity	MF	21	152	1.28e-07	4.3e-06	ENSMUSG00000020123;ENSMUSG00000020591;ENSMUSG00000024907;ENSMUSG00000025946;ENSMUSG00000026271;ENSMUSG00000026424;ENSMUSG00000027568;ENSMUSG00000027584;ENSMUSG00000028172;ENSMUSG00000029530;ENSMUSG00000031212;ENSMUSG00000031932;ENSMUSG00000033774;ENSMUSG00000035773;ENSMUSG00000038071;ENSMUSG00000043659;ENSMUSG00000044933;ENSMUSG00000050511;ENSMUSG00000052336;ENSMUSG00000060735;ENSMUSG00000114755
GO:0015103	inorganic anion transmembrane transporter activity	MF	21	152	1.28e-07	4.3e-06	ENSMUSG00000007653;ENSMUSG00000010803;ENSMUSG00000017740;ENSMUSG00000018589;ENSMUSG00000020436;ENSMUSG00000021609;ENSMUSG00000024650;ENSMUSG00000024935;ENSMUSG00000026904;ENSMUSG00000028280;ENSMUSG00000029054;ENSMUSG00000031340;ENSMUSG00000031343;ENSMUSG00000031344;ENSMUSG00000034107;ENSMUSG00000042268;ENSMUSG00000055078;ENSMUSG00000057346;ENSMUSG00000063796;ENSMUSG00000068246;ENSMUSG00000074939
GO:0005515	protein binding	MF	446	10477	1.32e-07	4.31e-06	ENSMUSG00000000214;ENSMUSG00000000308;ENSMUSG00000000627;ENSMUSG00000001076;ENSMUSG00000001349;ENSMUSG00000001507;ENSMUSG00000001520;ENSMUSG00000002012;ENSMUSG00000002633;ENSMUSG00000002799;ENSMUSG00000002985;ENSMUSG00000003469;ENSMUSG00000003934;ENSMUSG00000004187;ENSMUSG00000004267;ENSMUSG00000004961;ENSMUSG00000005045;ENSMUSG00000006362;ENSMUSG00000006930;ENSMUSG00000007021;ENSMUSG00000007653;…
GO:0005544	calcium-dependent phospholipid binding	MF	12	53	2.95e-07	9.36e-06	ENSMUSG00000004961;ENSMUSG00000020848;ENSMUSG00000022212;ENSMUSG00000024008;ENSMUSG00000024261;ENSMUSG00000027220;ENSMUSG00000027849;ENSMUSG00000029608;ENSMUSG00000032564;ENSMUSG00000035864;ENSMUSG00000050211;ENSMUSG00000074643
GO:0005254	chloride channel activity	MF	15	85	3.28e-07	1.01e-05	ENSMUSG00000007653;ENSMUSG00000010803;ENSMUSG00000018589;ENSMUSG00000020436;ENSMUSG00000028280;ENSMUSG00000029054;ENSMUSG00000031340;ENSMUSG00000031343;ENSMUSG00000031344;ENSMUSG00000034107;ENSMUSG00000042268;ENSMUSG00000055078;ENSMUSG00000057346;ENSMUSG00000068246;ENSMUSG00000074939
GO:0005253	anion channel activity	MF	16	97	3.5e-07	1.05e-05	ENSMUSG00000007653;ENSMUSG00000010803;ENSMUSG00000018589;ENSMUSG00000020436;ENSMUSG00000024935;ENSMUSG00000028280;ENSMUSG00000029054;ENSMUSG00000031340;ENSMUSG00000031343;ENSMUSG00000031344;ENSMUSG00000034107;ENSMUSG00000042268;ENSMUSG00000055078;ENSMUSG00000057346;ENSMUSG00000068246;ENSMUSG00000074939
GO:0099095	ligand-gated anion channel activity	MF	8	22	5.51e-07	1.62e-05	ENSMUSG00000007653;ENSMUSG00000010803;ENSMUSG00000018589;ENSMUSG00000020436;ENSMUSG00000031340;ENSMUSG00000031343;ENSMUSG00000055078;ENSMUSG00000074939
GO:0022851	GABA-gated chloride ion channel activity	MF	6	13	2.93e-06	8.42e-05	ENSMUSG00000007653;ENSMUSG00000010803;ENSMUSG00000020436;ENSMUSG00000031340;ENSMUSG00000031343;ENSMUSG00000055078
GO:0099507	ligand-gated ion channel activity involved in regulation of presynaptic membrane potential	MF	7	20	3.89e-06	0.000109236	ENSMUSG00000007653;ENSMUSG00000010803;ENSMUSG00000026959;ENSMUSG00000028280;ENSMUSG00000030209;ENSMUSG00000031343;ENSMUSG00000055078
GO:0015085	calcium ion transmembrane transporter activity	MF	16	128	1.46e-05	0.000400925	ENSMUSG00000004110;ENSMUSG00000017412;ENSMUSG00000019146;ENSMUSG00000021991;ENSMUSG00000022416;ENSMUSG00000026959;ENSMUSG00000027748;ENSMUSG00000030209;ENSMUSG00000030302;ENSMUSG00000031376;ENSMUSG00000031997;ENSMUSG00000034156;ENSMUSG00000037996;ENSMUSG00000041710;ENSMUSG00000041771;ENSMUSG00000056755
GO:0005248	voltage-gated sodium channel activity	MF	7	24	1.53e-05	0.000410937	ENSMUSG00000000197;ENSMUSG00000020704;ENSMUSG00000022416;ENSMUSG00000032338;ENSMUSG00000057182;ENSMUSG00000064329;ENSMUSG00000070304
GO:0005516	calmodulin binding	MF	20	189	1.66e-05	0.000435458	ENSMUSG00000001349;ENSMUSG00000002012;ENSMUSG00000016346;ENSMUSG00000021708;ENSMUSG00000024617;ENSMUSG00000026959;ENSMUSG00000030302;ENSMUSG00000032936;ENSMUSG00000035864;ENSMUSG00000036962;ENSMUSG00000041607;ENSMUSG00000041771;ENSMUSG00000044433;ENSMUSG00000056755;ENSMUSG00000057182;ENSMUSG00000057455;ENSMUSG00000058248;ENSMUSG00000059173;ENSMUSG00000062151;ENSMUSG00000090223
GO:0008509	anion transmembrane transporter activity	MF	28	323	1.75e-05	0.00044949	ENSMUSG00000007034;ENSMUSG00000007653;ENSMUSG00000010803;ENSMUSG00000017740;ENSMUSG00000018589;ENSMUSG00000020436;ENSMUSG00000021609;ENSMUSG00000024650;ENSMUSG00000024935;ENSMUSG00000026904;ENSMUSG00000028280;ENSMUSG00000029054;ENSMUSG00000030108;ENSMUSG00000030237;ENSMUSG00000031340;ENSMUSG00000031343;ENSMUSG00000031344;ENSMUSG00000034107;ENSMUSG00000037771;ENSMUSG00000037996;ENSMUSG00000041771;…
GO:0008503	benzodiazepine receptor activity	MF	5	11	2.29e-05	0.000575423	ENSMUSG00000010803;ENSMUSG00000020436;ENSMUSG00000031340;ENSMUSG00000031343;ENSMUSG00000055078
GO:0005543	phospholipid binding	MF	36	476	2.42e-05	0.000596371	ENSMUSG00000002985;ENSMUSG00000004961;ENSMUSG00000011751;ENSMUSG00000017204;ENSMUSG00000019278;ENSMUSG00000019785;ENSMUSG00000020848;ENSMUSG00000022212;ENSMUSG00000024008;ENSMUSG00000024261;ENSMUSG00000024347;ENSMUSG00000026751;ENSMUSG00000027220;ENSMUSG00000027820;ENSMUSG00000027849;ENSMUSG00000028524;ENSMUSG00000029602;ENSMUSG00000029608;ENSMUSG00000030228;ENSMUSG00000032564;ENSMUSG00000033419;…
GO:0035254	glutamate receptor binding	MF	11	70	3.78e-05	0.000883583	ENSMUSG00000019146;ENSMUSG00000019768;ENSMUSG00000024617;ENSMUSG00000026959;ENSMUSG00000030098;ENSMUSG00000030302;ENSMUSG00000032259;ENSMUSG00000032356;ENSMUSG00000038738;ENSMUSG00000053550;ENSMUSG00000074736
GO:0016595	glutamate binding	MF	5	12	3.81e-05	0.000883583	ENSMUSG00000024935;ENSMUSG00000026787;ENSMUSG00000026959;ENSMUSG00000056755;ENSMUSG00000070880
GO:1901338	catecholamine binding	MF	5	12	3.81e-05	0.000883583	ENSMUSG00000000214;ENSMUSG00000021478;ENSMUSG00000021609;ENSMUSG00000032259;ENSMUSG00000045318
GO:0005262	calcium channel activity	MF	14	111	4.47e-05	0.00101805	ENSMUSG00000004110;ENSMUSG00000017412;ENSMUSG00000019146;ENSMUSG00000021991;ENSMUSG00000022416;ENSMUSG00000026959;ENSMUSG00000027748;ENSMUSG00000030209;ENSMUSG00000031997;ENSMUSG00000034156;ENSMUSG00000037996;ENSMUSG00000041710;ENSMUSG00000041771;ENSMUSG00000056755
GO:0016907	G protein-coupled acetylcholine receptor activity	MF	4	7	5.33e-05	0.00116806	ENSMUSG00000032773;ENSMUSG00000039059;ENSMUSG00000040495;ENSMUSG00000074939
GO:0035240	dopamine binding	MF	4	7	5.33e-05	0.00116806	ENSMUSG00000000214;ENSMUSG00000021478;ENSMUSG00000021609;ENSMUSG00000032259
GO:0008092	cytoskeletal protein binding	MF	61	1011	5.49e-05	0.00118171	ENSMUSG00000001349;ENSMUSG00000002985;ENSMUSG00000004187;ENSMUSG00000006930;ENSMUSG00000008153;ENSMUSG00000010136;ENSMUSG00000010154;ENSMUSG00000011751;ENSMUSG00000016346;ENSMUSG00000020686;ENSMUSG00000021573;ENSMUSG00000021700;ENSMUSG00000021750;ENSMUSG00000022037;ENSMUSG00000022044;ENSMUSG00000022076;ENSMUSG00000022090;ENSMUSG00000022099;ENSMUSG00000024511;ENSMUSG00000025885;ENSMUSG00000026532;…
GO:0005102	signaling receptor binding	MF	91	1697	7.55e-05	0.00159771	ENSMUSG00000000627;ENSMUSG00000001507;ENSMUSG00000002633;ENSMUSG00000002799;ENSMUSG00000002985;ENSMUSG00000003934;ENSMUSG00000006930;ENSMUSG00000019146;ENSMUSG00000019768;ENSMUSG00000019890;ENSMUSG00000020123;ENSMUSG00000020660;ENSMUSG00000020932;ENSMUSG00000021367;ENSMUSG00000021390;ENSMUSG00000021478;ENSMUSG00000021609;ENSMUSG00000021647;ENSMUSG00000021974;ENSMUSG00000022037;ENSMUSG00000022099;…
GO:0016597	amino acid binding	MF	10	63	7.76e-05	0.00161457	ENSMUSG00000000214;ENSMUSG00000018589;ENSMUSG00000018919;ENSMUSG00000024935;ENSMUSG00000026787;ENSMUSG00000026959;ENSMUSG00000027360;ENSMUSG00000030209;ENSMUSG00000056755;ENSMUSG00000070880
GO:0005272	sodium channel activity	MF	8	41	8.99e-05	0.0018375	ENSMUSG00000000197;ENSMUSG00000020704;ENSMUSG00000022416;ENSMUSG00000032338;ENSMUSG00000033007;ENSMUSG00000057182;ENSMUSG00000064329;ENSMUSG00000070304
GO:0015081	sodium ion transmembrane transporter activity	MF	16	149	9.54e-05	0.0019095	ENSMUSG00000000197;ENSMUSG00000020704;ENSMUSG00000021609;ENSMUSG00000022416;ENSMUSG00000024935;ENSMUSG00000026904;ENSMUSG00000030108;ENSMUSG00000032338;ENSMUSG00000033007;ENSMUSG00000037996;ENSMUSG00000040907;ENSMUSG00000041771;ENSMUSG00000052026;ENSMUSG00000057182;ENSMUSG00000064329;ENSMUSG00000070304
GO:0005243	gap junction channel activity	MF	6	22	9.66e-05	0.0019095	ENSMUSG00000040055;ENSMUSG00000043448;ENSMUSG00000046352;ENSMUSG00000047797;ENSMUSG00000058441;ENSMUSG00000068615
GO:0001786	phosphatidylserine binding	MF	10	65	0.000101954	0.00198317	ENSMUSG00000004961;ENSMUSG00000017204;ENSMUSG00000022212;ENSMUSG00000024261;ENSMUSG00000027220;ENSMUSG00000027820;ENSMUSG00000027849;ENSMUSG00000035864;ENSMUSG00000040152;ENSMUSG00000074643
GO:0030276	clathrin binding	MF	10	69	0.000170196	0.00325804	ENSMUSG00000004961;ENSMUSG00000024261;ENSMUSG00000025468;ENSMUSG00000027220;ENSMUSG00000027849;ENSMUSG00000028528;ENSMUSG00000031997;ENSMUSG00000033419;ENSMUSG00000035864;ENSMUSG00000041710
GO:0022829	wide pore channel activity	MF	7	34	0.000174219	0.00328294	ENSMUSG00000017204;ENSMUSG00000040055;ENSMUSG00000043448;ENSMUSG00000046352;ENSMUSG00000047797;ENSMUSG00000058441;ENSMUSG00000068615
GO:0001515	opioid peptide activity	MF	3	4	0.000180397	0.00329635	ENSMUSG00000027400;ENSMUSG00000045573;ENSMUSG00000045731
GO:0015467	G-protein activated inward rectifier potassium channel activity	MF	3	4	0.000180397	0.00329635	ENSMUSG00000026824;ENSMUSG00000038026;ENSMUSG00000043301
GO:0043176	amine binding	MF	5	17	0.000256212	0.00461182	ENSMUSG00000021609;ENSMUSG00000039059;ENSMUSG00000039106;ENSMUSG00000041380;ENSMUSG00000070687
GO:0019905	syntaxin binding	MF	10	75	0.000341946	0.0059519	ENSMUSG00000004961;ENSMUSG00000020848;ENSMUSG00000024261;ENSMUSG00000027273;ENSMUSG00000027438;ENSMUSG00000027849;ENSMUSG00000031144;ENSMUSG00000035864;ENSMUSG00000039714;ENSMUSG00000062151
GO:0015464	acetylcholine receptor activity	MF	5	18	0.000344301	0.0059519	ENSMUSG00000027950;ENSMUSG00000032773;ENSMUSG00000039059;ENSMUSG00000040495;ENSMUSG00000074939
GO:0008289	lipid binding	MF	51	861	0.000345467	0.0059519	ENSMUSG00000002985;ENSMUSG00000004961;ENSMUSG00000011751;ENSMUSG00000017204;ENSMUSG00000019278;ENSMUSG00000019768;ENSMUSG00000019785;ENSMUSG00000020377;ENSMUSG00000020848;ENSMUSG00000022212;ENSMUSG00000022696;ENSMUSG00000024008;ENSMUSG00000024164;ENSMUSG00000024261;ENSMUSG00000024292;ENSMUSG00000024347;ENSMUSG00000026751;ENSMUSG00000027220;ENSMUSG00000027273;ENSMUSG00000027820;ENSMUSG00000027849;…
GO:0042923	neuropeptide binding	MF	7	38	0.000360736	0.00604233	ENSMUSG00000027584;ENSMUSG00000033774;ENSMUSG00000035773;ENSMUSG00000038071;ENSMUSG00000043441;ENSMUSG00000044933;ENSMUSG00000050511
GO:0071855	neuropeptide receptor binding	MF	7	38	0.000360736	0.00604233	ENSMUSG00000019890;ENSMUSG00000020660;ENSMUSG00000021367;ENSMUSG00000024907;ENSMUSG00000025400;ENSMUSG00000038738;ENSMUSG00000042761
GO:0008227	G protein-coupled amine receptor activity	MF	9	63	0.000398985	0.00659145	ENSMUSG00000027335;ENSMUSG00000032773;ENSMUSG00000039059;ENSMUSG00000039106;ENSMUSG00000040495;ENSMUSG00000041380;ENSMUSG00000045318;ENSMUSG00000070687;ENSMUSG00000074939
GO:0004993	G protein-coupled serotonin receptor activity	MF	7	39	0.000426156	0.00685258	ENSMUSG00000032773;ENSMUSG00000039059;ENSMUSG00000039106;ENSMUSG00000040495;ENSMUSG00000041380;ENSMUSG00000070687;ENSMUSG00000074939
GO:0099589	serotonin receptor activity	MF	7	39	0.000426156	0.00685258	ENSMUSG00000032773;ENSMUSG00000039059;ENSMUSG00000039106;ENSMUSG00000040495;ENSMUSG00000041380;ENSMUSG00000070687;ENSMUSG00000074939
GO:0099528	G protein-coupled neurotransmitter receptor activity	MF	4	11	0.000447458	0.00710045	ENSMUSG00000032773;ENSMUSG00000039059;ENSMUSG00000040495;ENSMUSG00000074939
GO:0005251	delayed rectifier potassium channel activity	MF	6	29	0.000496074	0.00771843	ENSMUSG00000035681;ENSMUSG00000038201;ENSMUSG00000045534;ENSMUSG00000047976;ENSMUSG00000058248;ENSMUSG00000092083
GO:0001664	G protein-coupled receptor binding	MF	24	316	0.000499202	0.00771843	ENSMUSG00000019768;ENSMUSG00000019890;ENSMUSG00000020123;ENSMUSG00000020660;ENSMUSG00000021367;ENSMUSG00000021478;ENSMUSG00000022996;ENSMUSG00000024164;ENSMUSG00000024907;ENSMUSG00000025400;ENSMUSG00000026825;ENSMUSG00000031980;ENSMUSG00000038738;ENSMUSG00000040907;ENSMUSG00000042761;ENSMUSG00000044748;ENSMUSG00000045318;ENSMUSG00000045573;ENSMUSG00000045731;ENSMUSG00000052336;ENSMUSG00000061718;…
GO:0072341	modified amino acid binding	MF	12	108	0.000508102	0.0077566	ENSMUSG00000004961;ENSMUSG00000017204;ENSMUSG00000019278;ENSMUSG00000020377;ENSMUSG00000022212;ENSMUSG00000024261;ENSMUSG00000027220;ENSMUSG00000027820;ENSMUSG00000027849;ENSMUSG00000035864;ENSMUSG00000040152;ENSMUSG00000074643
GO:0000149	SNARE binding	MF	12	110	0.000600473	0.00905213	ENSMUSG00000004961;ENSMUSG00000020848;ENSMUSG00000024261;ENSMUSG00000027220;ENSMUSG00000027273;ENSMUSG00000027438;ENSMUSG00000027849;ENSMUSG00000030806;ENSMUSG00000031144;ENSMUSG00000035864;ENSMUSG00000039714;ENSMUSG00000062151
GO:0005245	voltage-gated calcium channel activity	MF	7	42	0.000680831	0.0101368	ENSMUSG00000004110;ENSMUSG00000017412;ENSMUSG00000019146;ENSMUSG00000021991;ENSMUSG00000022416;ENSMUSG00000034156;ENSMUSG00000056755
GO:0099094	ligand-gated cation channel activity	MF	11	102	0.00110246	0.0162143	ENSMUSG00000008590;ENSMUSG00000020704;ENSMUSG00000026824;ENSMUSG00000026959;ENSMUSG00000027950;ENSMUSG00000030209;ENSMUSG00000031789;ENSMUSG00000032338;ENSMUSG00000033007;ENSMUSG00000038026;ENSMUSG00000043301
GO:0005452	inorganic anion exchanger activity	MF	4	14	0.00124511	0.0180916	ENSMUSG00000024650;ENSMUSG00000026904;ENSMUSG00000042268;ENSMUSG00000063796
GO:0004351	glutamate decarboxylase activity	MF	2	2	0.0012919	0.0183298	ENSMUSG00000026787;ENSMUSG00000070880
GO:0016492	G protein-coupled neurotensin receptor activity	MF	2	2	0.0012919	0.0183298	ENSMUSG00000020591;ENSMUSG00000027568
GO:0017075	syntaxin-1 binding	MF	5	24	0.00142825	0.0200287	ENSMUSG00000024261;ENSMUSG00000027273;ENSMUSG00000031144;ENSMUSG00000035864;ENSMUSG00000062151
GO:0017022	myosin binding	MF	9	76	0.00158789	0.0220114	ENSMUSG00000006930;ENSMUSG00000021700;ENSMUSG00000022090;ENSMUSG00000024511;ENSMUSG00000027273;ENSMUSG00000031840;ENSMUSG00000032517;ENSMUSG00000032549;ENSMUSG00000036570
GO:0099508	voltage-gated ion channel activity involved in regulation of presynaptic membrane potential	MF	4	15	0.00164987	0.0226108	ENSMUSG00000026824;ENSMUSG00000035681;ENSMUSG00000047976;ENSMUSG00000064329
GO:0003779	actin binding	MF	29	453	0.00208365	0.0282346	ENSMUSG00000001349;ENSMUSG00000010154;ENSMUSG00000011751;ENSMUSG00000020686;ENSMUSG00000021750;ENSMUSG00000022076;ENSMUSG00000022090;ENSMUSG00000022099;ENSMUSG00000025885;ENSMUSG00000026532;ENSMUSG00000026830;ENSMUSG00000026950;ENSMUSG00000027525;ENSMUSG00000028785;ENSMUSG00000029095;ENSMUSG00000031351;ENSMUSG00000031997;ENSMUSG00000032517;ENSMUSG00000032735;ENSMUSG00000033196;ENSMUSG00000037217;…
GO:0004866	endopeptidase inhibitor activity	MF	17	216	0.00215862	0.0289255	ENSMUSG00000006522;ENSMUSG00000019278;ENSMUSG00000021091;ENSMUSG00000022766;ENSMUSG00000023224;ENSMUSG00000023336;ENSMUSG00000024164;ENSMUSG00000027834;ENSMUSG00000031980;ENSMUSG00000037254;ENSMUSG00000039278;ENSMUSG00000054162;ENSMUSG00000056222;ENSMUSG00000058260;ENSMUSG00000073418;ENSMUSG00000074874;ENSMUSG00000079014
GO:0001640	adenylate cyclase inhibiting G protein-coupled glutamate receptor activity	MF	3	8	0.002266	0.0293849	ENSMUSG00000023192;ENSMUSG00000024211;ENSMUSG00000056755
GO:0098988	G protein-coupled glutamate receptor activity	MF	3	8	0.002266	0.0293849	ENSMUSG00000023192;ENSMUSG00000024211;ENSMUSG00000056755
GO:1903763	gap junction channel activity involved in cell communication by electrical coupling	MF	3	8	0.002266	0.0293849	ENSMUSG00000040055;ENSMUSG00000043448;ENSMUSG00000046352
GO:0005184	neuropeptide hormone activity	MF	5	27	0.00248161	0.0315034	ENSMUSG00000019890;ENSMUSG00000021647;ENSMUSG00000024907;ENSMUSG00000026241;ENSMUSG00000037428
GO:0008066	glutamate receptor activity	MF	5	27	0.00248161	0.0315034	ENSMUSG00000023192;ENSMUSG00000024211;ENSMUSG00000026959;ENSMUSG00000030209;ENSMUSG00000056755
GO:0070679	inositol 1,4,5 trisphosphate binding	MF	4	17	0.00271664	0.0341278	ENSMUSG00000027748;ENSMUSG00000029608;ENSMUSG00000031997;ENSMUSG00000041710
GO:1902936	phosphatidylinositol bisphosphate binding	MF	11	115	0.00289648	0.0360119	ENSMUSG00000004961;ENSMUSG00000017204;ENSMUSG00000019785;ENSMUSG00000029608;ENSMUSG00000035864;ENSMUSG00000041216;ENSMUSG00000045174;ENSMUSG00000049176;ENSMUSG00000050211;ENSMUSG00000056413;ENSMUSG00000058248
GO:0030414	peptidase inhibitor activity	MF	17	224	0.00314991	0.0387632	ENSMUSG00000006522;ENSMUSG00000019278;ENSMUSG00000021091;ENSMUSG00000022766;ENSMUSG00000023224;ENSMUSG00000023336;ENSMUSG00000024164;ENSMUSG00000027834;ENSMUSG00000031980;ENSMUSG00000037254;ENSMUSG00000039278;ENSMUSG00000054162;ENSMUSG00000056222;ENSMUSG00000058260;ENSMUSG00000073418;ENSMUSG00000074874;ENSMUSG00000079014
GO:0031489	myosin V binding	MF	4	18	0.00339445	0.0413505	ENSMUSG00000021700;ENSMUSG00000024511;ENSMUSG00000031840;ENSMUSG00000032549
GO:0001642	group III metabotropic glutamate receptor activity	MF	2	3	0.00378302	0.0447286	ENSMUSG00000024211;ENSMUSG00000056755
GO:0030348	syntaxin-3 binding	MF	2	3	0.00378302	0.0447286	ENSMUSG00000024261;ENSMUSG00000035864
GO:0099184	structural constituent of postsynaptic intermediate filament cytoskeleton	MF	2	3	0.00378302	0.0447286	ENSMUSG00000020396;ENSMUSG00000034336
GO:0042277	peptide binding	MF	22	328	0.00396849	0.046466	ENSMUSG00000002985;ENSMUSG00000008153;ENSMUSG00000020123;ENSMUSG00000020377;ENSMUSG00000021680;ENSMUSG00000022037;ENSMUSG00000025946;ENSMUSG00000026424;ENSMUSG00000026959;ENSMUSG00000027584;ENSMUSG00000027820;ENSMUSG00000033774;ENSMUSG00000035773;ENSMUSG00000038071;ENSMUSG00000040907;ENSMUSG00000043441;ENSMUSG00000044067;ENSMUSG00000044933;ENSMUSG00000050511;ENSMUSG00000050663;ENSMUSG00000072966;…
GO:0003924	GTPase activity	MF	21	309	0.00414769	0.0480972	ENSMUSG00000010086;ENSMUSG00000016349;ENSMUSG00000021066;ENSMUSG00000021303;ENSMUSG00000021573;ENSMUSG00000021700;ENSMUSG00000024511;ENSMUSG00000025170;ENSMUSG00000025422;ENSMUSG00000026825;ENSMUSG00000029449;ENSMUSG00000031840;ENSMUSG00000032549;ENSMUSG00000034226;ENSMUSG00000034472;ENSMUSG00000043463;ENSMUSG00000043670;ENSMUSG00000057455;ENSMUSG00000062591;ENSMUSG00000071658;ENSMUSG00000104713
GO:0019911	structural constituent of myelin sheath	MF	3	10	0.00460082	0.0528437	ENSMUSG00000031425;ENSMUSG00000032517;ENSMUSG00000041607
GO:0061135	endopeptidase regulator activity	MF	17	234	0.00489231	0.0556616	ENSMUSG00000006522;ENSMUSG00000019278;ENSMUSG00000021091;ENSMUSG00000022766;ENSMUSG00000023224;ENSMUSG00000023336;ENSMUSG00000024164;ENSMUSG00000027834;ENSMUSG00000031980;ENSMUSG00000037254;ENSMUSG00000039278;ENSMUSG00000054162;ENSMUSG00000056222;ENSMUSG00000058260;ENSMUSG00000073418;ENSMUSG00000074874;ENSMUSG00000079014
GO:0042165	neurotransmitter binding	MF	4	20	0.00507665	0.0572191	ENSMUSG00000023328;ENSMUSG00000026959;ENSMUSG00000027950;ENSMUSG00000030108
GO:0022853	active ion transmembrane transporter activity	MF	18	259	0.00607561	0.0678444	ENSMUSG00000017740;ENSMUSG00000021609;ENSMUSG00000024403;ENSMUSG00000024650;ENSMUSG00000024935;ENSMUSG00000025557;ENSMUSG00000026904;ENSMUSG00000030108;ENSMUSG00000030237;ENSMUSG00000030302;ENSMUSG00000031376;ENSMUSG00000037996;ENSMUSG00000039838;ENSMUSG00000040907;ENSMUSG00000041771;ENSMUSG00000042268;ENSMUSG00000052026;ENSMUSG00000063796
GO:0004867	serine-type endopeptidase inhibitor activity	MF	11	128	0.00652902	0.0718245	ENSMUSG00000006522;ENSMUSG00000021091;ENSMUSG00000022766;ENSMUSG00000023224;ENSMUSG00000023336;ENSMUSG00000027834;ENSMUSG00000031980;ENSMUSG00000037254;ENSMUSG00000039278;ENSMUSG00000058260;ENSMUSG00000079014
GO:0016247	channel regulator activity	MF	12	146	0.00655116	0.0718245	ENSMUSG00000019146;ENSMUSG00000023192;ENSMUSG00000024842;ENSMUSG00000025221;ENSMUSG00000025557;ENSMUSG00000029053;ENSMUSG00000029088;ENSMUSG00000036570;ENSMUSG00000036578;ENSMUSG00000046093;ENSMUSG00000056755;ENSMUSG00000070304
GO:0004966	galanin receptor activity	MF	2	4	0.00738564	0.0788237	ENSMUSG00000024907;ENSMUSG00000114755
GO:0031750	D3 dopamine receptor binding	MF	2	4	0.00738564	0.0788237	ENSMUSG00000021478;ENSMUSG00000061718
GO:0070996	type 1 melanocortin receptor binding	MF	2	4	0.00738564	0.0788237	ENSMUSG00000020660;ENSMUSG00000042761
GO:0004983	neuropeptide Y receptor activity	MF	3	12	0.00799373	0.0831072	ENSMUSG00000031212;ENSMUSG00000031932;ENSMUSG00000038071
GO:0030021	extracellular matrix structural constituent conferring compression resistance	MF	3	12	0.00799373	0.0831072	ENSMUSG00000021390;ENSMUSG00000021613;ENSMUSG00000041577
GO:0051378	serotonin binding	MF	3	12	0.00799373	0.0831072	ENSMUSG00000039106;ENSMUSG00000041380;ENSMUSG00000070687
GO:0005179	hormone activity	MF	11	134	0.00910452	0.0938466	ENSMUSG00000019890;ENSMUSG00000020660;ENSMUSG00000021367;ENSMUSG00000021647;ENSMUSG00000024907;ENSMUSG00000026241;ENSMUSG00000027857;ENSMUSG00000031980;ENSMUSG00000037428;ENSMUSG00000048583;ENSMUSG00000061808
GO:0030545	signaling receptor regulator activity	MF	32	574	0.00987075	0.100012	ENSMUSG00000000627;ENSMUSG00000002799;ENSMUSG00000019890;ENSMUSG00000020660;ENSMUSG00000021367;ENSMUSG00000021390;ENSMUSG00000021647;ENSMUSG00000021974;ENSMUSG00000022144;ENSMUSG00000022577;ENSMUSG00000022996;ENSMUSG00000024907;ENSMUSG00000026241;ENSMUSG00000026344;ENSMUSG00000027400;ENSMUSG00000027857;ENSMUSG00000031111;ENSMUSG00000031980;ENSMUSG00000032494;ENSMUSG00000037428;ENSMUSG00000039004;…
GO:0050780	dopamine receptor binding	MF	4	24	0.00993863	0.100012	ENSMUSG00000021478;ENSMUSG00000026825;ENSMUSG00000040907;ENSMUSG00000061718
GO:0005488	binding	MF	569	15044	0.00999581	0.100012	ENSMUSG00000000214;ENSMUSG00000000308;ENSMUSG00000000627;ENSMUSG00000001076;ENSMUSG00000001349;ENSMUSG00000001507;ENSMUSG00000001520;ENSMUSG00000002012;ENSMUSG00000002020;ENSMUSG00000002633;ENSMUSG00000002799;ENSMUSG00000002985;ENSMUSG00000003469;ENSMUSG00000003657;ENSMUSG00000003934;ENSMUSG00000004110;ENSMUSG00000004187;ENSMUSG00000004267;ENSMUSG00000004961;ENSMUSG00000005045;ENSMUSG00000006362;…
GO:0015279	store-operated calcium channel activity	MF	3	13	0.0101173	0.100012	ENSMUSG00000027748;ENSMUSG00000031997;ENSMUSG00000041710
GO:0043121	neurotrophin binding	MF	3	13	0.0101173	0.100012	ENSMUSG00000006930;ENSMUSG00000036264;ENSMUSG00000049107
GO:0099186	structural constituent of postsynapse	MF	4	25	0.0115016	0.108964	ENSMUSG00000020396;ENSMUSG00000034336;ENSMUSG00000038738;ENSMUSG00000052572
GO:0051117	ATPase binding	MF	9	103	0.0119376	0.108964	ENSMUSG00000019768;ENSMUSG00000021478;ENSMUSG00000031840;ENSMUSG00000031997;ENSMUSG00000036570;ENSMUSG00000036578;ENSMUSG00000041710;ENSMUSG00000042268;ENSMUSG00000097929
GO:0004952	dopamine neurotransmitter receptor activity	MF	2	5	0.0120168	0.108964	ENSMUSG00000021478;ENSMUSG00000032259
GO:0004985	G protein-coupled opioid receptor activity	MF	2	5	0.0120168	0.108964	ENSMUSG00000027584;ENSMUSG00000050511
GO:0008273	calcium, potassium:sodium antiporter activity	MF	2	5	0.0120168	0.108964	ENSMUSG00000037996;ENSMUSG00000041771
GO:0022849	glutamate-gated calcium ion channel activity	MF	2	5	0.0120168	0.108964	ENSMUSG00000026959;ENSMUSG00000030209
GO:0031749	D2 dopamine receptor binding	MF	2	5	0.0120168	0.108964	ENSMUSG00000026825;ENSMUSG00000061718
GO:0031779	melanocortin receptor binding	MF	2	5	0.0120168	0.108964	ENSMUSG00000020660;ENSMUSG00000042761
GO:0031781	type 3 melanocortin receptor binding	MF	2	5	0.0120168	0.108964	ENSMUSG00000020660;ENSMUSG00000042761
GO:0031782	type 4 melanocortin receptor binding	MF	2	5	0.0120168	0.108964	ENSMUSG00000020660;ENSMUSG00000042761
GO:0048403	brain-derived neurotrophic factor binding	MF	2	5	0.0120168	0.108964	ENSMUSG00000006930;ENSMUSG00000036264
GO:0016594	glycine binding	MF	3	14	0.0125369	0.112833	ENSMUSG00000018589;ENSMUSG00000026959;ENSMUSG00000030209
GO:0030170	pyridoxal phosphate binding	MF	6	54	0.0126442	0.112955	ENSMUSG00000019232;ENSMUSG00000026787;ENSMUSG00000026866;ENSMUSG00000027360;ENSMUSG00000057228;ENSMUSG00000070880
GO:0005539	glycosaminoglycan binding	MF	15	219	0.0131304	0.116436	ENSMUSG00000002633;ENSMUSG00000002985;ENSMUSG00000020323;ENSMUSG00000021613;ENSMUSG00000021974;ENSMUSG00000022766;ENSMUSG00000030787;ENSMUSG00000036687;ENSMUSG00000037254;ENSMUSG00000040152;ENSMUSG00000041577;ENSMUSG00000054162;ENSMUSG00000055409;ENSMUSG00000074115;ENSMUSG00000076617
GO:0070279	vitamin B6 binding	MF	6	55	0.0137733	0.121245	ENSMUSG00000019232;ENSMUSG00000026787;ENSMUSG00000026866;ENSMUSG00000027360;ENSMUSG00000057228;ENSMUSG00000070880
GO:0015293	symporter activity	MF	11	144	0.0150591	0.131603	ENSMUSG00000017740;ENSMUSG00000021565;ENSMUSG00000021609;ENSMUSG00000024935;ENSMUSG00000025557;ENSMUSG00000026904;ENSMUSG00000030108;ENSMUSG00000037996;ENSMUSG00000039838;ENSMUSG00000041771;ENSMUSG00000052026
GO:0030550	acetylcholine receptor inhibitor activity	MF	3	15	0.0152587	0.132389	ENSMUSG00000022577;ENSMUSG00000026344;ENSMUSG00000063522
GO:0043177	organic acid binding	MF	11	146	0.016538	0.142463	ENSMUSG00000000214;ENSMUSG00000018589;ENSMUSG00000018919;ENSMUSG00000024292;ENSMUSG00000024935;ENSMUSG00000026787;ENSMUSG00000026959;ENSMUSG00000027360;ENSMUSG00000030209;ENSMUSG00000056755;ENSMUSG00000070880
GO:0035255	ionotropic glutamate receptor binding	MF	5	42	0.016821	0.143873	ENSMUSG00000019146;ENSMUSG00000026959;ENSMUSG00000032259;ENSMUSG00000038738;ENSMUSG00000053550
GO:0031681	G-protein beta-subunit binding	MF	4	28	0.0171052	0.145274	ENSMUSG00000021303;ENSMUSG00000034472;ENSMUSG00000048240;ENSMUSG00000071658
GO:0004936	alpha-adrenergic receptor activity	MF	2	6	0.0175981	0.146367	ENSMUSG00000027335;ENSMUSG00000045318
GO:0016933	extracellularly glycine-gated ion channel activity	MF	2	6	0.0175981	0.146367	ENSMUSG00000018589;ENSMUSG00000074939
GO:0016934	extracellularly glycine-gated chloride channel activity	MF	2	6	0.0175981	0.146367	ENSMUSG00000018589;ENSMUSG00000074939
GO:0061134	peptidase regulator activity	MF	17	271	0.0191714	0.158361	ENSMUSG00000006522;ENSMUSG00000019278;ENSMUSG00000021091;ENSMUSG00000022766;ENSMUSG00000023224;ENSMUSG00000023336;ENSMUSG00000024164;ENSMUSG00000027834;ENSMUSG00000031980;ENSMUSG00000037254;ENSMUSG00000039278;ENSMUSG00000054162;ENSMUSG00000056222;ENSMUSG00000058260;ENSMUSG00000073418;ENSMUSG00000074874;ENSMUSG00000079014
GO:0003774	cytoskeletal motor activity	MF	9	112	0.0197275	0.16149	ENSMUSG00000004187;ENSMUSG00000021879;ENSMUSG00000025885;ENSMUSG00000026764;ENSMUSG00000029757;ENSMUSG00000033196;ENSMUSG00000052861;ENSMUSG00000068696;ENSMUSG00000074657
GO:0008083	growth factor activity	MF	11	150	0.019818	0.16149	ENSMUSG00000002799;ENSMUSG00000021390;ENSMUSG00000021974;ENSMUSG00000022144;ENSMUSG00000032494;ENSMUSG00000037428;ENSMUSG00000039004;ENSMUSG00000041014;ENSMUSG00000048583;ENSMUSG00000049107;ENSMUSG00000051279
GO:0033218	amide binding	MF	23	407	0.0225618	0.182614	ENSMUSG00000002985;ENSMUSG00000008153;ENSMUSG00000020123;ENSMUSG00000020377;ENSMUSG00000021680;ENSMUSG00000022037;ENSMUSG00000025946;ENSMUSG00000026424;ENSMUSG00000026959;ENSMUSG00000027584;ENSMUSG00000027820;ENSMUSG00000033774;ENSMUSG00000035773;ENSMUSG00000036634;ENSMUSG00000038071;ENSMUSG00000040907;ENSMUSG00000043441;ENSMUSG00000044067;ENSMUSG00000044933;ENSMUSG00000050511;ENSMUSG00000050663;…
GO:0005000	vasopressin receptor activity	MF	2	7	0.0240553	0.190859	ENSMUSG00000020123;ENSMUSG00000043659
GO:0015185	gamma-aminobutyric acid transmembrane transporter activity	MF	2	7	0.0240553	0.190859	ENSMUSG00000030108;ENSMUSG00000037771
GO:0047743	chlordecone reductase activity	MF	2	7	0.0240553	0.190859	ENSMUSG00000033715;ENSMUSG00000071551
GO:0050811	GABA receptor binding	MF	3	18	0.0252688	0.199178	ENSMUSG00000053550;ENSMUSG00000055078;ENSMUSG00000063646
GO:0043236	laminin binding	MF	4	32	0.0268506	0.204601	ENSMUSG00000001507;ENSMUSG00000002633;ENSMUSG00000023328;ENSMUSG00000040152
GO:0099106	ion channel regulator activity	MF	10	138	0.0275064	0.204601	ENSMUSG00000023192;ENSMUSG00000024842;ENSMUSG00000025221;ENSMUSG00000029053;ENSMUSG00000029088;ENSMUSG00000036570;ENSMUSG00000036578;ENSMUSG00000046093;ENSMUSG00000056755;ENSMUSG00000070304
GO:0008017	microtubule binding	MF	16	262	0.0280849	0.204601	ENSMUSG00000004187;ENSMUSG00000020686;ENSMUSG00000021573;ENSMUSG00000026764;ENSMUSG00000026825;ENSMUSG00000028524;ENSMUSG00000029168;ENSMUSG00000029651;ENSMUSG00000029757;ENSMUSG00000031285;ENSMUSG00000040055;ENSMUSG00000044433;ENSMUSG00000053693;ENSMUSG00000063646;ENSMUSG00000066196;ENSMUSG00000074657
GO:0001540	amyloid-beta binding	MF	6	65	0.0291205	0.204601	ENSMUSG00000002985;ENSMUSG00000008153;ENSMUSG00000022037;ENSMUSG00000026959;ENSMUSG00000040907;ENSMUSG00000072966
GO:0030507	spectrin binding	MF	4	33	0.0297113	0.204601	ENSMUSG00000011751;ENSMUSG00000022099;ENSMUSG00000029757;ENSMUSG00000044433
GO:0098918	structural constituent of synapse	MF	4	33	0.0297113	0.204601	ENSMUSG00000020396;ENSMUSG00000034336;ENSMUSG00000038738;ENSMUSG00000052572
GO:0015631	tubulin binding	MF	21	374	0.0301161	0.204601	ENSMUSG00000004187;ENSMUSG00000010136;ENSMUSG00000020686;ENSMUSG00000021573;ENSMUSG00000022044;ENSMUSG00000026764;ENSMUSG00000026825;ENSMUSG00000027500;ENSMUSG00000028524;ENSMUSG00000029168;ENSMUSG00000029651;ENSMUSG00000029757;ENSMUSG00000031285;ENSMUSG00000038756;ENSMUSG00000040055;ENSMUSG00000044433;ENSMUSG00000053693;ENSMUSG00000061298;ENSMUSG00000063646;ENSMUSG00000066196;ENSMUSG00000074657
GO:0003777	microtubule motor activity	MF	6	66	0.0310956	0.204601	ENSMUSG00000004187;ENSMUSG00000021879;ENSMUSG00000026764;ENSMUSG00000029757;ENSMUSG00000052861;ENSMUSG00000074657
GO:0004972	NMDA glutamate receptor activity	MF	2	8	0.0313183	0.204601	ENSMUSG00000026959;ENSMUSG00000030209
GO:0099511	voltage-gated calcium channel activity involved in regulation of cytosolic calcium levels	MF	2	8	0.0313183	0.204601	ENSMUSG00000017412;ENSMUSG00000034156
GO:0099626	voltage-gated calcium channel activity involved in regulation of presynaptic cytosolic calcium levels	MF	2	8	0.0313183	0.204601	ENSMUSG00000017412;ENSMUSG00000034156
GO:0098772	molecular function regulator	MF	89	2044	0.0329063	0.204601	ENSMUSG00000000627;ENSMUSG00000002799;ENSMUSG00000002930;ENSMUSG00000002985;ENSMUSG00000006522;ENSMUSG00000019146;ENSMUSG00000019278;ENSMUSG00000019852;ENSMUSG00000019890;ENSMUSG00000020377;ENSMUSG00000020660;ENSMUSG00000021091;ENSMUSG00000021367;ENSMUSG00000021390;ENSMUSG00000021647;ENSMUSG00000021708;ENSMUSG00000021974;ENSMUSG00000022144;ENSMUSG00000022577;ENSMUSG00000022766;ENSMUSG00000022996;…
GO:0043167	ion binding	MF	237	5953	0.0332804	0.204601	ENSMUSG00000000214;ENSMUSG00000000308;ENSMUSG00000002012;ENSMUSG00000002020;ENSMUSG00000002633;ENSMUSG00000002799;ENSMUSG00000002985;ENSMUSG00000003657;ENSMUSG00000004110;ENSMUSG00000004187;ENSMUSG00000004267;ENSMUSG00000004961;ENSMUSG00000005045;ENSMUSG00000006362;ENSMUSG00000007440;ENSMUSG00000008153;ENSMUSG00000009075;ENSMUSG00000010086;ENSMUSG00000012428;ENSMUSG00000015405;ENSMUSG00000015970;…
GO:0005283	amino acid:sodium symporter activity	MF	3	20	0.0334843	0.204601	ENSMUSG00000024935;ENSMUSG00000030108;ENSMUSG00000052026
GO:0015294	solute:cation symporter activity	MF	8	104	0.033932	0.204601	ENSMUSG00000017740;ENSMUSG00000021609;ENSMUSG00000024935;ENSMUSG00000025557;ENSMUSG00000026904;ENSMUSG00000030108;ENSMUSG00000039838;ENSMUSG00000052026
GO:0048018	receptor ligand activity	MF	27	516	0.0339424	0.204601	ENSMUSG00000000627;ENSMUSG00000002799;ENSMUSG00000019890;ENSMUSG00000020660;ENSMUSG00000021367;ENSMUSG00000021390;ENSMUSG00000021647;ENSMUSG00000021974;ENSMUSG00000022144;ENSMUSG00000022996;ENSMUSG00000024907;ENSMUSG00000026241;ENSMUSG00000027400;ENSMUSG00000027857;ENSMUSG00000031980;ENSMUSG00000032494;ENSMUSG00000037428;ENSMUSG00000039004;ENSMUSG00000040794;ENSMUSG00000041014;ENSMUSG00000045573;…
GO:0017124	SH3 domain binding	MF	9	124	0.0350897	0.204601	ENSMUSG00000026825;ENSMUSG00000028071;ENSMUSG00000028524;ENSMUSG00000028528;ENSMUSG00000031284;ENSMUSG00000032093;ENSMUSG00000032372;ENSMUSG00000034570;ENSMUSG00000038738
GO:0001626	nociceptin receptor activity	MF	1	1	0.0359664	0.204601	ENSMUSG00000027584
GO:0003885	D-arabinono-1,4-lactone oxidase activity	MF	1	1	0.0359664	0.204601	ENSMUSG00000034450
GO:0004398	histidine decarboxylase activity	MF	1	1	0.0359664	0.204601	ENSMUSG00000027360
GO:0004447	iodide peroxidase activity	MF	1	1	0.0359664	0.204601	ENSMUSG00000020673
GO:0004511	tyrosine 3-monooxygenase activity	MF	1	1	0.0359664	0.204601	ENSMUSG00000000214
GO:0004790	thioether S-methyltransferase activity	MF	1	1	0.0359664	0.204601	ENSMUSG00000003477
GO:0008336	gamma-butyrobetaine dioxygenase activity	MF	1	1	0.0359664	0.204601	ENSMUSG00000041660
GO:0008812	choline dehydrogenase activity	MF	1	1	0.0359664	0.204601	ENSMUSG00000015970
GO:0008892	guanine deaminase activity	MF	1	1	0.0359664	0.204601	ENSMUSG00000058624
GO:0015517	galactose:proton symporter activity	MF	1	1	0.0359664	0.204601	ENSMUSG00000039838
GO:0016495	C-X3-C chemokine receptor activity	MF	1	1	0.0359664	0.204601	ENSMUSG00000052336
GO:0030429	kynureninase activity	MF	1	1	0.0359664	0.204601	ENSMUSG00000026866
GO:0030748	amine N-methyltransferase activity	MF	1	1	0.0359664	0.204601	ENSMUSG00000003477
GO:0031703	type 2 angiotensin receptor binding	MF	1	1	0.0359664	0.204601	ENSMUSG00000031980
GO:0031707	endothelin A receptor binding	MF	1	1	0.0359664	0.204601	ENSMUSG00000021367
GO:0031714	C5a anaphylatoxin chemotactic receptor binding	MF	1	1	0.0359664	0.204601	ENSMUSG00000024164
GO:0031715	C5L2 anaphylatoxin chemotactic receptor binding	MF	1	1	0.0359664	0.204601	ENSMUSG00000024164
GO:0031764	type 1 galanin receptor binding	MF	1	1	0.0359664	0.204601	ENSMUSG00000024907
GO:0031877	somatostatin receptor binding	MF	1	1	0.0359664	0.204601	ENSMUSG00000038738
GO:0038046	G protein-coupled enkephalin receptor activity	MF	1	1	0.0359664	0.204601	ENSMUSG00000050511
GO:0042943	D-amino acid transmembrane transporter activity	MF	1	1	0.0359664	0.204601	ENSMUSG00000024935
GO:0046911	metal chelating activity	MF	1	1	0.0359664	0.204601	ENSMUSG00000002985
GO:0047412	N-(long-chain-acyl)ethanolamine deacylase activity	MF	1	1	0.0359664	0.204601	ENSMUSG00000029413
GO:0047536	2-aminoadipate transaminase activity	MF	1	1	0.0359664	0.204601	ENSMUSG00000057228
GO:0047958	glycine:2-oxoglutarate aminotransferase activity	MF	1	1	0.0359664	0.204601	ENSMUSG00000057228
GO:0050094	methionine-glyoxylate transaminase activity	MF	1	1	0.0359664	0.204601	ENSMUSG00000057228
GO:0050105	L-gulonolactone oxidase activity	MF	1	1	0.0359664	0.204601	ENSMUSG00000034450
GO:0050459	ethanolamine-phosphate phospho-lyase activity	MF	1	1	0.0359664	0.204601	ENSMUSG00000019232
GO:0050486	intramolecular transferase activity, transferring hydroxy groups	MF	1	1	0.0359664	0.204601	ENSMUSG00000020892
GO:0061981	3-hydroxykynureninase activity	MF	1	1	0.0359664	0.204601	ENSMUSG00000026866
GO:0080132	fatty acid alpha-hydroxylase activity	MF	1	1	0.0359664	0.204601	ENSMUSG00000033579
GO:0086037	P-type sodium:potassium-exchanging transporter activity involved in regulation of cardiac muscle cell membrane potential	MF	1	1	0.0359664	0.204601	ENSMUSG00000040907
GO:0086041	voltage-gated potassium channel activity involved in SA node cell action potential depolarization	MF	1	1	0.0359664	0.204601	ENSMUSG00000032338
GO:0086087	voltage-gated potassium channel activity involved in bundle of His cell action potential repolarization	MF	1	1	0.0359664	0.204601	ENSMUSG00000045534
GO:0086090	voltage-gated potassium channel activity involved in SA node cell action potential repolarization	MF	1	1	0.0359664	0.204601	ENSMUSG00000045534
GO:0098615	dimethyl selenide methyltransferase activity	MF	1	1	0.0359664	0.204601	ENSMUSG00000003477
GO:0102194	protein-fructosamine 3-kinase activity	MF	1	1	0.0359664	0.204601	ENSMUSG00000025175
GO:0102707	S-adenosyl-L-methionine:beta-alanine N-methyltransferase activity	MF	1	1	0.0359664	0.204601	ENSMUSG00000003477
GO:0106255	hydroperoxy icosatetraenoate isomerase activity	MF	1	1	0.0359664	0.204601	ENSMUSG00000020892
GO:0140010	D-aspartate transmembrane transporter activity	MF	1	1	0.0359664	0.204601	ENSMUSG00000024935
GO:1905056	P-type calcium transporter activity involved in regulation of presynaptic cytosolic calcium ion concentration	MF	1	1	0.0359664	0.204601	ENSMUSG00000031376
GO:1905059	P-type calcium transporter activity involved in regulation of postsynaptic cytosolic calcium ion concentration	MF	1	1	0.0359664	0.204601	ENSMUSG00000030302
GO:0004935	adrenergic receptor activity	MF	2	9	0.0393211	0.218531	ENSMUSG00000027335;ENSMUSG00000045318
GO:0005222	intracellular cAMP-activated cation channel activity	MF	2	9	0.0393211	0.218531	ENSMUSG00000031789;ENSMUSG00000032338
GO:0005432	calcium:sodium antiporter activity	MF	2	9	0.0393211	0.218531	ENSMUSG00000037996;ENSMUSG00000041771
GO:0031628	opioid receptor binding	MF	2	9	0.0393211	0.218531	ENSMUSG00000045573;ENSMUSG00000045731
GO:0031701	angiotensin receptor binding	MF	2	9	0.0393211	0.218531	ENSMUSG00000021478;ENSMUSG00000031980
GO:0005546	phosphatidylinositol-4,5-bisphosphate binding	MF	7	89	0.0412274	0.226001	ENSMUSG00000004961;ENSMUSG00000017204;ENSMUSG00000029608;ENSMUSG00000035864;ENSMUSG00000045174;ENSMUSG00000049176;ENSMUSG00000050211
GO:0043178	alcohol binding	MF	7	89	0.0412274	0.226001	ENSMUSG00000022696;ENSMUSG00000027748;ENSMUSG00000029608;ENSMUSG00000031144;ENSMUSG00000031997;ENSMUSG00000041710;ENSMUSG00000074207
GO:0048306	calcium-dependent protein binding	MF	7	89	0.0412274	0.226001	ENSMUSG00000027273;ENSMUSG00000027500;ENSMUSG00000027849;ENSMUSG00000035864;ENSMUSG00000037217;ENSMUSG00000041771;ENSMUSG00000056755
GO:0030546	signaling receptor activator activity	MF	27	526	0.0414476	0.22618	ENSMUSG00000000627;ENSMUSG00000002799;ENSMUSG00000019890;ENSMUSG00000020660;ENSMUSG00000021367;ENSMUSG00000021390;ENSMUSG00000021647;ENSMUSG00000021974;ENSMUSG00000022144;ENSMUSG00000022996;ENSMUSG00000024907;ENSMUSG00000026241;ENSMUSG00000027400;ENSMUSG00000027857;ENSMUSG00000031980;ENSMUSG00000032494;ENSMUSG00000037428;ENSMUSG00000039004;ENSMUSG00000040794;ENSMUSG00000041014;ENSMUSG00000045573;…
GO:0015291	secondary active transmembrane transporter activity	MF	15	254	0.0419399	0.227835	ENSMUSG00000017740;ENSMUSG00000021565;ENSMUSG00000021609;ENSMUSG00000024650;ENSMUSG00000024935;ENSMUSG00000025557;ENSMUSG00000026904;ENSMUSG00000030108;ENSMUSG00000030237;ENSMUSG00000037996;ENSMUSG00000039838;ENSMUSG00000041771;ENSMUSG00000042268;ENSMUSG00000052026;ENSMUSG00000063796
GO:0017111	nucleoside-triphosphatase activity	MF	33	673	0.0452149	0.244526	ENSMUSG00000005045;ENSMUSG00000010086;ENSMUSG00000016349;ENSMUSG00000018474;ENSMUSG00000021066;ENSMUSG00000021303;ENSMUSG00000021573;ENSMUSG00000021700;ENSMUSG00000021983;ENSMUSG00000024403;ENSMUSG00000024511;ENSMUSG00000025170;ENSMUSG00000025422;ENSMUSG00000026301;ENSMUSG00000026764;ENSMUSG00000026825;ENSMUSG00000029449;ENSMUSG00000030302;ENSMUSG00000031376;ENSMUSG00000031840;ENSMUSG00000032549;…
GO:0030547	signaling receptor inhibitor activity	MF	4	38	0.0466302	0.248822	ENSMUSG00000022577;ENSMUSG00000026344;ENSMUSG00000031111;ENSMUSG00000063522
GO:0004017	adenylate kinase activity	MF	2	10	0.0480012	0.248822	ENSMUSG00000041323;ENSMUSG00000091415
GO:0005388	P-type calcium transporter activity	MF	2	10	0.0480012	0.248822	ENSMUSG00000030302;ENSMUSG00000031376
GO:0015280	ligand-gated sodium channel activity	MF	2	10	0.0480012	0.248822	ENSMUSG00000020704;ENSMUSG00000033007
GO:0015368	calcium:cation antiporter activity	MF	2	10	0.0480012	0.248822	ENSMUSG00000037996;ENSMUSG00000041771
GO:0047086	ketosteroid monooxygenase activity	MF	2	10	0.0480012	0.248822	ENSMUSG00000033715;ENSMUSG00000071551
GO:0098919	structural constituent of postsynaptic density	MF	2	10	0.0480012	0.248822	ENSMUSG00000038738;ENSMUSG00000052572
GO:0005242	inward rectifier potassium channel activity	MF	3	23	0.0480726	0.248822	ENSMUSG00000026824;ENSMUSG00000038026;ENSMUSG00000043301
GO:0009931	calcium-dependent protein serine/threonine kinase activity	MF	3	23	0.0480726	0.248822	ENSMUSG00000024617;ENSMUSG00000029053;ENSMUSG00000078816
GO:0015271	outward rectifier potassium channel activity	MF	3	23	0.0480726	0.248822	ENSMUSG00000025221;ENSMUSG00000036760;ENSMUSG00000045534
GO:0051018	protein kinase A binding	MF	5	56	0.0503663	0.25958	ENSMUSG00000025855;ENSMUSG00000026163;ENSMUSG00000036551;ENSMUSG00000048826;ENSMUSG00000091636
GO:0004683	calmodulin-dependent protein kinase activity	MF	3	24	0.0535204	0.27091	ENSMUSG00000002012;ENSMUSG00000024617;ENSMUSG00000032936
GO:0005540	hyaluronic acid binding	MF	3	24	0.0535204	0.27091	ENSMUSG00000021613;ENSMUSG00000030787;ENSMUSG00000037254
GO:0010857	calcium-dependent protein kinase activity	MF	3	24	0.0535204	0.27091	ENSMUSG00000024617;ENSMUSG00000029053;ENSMUSG00000078816
GO:0043395	heparan sulfate proteoglycan binding	MF	3	24	0.0535204	0.27091	ENSMUSG00000002985;ENSMUSG00000040907;ENSMUSG00000052581
GO:0051015	actin filament binding	MF	13	219	0.0536878	0.27091	ENSMUSG00000011751;ENSMUSG00000020686;ENSMUSG00000022099;ENSMUSG00000026532;ENSMUSG00000026830;ENSMUSG00000026950;ENSMUSG00000029095;ENSMUSG00000031351;ENSMUSG00000032735;ENSMUSG00000033196;ENSMUSG00000040055;ENSMUSG00000044433;ENSMUSG00000060843
GO:0043169	cation binding	MF	170	4230	0.0553735	0.278252	ENSMUSG00000000214;ENSMUSG00000002020;ENSMUSG00000002633;ENSMUSG00000002799;ENSMUSG00000002985;ENSMUSG00000003657;ENSMUSG00000004110;ENSMUSG00000004267;ENSMUSG00000004961;ENSMUSG00000005045;ENSMUSG00000006362;ENSMUSG00000007440;ENSMUSG00000008153;ENSMUSG00000009075;ENSMUSG00000010086;ENSMUSG00000012428;ENSMUSG00000015405;ENSMUSG00000016458;ENSMUSG00000017491;ENSMUSG00000017639;ENSMUSG00000018427;…
GO:0005200	structural constituent of cytoskeleton	MF	6	76	0.0556908	0.278685	ENSMUSG00000011751;ENSMUSG00000020396;ENSMUSG00000020932;ENSMUSG00000034336;ENSMUSG00000045007;ENSMUSG00000062591
GO:0005221	intracellular cyclic nucleotide activated cation channel activity	MF	2	11	0.0572996	0.280908	ENSMUSG00000031789;ENSMUSG00000032338
GO:0008061	chitin binding	MF	2	11	0.0572996	0.280908	ENSMUSG00000062778;ENSMUSG00000064246
GO:0015132	prostaglandin transmembrane transporter activity	MF	2	11	0.0572996	0.280908	ENSMUSG00000024650;ENSMUSG00000063796
GO:0031402	sodium ion binding	MF	2	11	0.0572996	0.280908	ENSMUSG00000057182;ENSMUSG00000064329
GO:0043855	cyclic nucleotide-gated ion channel activity	MF	2	11	0.0572996	0.280908	ENSMUSG00000031789;ENSMUSG00000032338
GO:0042805	actinin binding	MF	4	41	0.0588773	0.281164	ENSMUSG00000022090;ENSMUSG00000031997;ENSMUSG00000041710;ENSMUSG00000045534
GO:0001637	G protein-coupled chemoattractant receptor activity	MF	3	25	0.0592502	0.281164	ENSMUSG00000026271;ENSMUSG00000029530;ENSMUSG00000052336
GO:0004950	chemokine receptor activity	MF	3	25	0.0592502	0.281164	ENSMUSG00000026271;ENSMUSG00000029530;ENSMUSG00000052336
GO:0005416	amino acid:cation symporter activity	MF	3	25	0.0592502	0.281164	ENSMUSG00000024935;ENSMUSG00000030108;ENSMUSG00000052026
GO:0015175	neutral amino acid transmembrane transporter activity	MF	4	42	0.0633043	0.281164	ENSMUSG00000021565;ENSMUSG00000024935;ENSMUSG00000037771;ENSMUSG00000052026
GO:0050839	cell adhesion molecule binding	MF	16	292	0.0634679	0.281164	ENSMUSG00000001507;ENSMUSG00000016150;ENSMUSG00000020932;ENSMUSG00000022491;ENSMUSG00000027612;ENSMUSG00000027748;ENSMUSG00000032087;ENSMUSG00000032174;ENSMUSG00000036510;ENSMUSG00000039488;ENSMUSG00000040152;ENSMUSG00000040420;ENSMUSG00000042379;ENSMUSG00000048583;ENSMUSG00000053024;ENSMUSG00000060843
GO:0050750	low-density lipoprotein particle receptor binding	MF	3	26	0.0652549	0.281164	ENSMUSG00000002985;ENSMUSG00000022037;ENSMUSG00000035864
GO:0019001	guanyl nucleotide binding	MF	21	409	0.0658385	0.281164	ENSMUSG00000010086;ENSMUSG00000016349;ENSMUSG00000021066;ENSMUSG00000021700;ENSMUSG00000024511;ENSMUSG00000025170;ENSMUSG00000025422;ENSMUSG00000026825;ENSMUSG00000029449;ENSMUSG00000031789;ENSMUSG00000031840;ENSMUSG00000032549;ENSMUSG00000034226;ENSMUSG00000034472;ENSMUSG00000043463;ENSMUSG00000043670;ENSMUSG00000045007;ENSMUSG00000057455;ENSMUSG00000062591;ENSMUSG00000104713;ENSMUSG00000110195
GO:0032561	guanyl ribonucleotide binding	MF	21	409	0.0658385	0.281164	ENSMUSG00000010086;ENSMUSG00000016349;ENSMUSG00000021066;ENSMUSG00000021700;ENSMUSG00000024511;ENSMUSG00000025170;ENSMUSG00000025422;ENSMUSG00000026825;ENSMUSG00000029449;ENSMUSG00000031789;ENSMUSG00000031840;ENSMUSG00000032549;ENSMUSG00000034226;ENSMUSG00000034472;ENSMUSG00000043463;ENSMUSG00000043670;ENSMUSG00000045007;ENSMUSG00000057455;ENSMUSG00000062591;ENSMUSG00000104713;ENSMUSG00000110195
GO:0008093	cytoskeletal anchor activity	MF	2	12	0.0671608	0.281164	ENSMUSG00000020686;ENSMUSG00000048782
GO:0042166	acetylcholine binding	MF	2	12	0.0671608	0.281164	ENSMUSG00000023328;ENSMUSG00000027950
GO:0071714	icosanoid transmembrane transporter activity	MF	2	12	0.0671608	0.281164	ENSMUSG00000024650;ENSMUSG00000063796
GO:0008146	sulfotransferase activity	MF	5	61	0.0679842	0.281164	ENSMUSG00000018865;ENSMUSG00000027221;ENSMUSG00000030711;ENSMUSG00000044499;ENSMUSG00000049721
GO:0000293	ferric-chelate reductase activity	MF	1	2	0.0706408	0.281164	ENSMUSG00000012428
GO:0001565	phorbol ester receptor activity	MF	1	2	0.0706408	0.281164	ENSMUSG00000062151
GO:0001566	non-kinase phorbol ester receptor activity	MF	1	2	0.0706408	0.281164	ENSMUSG00000062151
GO:0001588	dopamine neurotransmitter receptor activity, coupled via Gs	MF	1	2	0.0706408	0.281164	ENSMUSG00000021478
GO:0001641	group II metabotropic glutamate receptor activity	MF	1	2	0.0706408	0.281164	ENSMUSG00000023192
GO:0003990	acetylcholinesterase activity	MF	1	2	0.0706408	0.281164	ENSMUSG00000023328
GO:0004067	asparaginase activity	MF	1	2	0.0706408	0.281164	ENSMUSG00000037686
GO:0004421	hydroxymethylglutaryl-CoA synthase activity	MF	1	2	0.0706408	0.281164	ENSMUSG00000027875
GO:0004566	beta-glucuronidase activity	MF	1	2	0.0706408	0.281164	ENSMUSG00000058488
GO:0004910	interleukin-1, type II, blocking receptor activity	MF	1	2	0.0706408	0.281164	ENSMUSG00000059203
GO:0004991	parathyroid hormone receptor activity	MF	1	2	0.0706408	0.281164	ENSMUSG00000025946
GO:0004997	thyrotropin-releasing hormone receptor activity	MF	1	2	0.0706408	0.281164	ENSMUSG00000038760
GO:0005171	hepatocyte growth factor receptor binding	MF	1	2	0.0706408	0.281164	ENSMUSG00000042379
GO:0005427	proton-dependent oligopeptide secondary active transmembrane transporter activity	MF	1	2	0.0706408	0.281164	ENSMUSG00000025557
GO:0008823	cupric reductase activity	MF	1	2	0.0706408	0.281164	ENSMUSG00000012428
GO:0015322	secondary active oligopeptide transmembrane transporter activity	MF	1	2	0.0706408	0.281164	ENSMUSG00000025557
GO:0022850	serotonin-gated cation-selective channel activity	MF	1	2	0.0706408	0.281164	ENSMUSG00000008590
GO:0022852	glycine-gated chloride ion channel activity	MF	1	2	0.0706408	0.281164	ENSMUSG00000018589
GO:0031751	D4 dopamine receptor binding	MF	1	2	0.0706408	0.281164	ENSMUSG00000061718
GO:0031763	galanin receptor binding	MF	1	2	0.0706408	0.281164	ENSMUSG00000024907
GO:0031765	type 2 galanin receptor binding	MF	1	2	0.0706408	0.281164	ENSMUSG00000024907
GO:0031766	type 3 galanin receptor binding	MF	1	2	0.0706408	0.281164	ENSMUSG00000024907
GO:0031780	corticotropin hormone receptor binding	MF	1	2	0.0706408	0.281164	ENSMUSG00000042761
GO:0031783	type 5 melanocortin receptor binding	MF	1	2	0.0706408	0.281164	ENSMUSG00000042761
GO:0031798	type 1 metabotropic glutamate receptor binding	MF	1	2	0.0706408	0.281164	ENSMUSG00000019768
GO:0031836	neuromedin K receptor binding	MF	1	2	0.0706408	0.281164	ENSMUSG00000025400
GO:0031894	V1A vasopressin receptor binding	MF	1	2	0.0706408	0.281164	ENSMUSG00000020123
GO:0036004	GAF domain binding	MF	1	2	0.0706408	0.281164	ENSMUSG00000110195
GO:0036505	prosaposin receptor activity	MF	1	2	0.0706408	0.281164	ENSMUSG00000026424
GO:0038102	activin receptor antagonist activity	MF	1	2	0.0706408	0.281164	ENSMUSG00000031111
GO:0042835	BRE binding	MF	1	2	0.0706408	0.281164	ENSMUSG00000024268
GO:0045130	keratan sulfotransferase activity	MF	1	2	0.0706408	0.281164	ENSMUSG00000027221
GO:0046556	alpha-L-arabinofuranosidase activity	MF	1	2	0.0706408	0.281164	ENSMUSG00000091455
GO:0047315	kynurenine-glyoxylate transaminase activity	MF	1	2	0.0706408	0.281164	ENSMUSG00000057228
GO:0050809	diazepam binding	MF	1	2	0.0706408	0.281164	ENSMUSG00000010803
GO:0051120	hepoxilin A3 synthase activity	MF	1	2	0.0706408	0.281164	ENSMUSG00000020892
GO:0051424	corticotropin-releasing hormone binding	MF	1	2	0.0706408	0.281164	ENSMUSG00000021680
GO:0052851	ferric-chelate reductase (NADPH) activity	MF	1	2	0.0706408	0.281164	ENSMUSG00000012428
GO:0071886	1-(4-iodo-2,5-dimethoxyphenyl)propan-2-amine binding	MF	1	2	0.0706408	0.281164	ENSMUSG00000041380
GO:0090422	thiamine pyrophosphate transmembrane transporter activity	MF	1	2	0.0706408	0.281164	ENSMUSG00000007034
GO:0099510	calcium ion binding involved in regulation of cytosolic calcium ion concentration	MF	1	2	0.0706408	0.281164	ENSMUSG00000003657
GO:0099534	calcium ion binding involved in regulation of presynaptic cytosolic calcium ion concentration	MF	1	2	0.0706408	0.281164	ENSMUSG00000003657
GO:0102193	protein-ribulosamine 3-kinase activity	MF	1	2	0.0706408	0.281164	ENSMUSG00000025175
GO:1990259	histone-glutamine methyltransferase activity	MF	1	2	0.0706408	0.281164	ENSMUSG00000051062
GO:0030548	acetylcholine receptor regulator activity	MF	3	27	0.0715267	0.281899	ENSMUSG00000022577;ENSMUSG00000026344;ENSMUSG00000063522
GO:0030742	GTP-dependent protein binding	MF	3	27	0.0715267	0.281899	ENSMUSG00000021700;ENSMUSG00000031840;ENSMUSG00000041992
GO:0099602	neurotransmitter receptor regulator activity	MF	3	27	0.0715267	0.281899	ENSMUSG00000022577;ENSMUSG00000026344;ENSMUSG00000063522
GO:1901681	sulfur compound binding	MF	15	276	0.0745733	0.292949	ENSMUSG00000002985;ENSMUSG00000020323;ENSMUSG00000020377;ENSMUSG00000021974;ENSMUSG00000022491;ENSMUSG00000022766;ENSMUSG00000030350;ENSMUSG00000030711;ENSMUSG00000036687;ENSMUSG00000040152;ENSMUSG00000040907;ENSMUSG00000041577;ENSMUSG00000052581;ENSMUSG00000055409;ENSMUSG00000074115
GO:0005545	1-phosphatidylinositol binding	MF	2	13	0.0775324	0.300656	ENSMUSG00000033419;ENSMUSG00000108841
GO:0042301	phosphate ion binding	MF	2	13	0.0775324	0.300656	ENSMUSG00000029608;ENSMUSG00000110195
GO:0086008	voltage-gated potassium channel activity involved in cardiac muscle cell action potential repolarization	MF	2	13	0.0775324	0.300656	ENSMUSG00000045534;ENSMUSG00000070304
GO:0098879	structural constituent of postsynaptic specialization	MF	2	13	0.0775324	0.300656	ENSMUSG00000038738;ENSMUSG00000052572
GO:0031406	carboxylic acid binding	MF	11	189	0.0800375	0.309376	ENSMUSG00000018589;ENSMUSG00000018919;ENSMUSG00000024292;ENSMUSG00000024935;ENSMUSG00000026787;ENSMUSG00000026959;ENSMUSG00000030209;ENSMUSG00000033715;ENSMUSG00000036634;ENSMUSG00000056755;ENSMUSG00000070880
GO:0015171	amino acid transmembrane transporter activity	MF	6	84	0.0819353	0.3157	ENSMUSG00000021565;ENSMUSG00000024935;ENSMUSG00000030108;ENSMUSG00000037771;ENSMUSG00000052026;ENSMUSG00000069072
GO:0044325	transmembrane transporter binding	MF	9	147	0.0839053	0.32226	ENSMUSG00000006930;ENSMUSG00000024842;ENSMUSG00000025221;ENSMUSG00000027273;ENSMUSG00000035681;ENSMUSG00000036570;ENSMUSG00000036815;ENSMUSG00000058248;ENSMUSG00000092083
GO:1901981	phosphatidylinositol phosphate binding	MF	11	191	0.0847126	0.322759	ENSMUSG00000004961;ENSMUSG00000017204;ENSMUSG00000019785;ENSMUSG00000029608;ENSMUSG00000035864;ENSMUSG00000041216;ENSMUSG00000045174;ENSMUSG00000049176;ENSMUSG00000050211;ENSMUSG00000056413;ENSMUSG00000058248
GO:0015662	P-type ion transporter activity	MF	3	29	0.0848379	0.322759	ENSMUSG00000030302;ENSMUSG00000031376;ENSMUSG00000040907
GO:0070325	lipoprotein particle receptor binding	MF	3	29	0.0848379	0.322759	ENSMUSG00000002985;ENSMUSG00000022037;ENSMUSG00000035864
GO:0004864	protein phosphatase inhibitor activity	MF	4	47	0.0879392	0.329417	ENSMUSG00000002930;ENSMUSG00000027525;ENSMUSG00000054728;ENSMUSG00000061718
GO:0019904	protein domain specific binding	MF	37	816	0.088296	0.329417	ENSMUSG00000000214;ENSMUSG00000001507;ENSMUSG00000006930;ENSMUSG00000007021;ENSMUSG00000016458;ENSMUSG00000022510;ENSMUSG00000024511;ENSMUSG00000026825;ENSMUSG00000027273;ENSMUSG00000028071;ENSMUSG00000028280;ENSMUSG00000028524;ENSMUSG00000028528;ENSMUSG00000029755;ENSMUSG00000030302;ENSMUSG00000030806;ENSMUSG00000031144;ENSMUSG00000031284;ENSMUSG00000031376;ENSMUSG00000031391;ENSMUSG00000032093;…
GO:0008191	metalloendopeptidase inhibitor activity	MF	2	14	0.088365	0.329417	ENSMUSG00000054162;ENSMUSG00000056222
GO:0031748	D1 dopamine receptor binding	MF	2	14	0.088365	0.329417	ENSMUSG00000040907;ENSMUSG00000061718
GO:0045296	cadherin binding	MF	5	66	0.0885909	0.329417	ENSMUSG00000027612;ENSMUSG00000027748;ENSMUSG00000036510;ENSMUSG00000040420;ENSMUSG00000060843
GO:0080025	phosphatidylinositol-3,5-bisphosphate binding	MF	3	30	0.0918596	0.329417	ENSMUSG00000019785;ENSMUSG00000041216;ENSMUSG00000050211
GO:0016462	pyrophosphatase activity	MF	33	723	0.0963567	0.329417	ENSMUSG00000005045;ENSMUSG00000010086;ENSMUSG00000016349;ENSMUSG00000018474;ENSMUSG00000021066;ENSMUSG00000021303;ENSMUSG00000021573;ENSMUSG00000021700;ENSMUSG00000021983;ENSMUSG00000024403;ENSMUSG00000024511;ENSMUSG00000025170;ENSMUSG00000025422;ENSMUSG00000026301;ENSMUSG00000026764;ENSMUSG00000026825;ENSMUSG00000029449;ENSMUSG00000030302;ENSMUSG00000031376;ENSMUSG00000031840;ENSMUSG00000032549;…
GO:0043168	anion binding	MF	100	2453	0.0979137	0.329417	ENSMUSG00000000308;ENSMUSG00000002012;ENSMUSG00000004187;ENSMUSG00000004961;ENSMUSG00000005045;ENSMUSG00000010086;ENSMUSG00000012428;ENSMUSG00000015970;ENSMUSG00000016349;ENSMUSG00000017204;ENSMUSG00000018474;ENSMUSG00000018589;ENSMUSG00000018919;ENSMUSG00000019232;ENSMUSG00000019785;ENSMUSG00000020032;ENSMUSG00000020377;ENSMUSG00000020990;ENSMUSG00000021066;ENSMUSG00000021700;ENSMUSG00000021879;…
GO:0005246	calcium channel regulator activity	MF	4	49	0.0989114	0.329417	ENSMUSG00000023192;ENSMUSG00000024842;ENSMUSG00000046093;ENSMUSG00000056755
GO:0008574	plus-end-directed microtubule motor activity	MF	2	15	0.0996121	0.329417	ENSMUSG00000026764;ENSMUSG00000074657
GO:0015651	quaternary ammonium group transmembrane transporter activity	MF	2	15	0.0996121	0.329417	ENSMUSG00000007034;ENSMUSG00000063796
GO:0016307	phosphatidylinositol phosphate kinase activity	MF	2	15	0.0996121	0.329417	ENSMUSG00000030228;ENSMUSG00000046854
GO:0030553	cGMP binding	MF	2	15	0.0996121	0.329417	ENSMUSG00000031789;ENSMUSG00000110195
GO:0045504	dynein heavy chain binding	MF	2	15	0.0996121	0.329417	ENSMUSG00000029757;ENSMUSG00000042707
GO:0070700	BMP receptor binding	MF	2	15	0.0996121	0.329417	ENSMUSG00000038677;ENSMUSG00000039004
GO:0016817	hydrolase activity, acting on acid anhydrides	MF	33	726	0.100317	0.329417	ENSMUSG00000005045;ENSMUSG00000010086;ENSMUSG00000016349;ENSMUSG00000018474;ENSMUSG00000021066;ENSMUSG00000021303;ENSMUSG00000021573;ENSMUSG00000021700;ENSMUSG00000021983;ENSMUSG00000024403;ENSMUSG00000024511;ENSMUSG00000025170;ENSMUSG00000025422;ENSMUSG00000026301;ENSMUSG00000026764;ENSMUSG00000026825;ENSMUSG00000029449;ENSMUSG00000030302;ENSMUSG00000031376;ENSMUSG00000031840;ENSMUSG00000032549;…
GO:0016818	hydrolase activity, acting on acid anhydrides, in phosphorus-containing anhydrides	MF	33	726	0.100317	0.329417	ENSMUSG00000005045;ENSMUSG00000010086;ENSMUSG00000016349;ENSMUSG00000018474;ENSMUSG00000021066;ENSMUSG00000021303;ENSMUSG00000021573;ENSMUSG00000021700;ENSMUSG00000021983;ENSMUSG00000024403;ENSMUSG00000024511;ENSMUSG00000025170;ENSMUSG00000025422;ENSMUSG00000026301;ENSMUSG00000026764;ENSMUSG00000026825;ENSMUSG00000029449;ENSMUSG00000030302;ENSMUSG00000031376;ENSMUSG00000031840;ENSMUSG00000032549;…
GO:0005525	GTP binding	MF	19	385	0.102965	0.329417	ENSMUSG00000010086;ENSMUSG00000016349;ENSMUSG00000021066;ENSMUSG00000021700;ENSMUSG00000024511;ENSMUSG00000025170;ENSMUSG00000025422;ENSMUSG00000026825;ENSMUSG00000029449;ENSMUSG00000031840;ENSMUSG00000032549;ENSMUSG00000034226;ENSMUSG00000034472;ENSMUSG00000043463;ENSMUSG00000043670;ENSMUSG00000045007;ENSMUSG00000057455;ENSMUSG00000062591;ENSMUSG00000104713
GO:0001587	Gq/11-coupled serotonin receptor activity	MF	1	3	0.10407	0.329417	ENSMUSG00000041380
GO:0001591	dopamine neurotransmitter receptor activity, coupled via Gi/Go	MF	1	3	0.10407	0.329417	ENSMUSG00000032259
GO:0004104	cholinesterase activity	MF	1	3	0.10407	0.329417	ENSMUSG00000023328
GO:0004117	calmodulin-dependent cyclic-nucleotide phosphodiesterase activity	MF	1	3	0.10407	0.329417	ENSMUSG00000059173
GO:0004937	alpha1-adrenergic receptor activity	MF	1	3	0.10407	0.329417	ENSMUSG00000027335
GO:0004938	alpha2-adrenergic receptor activity	MF	1	3	0.10407	0.329417	ENSMUSG00000045318
GO:0004995	tachykinin receptor activity	MF	1	3	0.10407	0.329417	ENSMUSG00000028172
GO:0005334	norepinephrine:sodium symporter activity	MF	1	3	0.10407	0.329417	ENSMUSG00000021609
GO:0005356	glucose:proton symporter activity	MF	1	3	0.10407	0.329417	ENSMUSG00000039838
GO:0005369	taurine:sodium symporter activity	MF	1	3	0.10407	0.329417	ENSMUSG00000030108
GO:0005483	soluble NSF attachment protein activity	MF	1	3	0.10407	0.329417	ENSMUSG00000027438
GO:0008241	peptidyl-dipeptidase activity	MF	1	3	0.10407	0.329417	ENSMUSG00000015405
GO:0008332	low voltage-gated calcium channel activity	MF	1	3	0.10407	0.329417	ENSMUSG00000022416
GO:0008454	alpha-1,3-mannosylglycoprotein 4-beta-N-acetylglucosaminyltransferase activity	MF	1	3	0.10407	0.329417	ENSMUSG00000019888
GO:0008532	N-acetyllactosaminide beta-1,3-N-acetylglucosaminyltransferase activity	MF	1	3	0.10407	0.329417	ENSMUSG00000051650
GO:0009679	hexose:proton symporter activity	MF	1	3	0.10407	0.329417	ENSMUSG00000039838
GO:0015333	peptide:proton symporter activity	MF	1	3	0.10407	0.329417	ENSMUSG00000025557
GO:0016822	hydrolase activity, acting on acid carbon-carbon bonds	MF	1	3	0.10407	0.329417	ENSMUSG00000026866
GO:0016823	hydrolase activity, acting on acid carbon-carbon bonds, in ketonic substances	MF	1	3	0.10407	0.329417	ENSMUSG00000026866
GO:0016838	carbon-oxygen lyase activity, acting on phosphates	MF	1	3	0.10407	0.329417	ENSMUSG00000019232
GO:0016920	pyroglutamyl-peptidase activity	MF	1	3	0.10407	0.329417	ENSMUSG00000050663
GO:0017064	fatty acid amide hydrolase activity	MF	1	3	0.10407	0.329417	ENSMUSG00000029413
GO:0030156	benzodiazepine receptor binding	MF	1	3	0.10407	0.329417	ENSMUSG00000034156
GO:0030284	estrogen receptor activity	MF	1	3	0.10407	0.329417	ENSMUSG00000019768
GO:0031708	endothelin B receptor binding	MF	1	3	0.10407	0.329417	ENSMUSG00000021367
GO:0031737	CX3C chemokine receptor binding	MF	1	3	0.10407	0.329417	ENSMUSG00000052336
GO:0031752	D5 dopamine receptor binding	MF	1	3	0.10407	0.329417	ENSMUSG00000061718
GO:0031834	neurokinin receptor binding	MF	1	3	0.10407	0.329417	ENSMUSG00000025400
GO:0031837	substance K receptor binding	MF	1	3	0.10407	0.329417	ENSMUSG00000025400
GO:0031893	vasopressin receptor binding	MF	1	3	0.10407	0.329417	ENSMUSG00000020123
GO:0032093	SAM domain binding	MF	1	3	0.10407	0.329417	ENSMUSG00000035576
GO:0032791	lead ion binding	MF	1	3	0.10407	0.329417	ENSMUSG00000032372
GO:0033229	cysteine transmembrane transporter activity	MF	1	3	0.10407	0.329417	ENSMUSG00000024935
GO:0034617	tetrahydrobiopterin binding	MF	1	3	0.10407	0.329417	ENSMUSG00000000214
GO:0035804	structural constituent of egg coat	MF	1	3	0.10407	0.329417	ENSMUSG00000024734
GO:0036009	protein-glutamine N-methyltransferase activity	MF	1	3	0.10407	0.329417	ENSMUSG00000051062
GO:0042988	X11-like protein binding	MF	1	3	0.10407	0.329417	ENSMUSG00000008153
GO:0044729	hemi-methylated DNA-binding	MF	1	3	0.10407	0.329417	ENSMUSG00000016458
GO:0048101	calcium- and calmodulin-regulated 3',5'-cyclic-GMP phosphodiesterase activity	MF	1	3	0.10407	0.329417	ENSMUSG00000059173
GO:0051032	nucleic acid transmembrane transporter activity	MF	1	3	0.10407	0.329417	ENSMUSG00000022696
GO:0051033	RNA transmembrane transporter activity	MF	1	3	0.10407	0.329417	ENSMUSG00000022696
GO:0052870	tocopherol omega-hydroxylase activity	MF	1	3	0.10407	0.329417	ENSMUSG00000024292
GO:0052871	alpha-tocopherol omega-hydroxylase activity	MF	1	3	0.10407	0.329417	ENSMUSG00000024292
GO:0052872	tocotrienol omega-hydroxylase activity	MF	1	3	0.10407	0.329417	ENSMUSG00000024292
GO:0086089	voltage-gated potassium channel activity involved in atrial cardiac muscle cell action potential repolarization	MF	1	3	0.10407	0.329417	ENSMUSG00000045534
GO:1905576	ganglioside GT1b binding	MF	1	3	0.10407	0.329417	ENSMUSG00000036634
GO:0019894	kinesin binding	MF	4	50	0.104625	0.330307	ENSMUSG00000008153;ENSMUSG00000010136;ENSMUSG00000063646;ENSMUSG00000074657
GO:0042562	hormone binding	MF	6	90	0.10543	0.331981	ENSMUSG00000019768;ENSMUSG00000020123;ENSMUSG00000021680;ENSMUSG00000025946;ENSMUSG00000061808;ENSMUSG00000114755
GO:0004190	aspartic-type endopeptidase activity	MF	3	32	0.106588	0.332429	ENSMUSG00000001520;ENSMUSG00000034825;ENSMUSG00000070695
GO:0008157	protein phosphatase 1 binding	MF	3	32	0.106588	0.332429	ENSMUSG00000027525;ENSMUSG00000047671;ENSMUSG00000054728
GO:0016831	carboxy-lyase activity	MF	3	32	0.106588	0.332429	ENSMUSG00000026787;ENSMUSG00000027360;ENSMUSG00000070880
GO:0035091	phosphatidylinositol binding	MF	15	292	0.106675	0.332429	ENSMUSG00000004961;ENSMUSG00000017204;ENSMUSG00000019278;ENSMUSG00000019785;ENSMUSG00000029608;ENSMUSG00000030228;ENSMUSG00000033419;ENSMUSG00000035864;ENSMUSG00000041216;ENSMUSG00000045174;ENSMUSG00000049176;ENSMUSG00000050211;ENSMUSG00000056413;ENSMUSG00000058248;ENSMUSG00000108841
GO:0042802	identical protein binding	MF	95	2334	0.107746	0.334902	ENSMUSG00000000214;ENSMUSG00000000308;ENSMUSG00000001076;ENSMUSG00000002985;ENSMUSG00000004267;ENSMUSG00000006930;ENSMUSG00000010592;ENSMUSG00000011305;ENSMUSG00000015405;ENSMUSG00000016150;ENSMUSG00000017639;ENSMUSG00000018865;ENSMUSG00000019768;ENSMUSG00000020377;ENSMUSG00000020591;ENSMUSG00000020932;ENSMUSG00000021066;ENSMUSG00000021573;ENSMUSG00000022144;ENSMUSG00000022510;ENSMUSG00000023328;…
GO:0004698	calcium-dependent protein kinase C activity	MF	2	16	0.11123	0.340465	ENSMUSG00000029053;ENSMUSG00000078816
GO:0004865	protein serine/threonine phosphatase inhibitor activity	MF	2	16	0.11123	0.340465	ENSMUSG00000002930;ENSMUSG00000061718
GO:0005003	ephrin receptor activity	MF	2	16	0.11123	0.340465	ENSMUSG00000028876;ENSMUSG00000055540
GO:0005326	neurotransmitter transmembrane transporter activity	MF	2	16	0.11123	0.340465	ENSMUSG00000021609;ENSMUSG00000039714
GO:0015108	chloride transmembrane transporter activity	MF	2	16	0.11123	0.340465	ENSMUSG00000017740;ENSMUSG00000024935
GO:0043225	ATPase-coupled inorganic anion transmembrane transporter activity	MF	2	16	0.11123	0.340465	ENSMUSG00000017740;ENSMUSG00000024935
GO:0005343	organic acid:sodium symporter activity	MF	3	33	0.114276	0.346274	ENSMUSG00000024935;ENSMUSG00000030108;ENSMUSG00000052026
GO:0033612	receptor serine/threonine kinase binding	MF	3	33	0.114276	0.346274	ENSMUSG00000038677;ENSMUSG00000039004;ENSMUSG00000050511
GO:0070001	aspartic-type peptidase activity	MF	3	33	0.114276	0.346274	ENSMUSG00000001520;ENSMUSG00000034825;ENSMUSG00000070695
GO:0140358	P-type transmembrane transporter activity	MF	3	33	0.114276	0.346274	ENSMUSG00000030302;ENSMUSG00000031376;ENSMUSG00000040907
GO:0008201	heparin binding	MF	9	159	0.12037	0.351981	ENSMUSG00000002985;ENSMUSG00000020323;ENSMUSG00000021974;ENSMUSG00000022766;ENSMUSG00000036687;ENSMUSG00000040152;ENSMUSG00000041577;ENSMUSG00000055409;ENSMUSG00000074115
GO:0098632	cell-cell adhesion mediator activity	MF	3	34	0.122166	0.351981	ENSMUSG00000032087;ENSMUSG00000039488;ENSMUSG00000053024
GO:0017046	peptide hormone binding	MF	4	53	0.12263	0.351981	ENSMUSG00000020123;ENSMUSG00000021680;ENSMUSG00000025946;ENSMUSG00000114755
GO:0019212	phosphatase inhibitor activity	MF	4	53	0.12263	0.351981	ENSMUSG00000002930;ENSMUSG00000027525;ENSMUSG00000054728;ENSMUSG00000061718
GO:0004115	3',5'-cyclic-AMP phosphodiesterase activity	MF	2	17	0.123178	0.351981	ENSMUSG00000059173;ENSMUSG00000110195
GO:0004697	protein kinase C activity	MF	2	17	0.123178	0.351981	ENSMUSG00000029053;ENSMUSG00000078816
GO:0022821	potassium ion antiporter activity	MF	2	17	0.123178	0.351981	ENSMUSG00000037996;ENSMUSG00000041771
GO:0047555	3',5'-cyclic-GMP phosphodiesterase activity	MF	2	17	0.123178	0.351981	ENSMUSG00000059173;ENSMUSG00000110195
GO:0050145	nucleoside monophosphate kinase activity	MF	2	17	0.123178	0.351981	ENSMUSG00000041323;ENSMUSG00000091415
GO:0015370	solute:sodium symporter activity	MF	5	74	0.127439	0.351981	ENSMUSG00000021609;ENSMUSG00000024935;ENSMUSG00000026904;ENSMUSG00000030108;ENSMUSG00000052026
GO:0022804	active transmembrane transporter activity	MF	19	398	0.129314	0.351981	ENSMUSG00000017740;ENSMUSG00000021565;ENSMUSG00000021609;ENSMUSG00000024403;ENSMUSG00000024650;ENSMUSG00000024935;ENSMUSG00000025557;ENSMUSG00000026904;ENSMUSG00000030108;ENSMUSG00000030237;ENSMUSG00000030302;ENSMUSG00000031376;ENSMUSG00000037996;ENSMUSG00000039838;ENSMUSG00000040907;ENSMUSG00000041771;ENSMUSG00000042268;ENSMUSG00000052026;ENSMUSG00000063796
GO:0016810	hydrolase activity, acting on carbon-nitrogen (but not peptide) bonds	MF	8	140	0.132526	0.351981	ENSMUSG00000019278;ENSMUSG00000028927;ENSMUSG00000029168;ENSMUSG00000029413;ENSMUSG00000034245;ENSMUSG00000037686;ENSMUSG00000052551;ENSMUSG00000058624
GO:0001758	retinal dehydrogenase activity	MF	2	18	0.135416	0.351981	ENSMUSG00000033715;ENSMUSG00000071551
GO:0004032	alditol:NADP+ 1-oxidoreductase activity	MF	2	18	0.135416	0.351981	ENSMUSG00000033715;ENSMUSG00000071551
GO:0004653	polypeptide N-acetylgalactosaminyltransferase activity	MF	2	18	0.135416	0.351981	ENSMUSG00000021903;ENSMUSG00000033316
GO:0015377	cation:chloride symporter activity	MF	2	18	0.135416	0.351981	ENSMUSG00000017740;ENSMUSG00000021609
GO:0017128	phospholipid scramblase activity	MF	2	18	0.135416	0.351981	ENSMUSG00000032372;ENSMUSG00000034107
GO:0033549	MAP kinase phosphatase activity	MF	2	18	0.135416	0.351981	ENSMUSG00000037887;ENSMUSG00000039661
GO:0047023	androsterone dehydrogenase activity	MF	2	18	0.135416	0.351981	ENSMUSG00000033715;ENSMUSG00000071551
GO:0008022	protein C-terminus binding	MF	12	233	0.136093	0.351981	ENSMUSG00000008658;ENSMUSG00000025909;ENSMUSG00000026825;ENSMUSG00000027584;ENSMUSG00000030098;ENSMUSG00000030302;ENSMUSG00000031840;ENSMUSG00000032356;ENSMUSG00000035864;ENSMUSG00000038738;ENSMUSG00000046093;ENSMUSG00000052572
GO:0000026	alpha-1,2-mannosyltransferase activity	MF	1	4	0.136298	0.351981	ENSMUSG00000045625
GO:0004111	creatine kinase activity	MF	1	4	0.136298	0.351981	ENSMUSG00000000308
GO:0004118	cGMP-stimulated cyclic-nucleotide phosphodiesterase activity	MF	1	4	0.136298	0.351981	ENSMUSG00000110195
GO:0004127	cytidylate kinase activity	MF	1	4	0.136298	0.351981	ENSMUSG00000041323
GO:0004308	exo-alpha-sialidase activity	MF	1	4	0.136298	0.351981	ENSMUSG00000079434
GO:0004969	histamine receptor activity	MF	1	4	0.136298	0.351981	ENSMUSG00000039059
GO:0005166	neurotrophin p75 receptor binding	MF	1	4	0.136298	0.351981	ENSMUSG00000049107
GO:0005250	A-type (transient outward) potassium channel activity	MF	1	4	0.136298	0.351981	ENSMUSG00000025221
GO:0005308	creatine transmembrane transporter activity	MF	1	4	0.136298	0.351981	ENSMUSG00000030108
GO:0005314	high-affinity glutamate transmembrane transporter activity	MF	1	4	0.136298	0.351981	ENSMUSG00000024935
GO:0005330	dopamine:sodium symporter activity	MF	1	4	0.136298	0.351981	ENSMUSG00000021609
GO:0005368	taurine transmembrane transporter activity	MF	1	4	0.136298	0.351981	ENSMUSG00000030108
GO:0008294	calcium- and calmodulin-responsive adenylate cyclase activity	MF	1	4	0.136298	0.351981	ENSMUSG00000022840
GO:0008457	beta-galactosyl-N-acetylglucosaminylgalactosylglucosyl-ceramide beta-1,3-acetylglucosaminyltransferase activity	MF	1	4	0.136298	0.351981	ENSMUSG00000051650
GO:0008502	melatonin receptor activity	MF	1	4	0.136298	0.351981	ENSMUSG00000056380
GO:0008506	sucrose:proton symporter activity	MF	1	4	0.136298	0.351981	ENSMUSG00000039838
GO:0008515	sucrose transmembrane transporter activity	MF	1	4	0.136298	0.351981	ENSMUSG00000039838
GO:0008800	beta-lactamase activity	MF	1	4	0.136298	0.351981	ENSMUSG00000019278
GO:0009669	sucrose:cation symporter activity	MF	1	4	0.136298	0.351981	ENSMUSG00000039838
GO:0015154	disaccharide transmembrane transporter activity	MF	1	4	0.136298	0.351981	ENSMUSG00000039838
GO:0015157	oligosaccharide transmembrane transporter activity	MF	1	4	0.136298	0.351981	ENSMUSG00000039838
GO:0015265	urea channel activity	MF	1	4	0.136298	0.351981	ENSMUSG00000059336
GO:0016212	kynurenine-oxoglutarate transaminase activity	MF	1	4	0.136298	0.351981	ENSMUSG00000057228
GO:0016723	oxidoreductase activity, acting on metal ions, NAD or NADP as acceptor	MF	1	4	0.136298	0.351981	ENSMUSG00000012428
GO:0016899	oxidoreductase activity, acting on the CH-OH group of donors, oxygen as acceptor	MF	1	4	0.136298	0.351981	ENSMUSG00000034450
GO:0016997	alpha-sialidase activity	MF	1	4	0.136298	0.351981	ENSMUSG00000079434
GO:0030116	glial cell-derived neurotrophic factor receptor binding	MF	1	4	0.136298	0.351981	ENSMUSG00000022144
GO:0030160	synaptic receptor adaptor activity	MF	1	4	0.136298	0.351981	ENSMUSG00000038738
GO:0030899	calcium-dependent ATPase activity	MF	1	4	0.136298	0.351981	ENSMUSG00000030302
GO:0031694	alpha-2A adrenergic receptor binding	MF	1	4	0.136298	0.351981	ENSMUSG00000045318
GO:0031705	bombesin receptor binding	MF	1	4	0.136298	0.351981	ENSMUSG00000021367
GO:0032190	acrosin binding	MF	1	4	0.136298	0.351981	ENSMUSG00000024734
GO:0032896	palmitoyl-CoA 9-desaturase activity	MF	1	4	0.136298	0.351981	ENSMUSG00000050195
GO:0034056	estrogen response element binding	MF	1	4	0.136298	0.351981	ENSMUSG00000019768
GO:0035276	ethanol binding	MF	1	4	0.136298	0.351981	ENSMUSG00000074207
GO:0036137	kynurenine aminotransferase activity	MF	1	4	0.136298	0.351981	ENSMUSG00000057228
GO:0042959	alkanesulfonate transmembrane transporter activity	MF	1	4	0.136298	0.351981	ENSMUSG00000030108
GO:0045145	single-stranded DNA 5'-3' exodeoxyribonuclease activity	MF	1	4	0.136298	0.351981	ENSMUSG00000052160
GO:0052794	exo-alpha-(2-&gt;3)-sialidase activity	MF	1	4	0.136298	0.351981	ENSMUSG00000079434
GO:0052795	exo-alpha-(2-&gt;6)-sialidase activity	MF	1	4	0.136298	0.351981	ENSMUSG00000079434
GO:0052796	exo-alpha-(2-&gt;8)-sialidase activity	MF	1	4	0.136298	0.351981	ENSMUSG00000079434
GO:0061628	H3K27me3 modified histone binding	MF	1	4	0.136298	0.351981	ENSMUSG00000005045
GO:0061891	calcium ion sensor activity	MF	1	4	0.136298	0.351981	ENSMUSG00000035864
GO:0070052	collagen V binding	MF	1	4	0.136298	0.351981	ENSMUSG00000040152
GO:0070326	very-low-density lipoprotein particle receptor binding	MF	1	4	0.136298	0.351981	ENSMUSG00000002985
GO:0070905	serine binding	MF	1	4	0.136298	0.351981	ENSMUSG00000056755
GO:0071916	dipeptide transmembrane transporter activity	MF	1	4	0.136298	0.351981	ENSMUSG00000025557
GO:0140684	histone H3-tri/dimethyl-lysine-9 demethylase activity	MF	1	4	0.136298	0.351981	ENSMUSG00000053914
GO:1990760	osmolarity-sensing cation channel activity	MF	1	4	0.136298	0.351981	ENSMUSG00000034145
GO:0140658	ATP-dependent chromatin remodeler activity	MF	3	36	0.138513	0.356938	ENSMUSG00000005045;ENSMUSG00000018474;ENSMUSG00000031099
GO:0008238	exopeptidase activity	MF	6	98	0.141542	0.363966	ENSMUSG00000006179;ENSMUSG00000015405;ENSMUSG00000019278;ENSMUSG00000027820;ENSMUSG00000050663;ENSMUSG00000061298
GO:0030551	cyclic nucleotide binding	MF	3	37	0.14695	0.376327	ENSMUSG00000025855;ENSMUSG00000031789;ENSMUSG00000110195
GO:0003746	translation elongation factor activity	MF	2	19	0.147909	0.376327	ENSMUSG00000016349;ENSMUSG00000054034
GO:0004970	ionotropic glutamate receptor activity	MF	2	19	0.147909	0.376327	ENSMUSG00000026959;ENSMUSG00000030209
GO:0036122	BMP binding	MF	2	19	0.147909	0.376327	ENSMUSG00000026668;ENSMUSG00000038677
GO:0052745	inositol phosphate phosphatase activity	MF	2	19	0.147909	0.376327	ENSMUSG00000034570;ENSMUSG00000039431
GO:0019829	ATPase-coupled cation transmembrane transporter activity	MF	4	58	0.15528	0.392696	ENSMUSG00000024403;ENSMUSG00000030302;ENSMUSG00000031376;ENSMUSG00000040907
GO:0050840	extracellular matrix binding	MF	4	58	0.15528	0.392696	ENSMUSG00000001507;ENSMUSG00000002633;ENSMUSG00000023328;ENSMUSG00000040152
GO:0008569	minus-end-directed microtubule motor activity	MF	2	20	0.160623	0.392696	ENSMUSG00000021879;ENSMUSG00000052861
GO:0015295	solute:proton symporter activity	MF	2	20	0.160623	0.392696	ENSMUSG00000025557;ENSMUSG00000039838
GO:0043548	phosphatidylinositol 3-kinase binding	MF	3	39	0.1643	0.392696	ENSMUSG00000019768;ENSMUSG00000034472;ENSMUSG00000054667
GO:0001093	TFIIB-class transcription factor binding	MF	1	5	0.167368	0.392696	ENSMUSG00000019768
GO:0001601	peptide YY receptor activity	MF	1	5	0.167368	0.392696	ENSMUSG00000038071
GO:0004062	aryl sulfotransferase activity	MF	1	5	0.167368	0.392696	ENSMUSG00000030711
GO:0004464	leukotriene-C4 synthase activity	MF	1	5	0.167368	0.392696	ENSMUSG00000020377
GO:0004568	chitinase activity	MF	1	5	0.167368	0.392696	ENSMUSG00000062778
GO:0004634	phosphopyruvate hydratase activity	MF	1	5	0.167368	0.392696	ENSMUSG00000004267
GO:0004668	protein-arginine deiminase activity	MF	1	5	0.167368	0.392696	ENSMUSG00000028927
GO:0004768	stearoyl-CoA 9-desaturase activity	MF	1	5	0.167368	0.392696	ENSMUSG00000050195
GO:0004957	prostaglandin E receptor activity	MF	1	5	0.167368	0.392696	ENSMUSG00000040016
GO:0004994	somatostatin receptor activity	MF	1	5	0.167368	0.392696	ENSMUSG00000044933
GO:0005034	osmosensor activity	MF	1	5	0.167368	0.392696	ENSMUSG00000034145
GO:0005163	nerve growth factor receptor binding	MF	1	5	0.167368	0.392696	ENSMUSG00000049107
GO:0005298	proline:sodium symporter activity	MF	1	5	0.167368	0.392696	ENSMUSG00000052026
GO:0005332	gamma-aminobutyric acid:sodium symporter activity	MF	1	5	0.167368	0.392696	ENSMUSG00000030108
GO:0005351	carbohydrate:proton symporter activity	MF	1	5	0.167368	0.392696	ENSMUSG00000039838
GO:0005354	galactose transmembrane transporter activity	MF	1	5	0.167368	0.392696	ENSMUSG00000039838
GO:0015501	glutamate:sodium symporter activity	MF	1	5	0.167368	0.392696	ENSMUSG00000024935
GO:0019960	C-X3-C chemokine binding	MF	1	5	0.167368	0.392696	ENSMUSG00000052336
GO:0033265	choline binding	MF	1	5	0.167368	0.392696	ENSMUSG00000023328
GO:0034711	inhibin binding	MF	1	5	0.167368	0.392696	ENSMUSG00000031111
GO:0035594	ganglioside binding	MF	1	5	0.167368	0.392696	ENSMUSG00000036634
GO:0036310	ATP-dependent DNA/DNA annealing activity	MF	1	5	0.167368	0.392696	ENSMUSG00000031099
GO:0043199	sulfate binding	MF	1	5	0.167368	0.392696	ENSMUSG00000022491
GO:0045703	ketoreductase activity	MF	1	5	0.167368	0.392696	ENSMUSG00000033715
GO:0047042	androsterone dehydrogenase (B-specific) activity	MF	1	5	0.167368	0.392696	ENSMUSG00000033715
GO:0047198	cysteine-S-conjugate N-acetyltransferase activity	MF	1	5	0.167368	0.392696	ENSMUSG00000030004
GO:0051379	epinephrine binding	MF	1	5	0.167368	0.392696	ENSMUSG00000045318
GO:0052642	lysophosphatidic acid phosphatase activity	MF	1	5	0.167368	0.392696	ENSMUSG00000044667
GO:0052659	inositol-1,3,4,5-tetrakisphosphate 5-phosphatase activity	MF	1	5	0.167368	0.392696	ENSMUSG00000034570
GO:0060228	phosphatidylcholine-sterol O-acyltransferase activator activity	MF	1	5	0.167368	0.392696	ENSMUSG00000002985
GO:0070012	oligopeptidase activity	MF	1	5	0.167368	0.392696	ENSMUSG00000027820
GO:0070051	fibrinogen binding	MF	1	5	0.167368	0.392696	ENSMUSG00000040152
GO:0086006	voltage-gated sodium channel activity involved in cardiac muscle cell action potential	MF	1	5	0.167368	0.392696	ENSMUSG00000070304
GO:0140346	phosphatidylserine flippase activity	MF	1	5	0.167368	0.392696	ENSMUSG00000021983
GO:1905030	voltage-gated ion channel activity involved in regulation of postsynaptic membrane potential	MF	1	5	0.167368	0.392696	ENSMUSG00000047976
GO:0016782	transferase activity, transferring sulphur-containing groups	MF	5	82	0.172698	0.404416	ENSMUSG00000018865;ENSMUSG00000027221;ENSMUSG00000030711;ENSMUSG00000044499;ENSMUSG00000049721
GO:0004550	nucleoside diphosphate kinase activity	MF	2	21	0.173526	0.404782	ENSMUSG00000041323;ENSMUSG00000091415
GO:0033130	acetylcholine receptor binding	MF	2	21	0.173526	0.404782	ENSMUSG00000022577;ENSMUSG00000026344
GO:0047485	protein N-terminus binding	MF	7	129	0.183284	0.426719	ENSMUSG00000007021;ENSMUSG00000021609;ENSMUSG00000022037;ENSMUSG00000025221;ENSMUSG00000027273;ENSMUSG00000027568;ENSMUSG00000070880
GO:0097110	scaffold protein binding	MF	5	84	0.184875	0.428617	ENSMUSG00000022840;ENSMUSG00000023192;ENSMUSG00000038738;ENSMUSG00000045534;ENSMUSG00000074657
GO:0015296	anion:cation symporter activity	MF	2	22	0.186587	0.428617	ENSMUSG00000017740;ENSMUSG00000021609
GO:0015347	sodium-independent organic anion transmembrane transporter activity	MF	2	22	0.186587	0.428617	ENSMUSG00000024650;ENSMUSG00000030237
GO:0030215	semaphorin receptor binding	MF	2	22	0.186587	0.428617	ENSMUSG00000000627;ENSMUSG00000057455
GO:0030552	cAMP binding	MF	2	22	0.186587	0.428617	ENSMUSG00000025855;ENSMUSG00000110195
GO:0031420	alkali metal ion binding	MF	2	22	0.186587	0.428617	ENSMUSG00000057182;ENSMUSG00000064329
GO:0048156	tau protein binding	MF	2	22	0.186587	0.428617	ENSMUSG00000002985;ENSMUSG00000022037
GO:0008235	metalloexopeptidase activity	MF	4	63	0.190759	0.430326	ENSMUSG00000015405;ENSMUSG00000019278;ENSMUSG00000050663;ENSMUSG00000061298
GO:0016709	oxidoreductase activity, acting on paired donors, with incorporation or reduction of molecular oxygen, NAD(P)H as one donor, and incorporation of one atom of oxygen	MF	4	63	0.190759	0.430326	ENSMUSG00000024292;ENSMUSG00000033715;ENSMUSG00000047155;ENSMUSG00000071551
GO:0050997	quaternary ammonium group binding	MF	3	42	0.191364	0.430326	ENSMUSG00000027950;ENSMUSG00000041468;ENSMUSG00000076617
GO:0001517	N-acetylglucosamine 6-O-sulfotransferase activity	MF	1	6	0.197322	0.430326	ENSMUSG00000027221
GO:0001733	galactosylceramide sulfotransferase activity	MF	1	6	0.197322	0.430326	ENSMUSG00000049721
GO:0003726	double-stranded RNA adenosine deaminase activity	MF	1	6	0.197322	0.430326	ENSMUSG00000052551
GO:0003828	alpha-N-acetylneuraminate alpha-2,8-sialyltransferase activity	MF	1	6	0.197322	0.430326	ENSMUSG00000056812
GO:0004024	alcohol dehydrogenase activity, zinc-dependent	MF	1	6	0.197322	0.430326	ENSMUSG00000074207
GO:0008510	sodium:bicarbonate symporter activity	MF	1	6	0.197322	0.430326	ENSMUSG00000026904
GO:0015204	urea transmembrane transporter activity	MF	1	6	0.197322	0.430326	ENSMUSG00000059336
GO:0015220	choline transmembrane transporter activity	MF	1	6	0.197322	0.430326	ENSMUSG00000007034
GO:0016312	inositol bisphosphate phosphatase activity	MF	1	6	0.197322	0.430326	ENSMUSG00000039431
GO:0016775	phosphotransferase activity, nitrogenous group as acceptor	MF	1	6	0.197322	0.430326	ENSMUSG00000000308
GO:0017040	N-acylsphingosine amidohydrolase activity	MF	1	6	0.197322	0.430326	ENSMUSG00000029413
GO:0018636	phenanthrene 9,10-monooxygenase activity	MF	1	6	0.197322	0.430326	ENSMUSG00000033715
GO:0032051	clathrin light chain binding	MF	1	6	0.197322	0.430326	ENSMUSG00000025468
GO:0035241	protein-arginine omega-N monomethyltransferase activity	MF	1	6	0.197322	0.430326	ENSMUSG00000030350
GO:0035242	protein-arginine omega-N asymmetric methyltransferase activity	MF	1	6	0.197322	0.430326	ENSMUSG00000030350
GO:0035473	lipase binding	MF	1	6	0.197322	0.430326	ENSMUSG00000011305
GO:0038022	G protein-coupled olfactory receptor activity	MF	1	6	0.197322	0.430326	ENSMUSG00000091468
GO:0046848	hydroxyapatite binding	MF	1	6	0.197322	0.430326	ENSMUSG00000002985
GO:0046912	acyltransferase, acyl groups converted into alkyl on transfer	MF	1	6	0.197322	0.430326	ENSMUSG00000027875
GO:0047020	15-hydroxyprostaglandin-D dehydrogenase (NADP+) activity	MF	1	6	0.197322	0.430326	ENSMUSG00000033715
GO:0047115	trans-1,2-dihydrobenzene-1,2-diol dehydrogenase activity	MF	1	6	0.197322	0.430326	ENSMUSG00000033715
GO:0047787	delta4-3-oxosteroid 5beta-reductase activity	MF	1	6	0.197322	0.430326	ENSMUSG00000033715
GO:0050694	galactose 3-O-sulfotransferase activity	MF	1	6	0.197322	0.430326	ENSMUSG00000049721
GO:0052869	arachidonic acid omega-hydroxylase activity	MF	1	6	0.197322	0.430326	ENSMUSG00000024292
GO:0102121	ceramidase activity	MF	1	6	0.197322	0.430326	ENSMUSG00000029413
GO:0005112	Notch binding	MF	2	23	0.199779	0.433334	ENSMUSG00000002799;ENSMUSG00000047428
GO:0016493	C-C chemokine receptor activity	MF	2	23	0.199779	0.433334	ENSMUSG00000029530;ENSMUSG00000052336
GO:0030506	ankyrin binding	MF	2	23	0.199779	0.433334	ENSMUSG00000011751;ENSMUSG00000016346
GO:0043394	proteoglycan binding	MF	3	43	0.200624	0.433607	ENSMUSG00000002985;ENSMUSG00000040907;ENSMUSG00000052581
GO:0098631	cell adhesion mediator activity	MF	3	43	0.200624	0.433607	ENSMUSG00000032087;ENSMUSG00000039488;ENSMUSG00000053024
GO:0046872	metal ion binding	MF	158	4131	0.201552	0.434833	ENSMUSG00000000214;ENSMUSG00000002020;ENSMUSG00000002633;ENSMUSG00000002799;ENSMUSG00000002985;ENSMUSG00000003657;ENSMUSG00000004110;ENSMUSG00000004267;ENSMUSG00000004961;ENSMUSG00000005045;ENSMUSG00000006362;ENSMUSG00000007440;ENSMUSG00000008153;ENSMUSG00000009075;ENSMUSG00000010086;ENSMUSG00000012428;ENSMUSG00000015405;ENSMUSG00000016458;ENSMUSG00000017491;ENSMUSG00000017639;ENSMUSG00000018427;…
GO:0005548	phospholipid transporter activity	MF	4	65	0.205612	0.4428	ENSMUSG00000021983;ENSMUSG00000032372;ENSMUSG00000034107;ENSMUSG00000040543
GO:0045505	dynein intermediate chain binding	MF	3	44	0.209987	0.451416	ENSMUSG00000021879;ENSMUSG00000047671;ENSMUSG00000052861
GO:0140303	intramembrane lipid transporter activity	MF	3	45	0.219444	0.46054	ENSMUSG00000021983;ENSMUSG00000032372;ENSMUSG00000034107
GO:0004630	phospholipase D activity	MF	1	7	0.2262	0.46054	ENSMUSG00000052160
GO:0004908	interleukin-1 receptor activity	MF	1	7	0.2262	0.46054	ENSMUSG00000059203
GO:0005113	patched binding	MF	1	7	0.2262	0.46054	ENSMUSG00000002633
GO:0005223	intracellular cGMP-activated cation channel activity	MF	1	7	0.2262	0.46054	ENSMUSG00000031789
GO:0008467	[heparan sulfate]-glucosamine 3-sulfotransferase 1 activity	MF	1	7	0.2262	0.46054	ENSMUSG00000044499
GO:0008469	histone-arginine N-methyltransferase activity	MF	1	7	0.2262	0.46054	ENSMUSG00000030350
GO:0010385	double-stranded methylated DNA binding	MF	1	7	0.2262	0.46054	ENSMUSG00000016458
GO:0015193	L-proline transmembrane transporter activity	MF	1	7	0.2262	0.46054	ENSMUSG00000052026
GO:0015234	thiamine transmembrane transporter activity	MF	1	7	0.2262	0.46054	ENSMUSG00000007034
GO:0015247	aminophospholipid flippase activity	MF	1	7	0.2262	0.46054	ENSMUSG00000021983
GO:0016215	acyl-CoA desaturase activity	MF	1	7	0.2262	0.46054	ENSMUSG00000050195
GO:0016714	oxidoreductase activity, acting on paired donors, with incorporation or reduction of molecular oxygen, reduced pteridine as one donor, and incorporation of one atom of oxygen	MF	1	7	0.2262	0.46054	ENSMUSG00000000214
GO:0031702	type 1 angiotensin receptor binding	MF	1	7	0.2262	0.46054	ENSMUSG00000031980
GO:0034190	apolipoprotein receptor binding	MF	1	7	0.2262	0.46054	ENSMUSG00000026764
GO:0034485	phosphatidylinositol-3,4,5-trisphosphate 5-phosphatase activity	MF	1	7	0.2262	0.46054	ENSMUSG00000034570
GO:0034618	arginine binding	MF	1	7	0.2262	0.46054	ENSMUSG00000018919
GO:0035005	1-phosphatidylinositol-4-phosphate 3-kinase activity	MF	1	7	0.2262	0.46054	ENSMUSG00000030228
GO:0035410	dihydrotestosterone 17-beta-dehydrogenase activity	MF	1	7	0.2262	0.46054	ENSMUSG00000033715
GO:0043237	laminin-1 binding	MF	1	7	0.2262	0.46054	ENSMUSG00000002633
GO:0044323	retinoic acid-responsive element binding	MF	1	7	0.2262	0.46054	ENSMUSG00000061911
GO:0045340	mercury ion binding	MF	1	7	0.2262	0.46054	ENSMUSG00000032372
GO:0051021	GDP-dissociation inhibitor binding	MF	1	7	0.2262	0.46054	ENSMUSG00000031840
GO:0052658	inositol-1,4,5-trisphosphate 5-phosphatase activity	MF	1	7	0.2262	0.46054	ENSMUSG00000034570
GO:0052743	inositol tetrakisphosphate phosphatase activity	MF	1	7	0.2262	0.46054	ENSMUSG00000034570
GO:0071532	ankyrin repeat binding	MF	1	7	0.2262	0.46054	ENSMUSG00000038738
GO:0106256	hydroperoxy icosatetraenoate dehydratase activity	MF	1	7	0.2262	0.46054	ENSMUSG00000020892
GO:0140410	solute:bicarbonate symporter activity	MF	1	7	0.2262	0.46054	ENSMUSG00000026904
GO:0004114	3',5'-cyclic-nucleotide phosphodiesterase activity	MF	2	25	0.226451	0.46054	ENSMUSG00000059173;ENSMUSG00000110195
GO:0019957	C-C chemokine binding	MF	2	25	0.226451	0.46054	ENSMUSG00000029530;ENSMUSG00000052336
GO:0070696	transmembrane receptor protein serine/threonine kinase binding	MF	2	25	0.226451	0.46054	ENSMUSG00000038677;ENSMUSG00000039004
GO:0099604	ligand-gated calcium channel activity	MF	2	25	0.226451	0.46054	ENSMUSG00000026959;ENSMUSG00000030209
GO:0008270	zinc ion binding	MF	31	748	0.231623	0.470265	ENSMUSG00000002633;ENSMUSG00000016458;ENSMUSG00000017491;ENSMUSG00000019278;ENSMUSG00000019768;ENSMUSG00000026347;ENSMUSG00000026751;ENSMUSG00000026875;ENSMUSG00000027612;ENSMUSG00000027820;ENSMUSG00000029608;ENSMUSG00000032372;ENSMUSG00000033740;ENSMUSG00000034949;ENSMUSG00000035576;ENSMUSG00000036964;ENSMUSG00000037492;ENSMUSG00000039372;ENSMUSG00000041565;ENSMUSG00000041660;ENSMUSG00000046844;…
GO:0071889	14-3-3 protein binding	MF	3	47	0.238602	0.482973	ENSMUSG00000029053;ENSMUSG00000036006;ENSMUSG00000058248
GO:0005104	fibroblast growth factor receptor binding	MF	2	26	0.239884	0.482973	ENSMUSG00000021974;ENSMUSG00000058488
GO:0008483	transaminase activity	MF	2	26	0.239884	0.482973	ENSMUSG00000019232;ENSMUSG00000057228
GO:0017134	fibroblast growth factor binding	MF	2	26	0.239884	0.482973	ENSMUSG00000040152;ENSMUSG00000058488
GO:0045499	chemorepellent activity	MF	2	26	0.239884	0.482973	ENSMUSG00000000627;ENSMUSG00000041014
GO:0005518	collagen binding	MF	4	70	0.24407	0.490582	ENSMUSG00000001507;ENSMUSG00000023328;ENSMUSG00000040152;ENSMUSG00000044024
GO:0030165	PDZ domain binding	MF	6	118	0.251378	0.49256	ENSMUSG00000030302;ENSMUSG00000031376;ENSMUSG00000038026;ENSMUSG00000052572;ENSMUSG00000056755;ENSMUSG00000073680
GO:0004112	cyclic-nucleotide phosphodiesterase activity	MF	2	27	0.253353	0.49256	ENSMUSG00000059173;ENSMUSG00000110195
GO:0004745	NAD-retinol dehydrogenase activity	MF	2	27	0.253353	0.49256	ENSMUSG00000033715;ENSMUSG00000074207
GO:0005158	insulin receptor binding	MF	2	27	0.253353	0.49256	ENSMUSG00000048583;ENSMUSG00000054667
GO:0035014	phosphatidylinositol 3-kinase regulator activity	MF	2	27	0.253353	0.49256	ENSMUSG00000025422;ENSMUSG00000048583
GO:0051959	dynein light intermediate chain binding	MF	2	27	0.253353	0.49256	ENSMUSG00000021879;ENSMUSG00000052861
GO:0001849	complement component C1q complex binding	MF	1	8	0.25404	0.49256	ENSMUSG00000073418
GO:0003847	1-alkyl-2-acetylglycerophosphocholine esterase activity	MF	1	8	0.25404	0.49256	ENSMUSG00000037686
GO:0004022	alcohol dehydrogenase (NAD+) activity	MF	1	8	0.25404	0.49256	ENSMUSG00000074207
GO:0008430	selenium binding	MF	1	8	0.25404	0.49256	ENSMUSG00000029608
GO:0010854	adenylate cyclase regulator activity	MF	1	8	0.25404	0.49256	ENSMUSG00000056755
GO:0010855	adenylate cyclase inhibitor activity	MF	1	8	0.25404	0.49256	ENSMUSG00000056755
GO:0016308	1-phosphatidylinositol-4-phosphate 5-kinase activity	MF	1	8	0.25404	0.49256	ENSMUSG00000046854
GO:0016494	C-X-C chemokine receptor activity	MF	1	8	0.25404	0.49256	ENSMUSG00000026271
GO:0030911	TPR domain binding	MF	1	8	0.25404	0.49256	ENSMUSG00000110195
GO:0035312	5'-3' exodeoxyribonuclease activity	MF	1	8	0.25404	0.49256	ENSMUSG00000052160
GO:0038036	sphingosine-1-phosphate receptor activity	MF	1	8	0.25404	0.49256	ENSMUSG00000046922
GO:0045550	geranylgeranyl reductase activity	MF	1	8	0.25404	0.49256	ENSMUSG00000033715
GO:0050897	cobalt ion binding	MF	1	8	0.25404	0.49256	ENSMUSG00000061911
GO:0070324	thyroid hormone binding	MF	1	8	0.25404	0.49256	ENSMUSG00000061808
GO:0090555	phosphatidylethanolamine flippase activity	MF	1	8	0.25404	0.49256	ENSMUSG00000021983
GO:0090556	phosphatidylserine floppase activity	MF	1	8	0.25404	0.49256	ENSMUSG00000021983
GO:0004879	nuclear receptor activity	MF	3	49	0.258027	0.497889	ENSMUSG00000017491;ENSMUSG00000019768;ENSMUSG00000026751
GO:0015459	potassium channel regulator activity	MF	3	49	0.258027	0.497889	ENSMUSG00000025221;ENSMUSG00000029053;ENSMUSG00000029088
GO:0098531	ligand-activated transcription factor activity	MF	3	49	0.258027	0.497889	ENSMUSG00000017491;ENSMUSG00000019768;ENSMUSG00000026751
GO:0008514	organic anion transmembrane transporter activity	MF	9	193	0.260098	0.500421	ENSMUSG00000007034;ENSMUSG00000024650;ENSMUSG00000024935;ENSMUSG00000026904;ENSMUSG00000030108;ENSMUSG00000030237;ENSMUSG00000037771;ENSMUSG00000052026;ENSMUSG00000063796
GO:0044877	protein-containing complex binding	MF	61	1558	0.260169	0.500421	ENSMUSG00000001507;ENSMUSG00000002985;ENSMUSG00000004267;ENSMUSG00000011751;ENSMUSG00000017491;ENSMUSG00000019768;ENSMUSG00000020377;ENSMUSG00000020396;ENSMUSG00000020591;ENSMUSG00000020686;ENSMUSG00000020932;ENSMUSG00000021478;ENSMUSG00000021609;ENSMUSG00000022037;ENSMUSG00000022099;ENSMUSG00000023328;ENSMUSG00000025221;ENSMUSG00000025422;ENSMUSG00000025468;ENSMUSG00000026532;ENSMUSG00000026787;…
GO:0004181	metallocarboxypeptidase activity	MF	2	28	0.266837	0.508382	ENSMUSG00000015405;ENSMUSG00000061298
GO:0004693	cyclin-dependent protein serine/threonine kinase activity	MF	2	28	0.266837	0.508382	ENSMUSG00000020990;ENSMUSG00000029403
GO:0005217	intracellular ligand-gated ion channel activity	MF	2	28	0.266837	0.508382	ENSMUSG00000031789;ENSMUSG00000032338
GO:0015491	cation:cation antiporter activity	MF	2	28	0.266837	0.508382	ENSMUSG00000037996;ENSMUSG00000041771
GO:0019239	deaminase activity	MF	2	28	0.266837	0.508382	ENSMUSG00000052551;ENSMUSG00000058624
GO:0097472	cyclin-dependent protein kinase activity	MF	2	28	0.266837	0.508382	ENSMUSG00000020990;ENSMUSG00000029403
GO:0008013	beta-catenin binding	MF	5	97	0.270378	0.514316	ENSMUSG00000019768;ENSMUSG00000027748;ENSMUSG00000045174;ENSMUSG00000048826;ENSMUSG00000060843
GO:0017171	serine hydrolase activity	MF	10	222	0.278405	0.520339	ENSMUSG00000006179;ENSMUSG00000020323;ENSMUSG00000022468;ENSMUSG00000023328;ENSMUSG00000024171;ENSMUSG00000027419;ENSMUSG00000036815;ENSMUSG00000038521;ENSMUSG00000055172;ENSMUSG00000058398
GO:0016829	lyase activity	MF	9	197	0.27925	0.520339	ENSMUSG00000004267;ENSMUSG00000019232;ENSMUSG00000020377;ENSMUSG00000020892;ENSMUSG00000022468;ENSMUSG00000022840;ENSMUSG00000026787;ENSMUSG00000027360;ENSMUSG00000070880
GO:0000099	sulfur amino acid transmembrane transporter activity	MF	1	9	0.28088	0.520339	ENSMUSG00000024935
GO:0004445	inositol-polyphosphate 5-phosphatase activity	MF	1	9	0.28088	0.520339	ENSMUSG00000034570
GO:0008239	dipeptidyl-peptidase activity	MF	1	9	0.28088	0.520339	ENSMUSG00000006179
GO:0008251	tRNA-specific adenosine deaminase activity	MF	1	9	0.28088	0.520339	ENSMUSG00000052551
GO:0008297	single-stranded DNA exodeoxyribonuclease activity	MF	1	9	0.28088	0.520339	ENSMUSG00000052160
GO:0008331	high voltage-gated calcium channel activity	MF	1	9	0.28088	0.520339	ENSMUSG00000017412
GO:0010852	cyclase inhibitor activity	MF	1	9	0.28088	0.520339	ENSMUSG00000056755
GO:0015379	potassium:chloride symporter activity	MF	1	9	0.28088	0.520339	ENSMUSG00000017740
GO:0018455	alcohol dehydrogenase [NAD(P)+] activity	MF	1	9	0.28088	0.520339	ENSMUSG00000074207
GO:0034235	GPI anchor binding	MF	1	9	0.28088	0.520339	ENSMUSG00000019278
GO:0035671	enone reductase activity	MF	1	9	0.28088	0.520339	ENSMUSG00000033715
GO:0043878	glyceraldehyde-3-phosphate dehydrogenase (NAD+) (non-phosphorylating) activity	MF	1	9	0.28088	0.520339	ENSMUSG00000075296
GO:0048406	nerve growth factor binding	MF	1	9	0.28088	0.520339	ENSMUSG00000049107
GO:0050542	icosanoid binding	MF	1	9	0.28088	0.520339	ENSMUSG00000024292
GO:0050544	arachidonic acid binding	MF	1	9	0.28088	0.520339	ENSMUSG00000024292
GO:0005085	guanyl-nucleotide exchange factor activity	MF	10	223	0.282959	0.523388	ENSMUSG00000019852;ENSMUSG00000021708;ENSMUSG00000024347;ENSMUSG00000030134;ENSMUSG00000032356;ENSMUSG00000034037;ENSMUSG00000040495;ENSMUSG00000040797;ENSMUSG00000041992;ENSMUSG00000066129
GO:0016830	carbon-carbon lyase activity	MF	3	52	0.287519	0.531008	ENSMUSG00000026787;ENSMUSG00000027360;ENSMUSG00000070880
GO:0042626	ATPase-coupled transmembrane transporter activity	MF	6	124	0.288204	0.53146	ENSMUSG00000017740;ENSMUSG00000024403;ENSMUSG00000024935;ENSMUSG00000030302;ENSMUSG00000031376;ENSMUSG00000040907
GO:0008106	alcohol dehydrogenase (NADP+) activity	MF	2	30	0.29378	0.535195	ENSMUSG00000033715;ENSMUSG00000071551
GO:0016769	transferase activity, transferring nitrogenous groups	MF	2	30	0.29378	0.535195	ENSMUSG00000019232;ENSMUSG00000057228
GO:0016814	hydrolase activity, acting on carbon-nitrogen (but not peptide) bonds, in cyclic amidines	MF	2	30	0.29378	0.535195	ENSMUSG00000052551;ENSMUSG00000058624
GO:0017080	sodium channel regulator activity	MF	2	30	0.29378	0.535195	ENSMUSG00000036570;ENSMUSG00000070304
GO:0031210	phosphatidylcholine binding	MF	2	30	0.29378	0.535195	ENSMUSG00000041468;ENSMUSG00000076617
GO:0051393	alpha-actinin binding	MF	2	30	0.29378	0.535195	ENSMUSG00000022090;ENSMUSG00000045534
GO:0071813	lipoprotein particle binding	MF	2	30	0.29378	0.535195	ENSMUSG00000002985;ENSMUSG00000040152
GO:0071814	protein-lipid complex binding	MF	2	30	0.29378	0.535195	ENSMUSG00000002985;ENSMUSG00000040152
GO:0004553	hydrolase activity, hydrolyzing O-glycosyl compounds	MF	5	102	0.305339	0.538711	ENSMUSG00000032401;ENSMUSG00000058488;ENSMUSG00000062778;ENSMUSG00000079434;ENSMUSG00000091455
GO:0004439	phosphatidylinositol-4,5-bisphosphate 5-phosphatase activity	MF	1	10	0.306755	0.538711	ENSMUSG00000034570
GO:0005391	P-type sodium:potassium-exchanging transporter activity	MF	1	10	0.306755	0.538711	ENSMUSG00000040907
GO:0008020	G protein-coupled photoreceptor activity	MF	1	10	0.306755	0.538711	ENSMUSG00000068696
GO:0008172	S-methyltransferase activity	MF	1	10	0.306755	0.538711	ENSMUSG00000003477
GO:0008330	protein tyrosine/threonine phosphatase activity	MF	1	10	0.306755	0.538711	ENSMUSG00000037887
GO:0008494	translation activator activity	MF	1	10	0.306755	0.538711	ENSMUSG00000010592
GO:0008554	P-type sodium transporter activity	MF	1	10	0.306755	0.538711	ENSMUSG00000040907
GO:0015187	glycine transmembrane transporter activity	MF	1	10	0.306755	0.538711	ENSMUSG00000037771
GO:0015378	sodium:chloride symporter activity	MF	1	10	0.306755	0.538711	ENSMUSG00000021609
GO:0016812	hydrolase activity, acting on carbon-nitrogen (but not peptide) bonds, in cyclic amides	MF	1	10	0.306755	0.538711	ENSMUSG00000019278
GO:0019992	diacylglycerol binding	MF	1	10	0.306755	0.538711	ENSMUSG00000062151
GO:0034594	phosphatidylinositol trisphosphate phosphatase activity	MF	1	10	0.306755	0.538711	ENSMUSG00000034570
GO:0042609	CD4 receptor binding	MF	1	10	0.306755	0.538711	ENSMUSG00000032372
GO:0043208	glycosphingolipid binding	MF	1	10	0.306755	0.538711	ENSMUSG00000036634
GO:0050543	icosatetraenoic acid binding	MF	1	10	0.306755	0.538711	ENSMUSG00000024292
GO:0050656	3'-phosphoadenosine 5'-phosphosulfate binding	MF	1	10	0.306755	0.538711	ENSMUSG00000030711
GO:0070739	protein-glutamic acid ligase activity	MF	1	10	0.306755	0.538711	ENSMUSG00000038756
GO:0070740	tubulin-glutamic acid ligase activity	MF	1	10	0.306755	0.538711	ENSMUSG00000038756
GO:0097322	7SK snRNA binding	MF	1	10	0.306755	0.538711	ENSMUSG00000028137
GO:0102545	phosphatidyl phospholipase B activity	MF	1	10	0.306755	0.538711	ENSMUSG00000037686
GO:1902282	voltage-gated potassium channel activity involved in ventricular cardiac muscle cell action potential repolarization	MF	1	10	0.306755	0.538711	ENSMUSG00000070304
GO:1990814	DNA/DNA annealing activity	MF	1	10	0.306755	0.538711	ENSMUSG00000031099
GO:0051861	glycolipid binding	MF	2	31	0.307205	0.538711	ENSMUSG00000019278;ENSMUSG00000036634
GO:0052866	phosphatidylinositol phosphate phosphatase activity	MF	2	31	0.307205	0.538711	ENSMUSG00000034570;ENSMUSG00000039431
GO:1901682	sulfur compound transmembrane transporter activity	MF	3	54	0.307325	0.538711	ENSMUSG00000007034;ENSMUSG00000024935;ENSMUSG00000030108
GO:0019003	GDP binding	MF	4	78	0.308332	0.539694	ENSMUSG00000024511;ENSMUSG00000043463;ENSMUSG00000043670;ENSMUSG00000057455
GO:0016620	oxidoreductase activity, acting on the aldehyde or oxo group of donors, NAD or NADP as acceptor	MF	3	55	0.317248	0.554495	ENSMUSG00000033715;ENSMUSG00000071551;ENSMUSG00000075296
GO:0004468	lysine N-acetyltransferase activity, acting on acetyl phosphate as donor	MF	1	11	0.331701	0.569034	ENSMUSG00000030004
GO:0004955	prostaglandin receptor activity	MF	1	11	0.331701	0.569034	ENSMUSG00000040016
GO:0008504	monoamine transmembrane transporter activity	MF	1	11	0.331701	0.569034	ENSMUSG00000021609
GO:0008519	ammonium transmembrane transporter activity	MF	1	11	0.331701	0.569034	ENSMUSG00000017740
GO:0008556	P-type potassium transmembrane transporter activity	MF	1	11	0.331701	0.569034	ENSMUSG00000040907
GO:0015183	L-aspartate transmembrane transporter activity	MF	1	11	0.331701	0.569034	ENSMUSG00000024935
GO:0016813	hydrolase activity, acting on carbon-nitrogen (but not peptide) bonds, in linear amidines	MF	1	11	0.331701	0.569034	ENSMUSG00000028927
GO:0018685	alkane 1-monooxygenase activity	MF	1	11	0.331701	0.569034	ENSMUSG00000024292
GO:0031996	thioesterase binding	MF	1	11	0.331701	0.569034	ENSMUSG00000026875
GO:0061575	cyclin-dependent protein serine/threonine kinase activator activity	MF	1	11	0.331701	0.569034	ENSMUSG00000090071
GO:0070573	metallodipeptidase activity	MF	1	11	0.331701	0.569034	ENSMUSG00000019278
GO:0140323	solute:anion antiporter activity	MF	1	11	0.331701	0.569034	ENSMUSG00000024650
GO:1990763	arrestin family protein binding	MF	1	11	0.331701	0.569034	ENSMUSG00000046793
GO:0004033	aldo-keto reductase (NADP) activity	MF	2	33	0.33389	0.570356	ENSMUSG00000033715;ENSMUSG00000071551
GO:0005484	SNAP receptor activity	MF	2	33	0.33389	0.570356	ENSMUSG00000027273;ENSMUSG00000030806
GO:0008376	acetylgalactosaminyltransferase activity	MF	2	33	0.33389	0.570356	ENSMUSG00000021903;ENSMUSG00000033316
GO:0015101	organic cation transmembrane transporter activity	MF	2	34	0.347123	0.586112	ENSMUSG00000007034;ENSMUSG00000063796
GO:0042887	amide transmembrane transporter activity	MF	2	34	0.347123	0.586112	ENSMUSG00000025557;ENSMUSG00000059336
GO:0004016	adenylate cyclase activity	MF	1	12	0.35575	0.586112	ENSMUSG00000022840
GO:0004706	JUN kinase kinase kinase activity	MF	1	12	0.35575	0.586112	ENSMUSG00000031853
GO:0004862	cAMP-dependent protein kinase inhibitor activity	MF	1	12	0.35575	0.586112	ENSMUSG00000025855
GO:0004954	prostanoid receptor activity	MF	1	12	0.35575	0.586112	ENSMUSG00000040016
GO:0005005	transmembrane-ephrin receptor activity	MF	1	12	0.35575	0.586112	ENSMUSG00000028876
GO:0009881	photoreceptor activity	MF	1	12	0.35575	0.586112	ENSMUSG00000068696
GO:0016273	arginine N-methyltransferase activity	MF	1	12	0.35575	0.586112	ENSMUSG00000030350
GO:0016274	protein-arginine N-methyltransferase activity	MF	1	12	0.35575	0.586112	ENSMUSG00000030350
GO:0016846	carbon-sulfur lyase activity	MF	1	12	0.35575	0.586112	ENSMUSG00000020377
GO:0032036	myosin heavy chain binding	MF	1	12	0.35575	0.586112	ENSMUSG00000022090
GO:0032454	histone H3-methyl-lysine-9 demethylase activity	MF	1	12	0.35575	0.586112	ENSMUSG00000053914
GO:0033691	sialic acid binding	MF	1	12	0.35575	0.586112	ENSMUSG00000036634
GO:0034595	phosphatidylinositol phosphate 5-phosphatase activity	MF	1	12	0.35575	0.586112	ENSMUSG00000034570
GO:0035004	phosphatidylinositol 3-kinase activity	MF	1	12	0.35575	0.586112	ENSMUSG00000030228
GO:0035673	oligopeptide transmembrane transporter activity	MF	1	12	0.35575	0.586112	ENSMUSG00000025557
GO:0036312	phosphatidylinositol 3-kinase regulatory subunit binding	MF	1	12	0.35575	0.586112	ENSMUSG00000019768
GO:0042577	lipid phosphatase activity	MF	1	12	0.35575	0.586112	ENSMUSG00000044667
GO:0045503	dynein light chain binding	MF	1	12	0.35575	0.586112	ENSMUSG00000029757
GO:0046030	inositol trisphosphate phosphatase activity	MF	1	12	0.35575	0.586112	ENSMUSG00000034570
GO:0062186	anandamide epoxidase activity	MF	1	12	0.35575	0.586112	ENSMUSG00000047155
GO:0062189	anandamide 14,15 epoxidase activity	MF	1	12	0.35575	0.586112	ENSMUSG00000047155
GO:0070097	delta-catenin binding	MF	1	12	0.35575	0.586112	ENSMUSG00000048826
GO:0106019	phosphatidylinositol-4,5-bisphosphate phosphatase activity	MF	1	12	0.35575	0.586112	ENSMUSG00000034570
GO:1901612	cardiolipin binding	MF	1	12	0.35575	0.586112	ENSMUSG00000027820
GO:0019956	chemokine binding	MF	2	35	0.360266	0.591936	ENSMUSG00000029530;ENSMUSG00000052336
GO:0030280	structural constituent of skin epidermis	MF	2	35	0.360266	0.591936	ENSMUSG00000048699;ENSMUSG00000063661
GO:0001968	fibronectin binding	MF	2	36	0.373311	0.605291	ENSMUSG00000001507;ENSMUSG00000040152
GO:0016655	oxidoreductase activity, acting on NAD(P)H, quinone or similar compound as acceptor	MF	2	36	0.373311	0.605291	ENSMUSG00000033715;ENSMUSG00000071551
GO:0016776	phosphotransferase activity, phosphate group as acceptor	MF	2	36	0.373311	0.605291	ENSMUSG00000041323;ENSMUSG00000091415
GO:0140299	small molecule sensor activity	MF	2	36	0.373311	0.605291	ENSMUSG00000034145;ENSMUSG00000035864
GO:0043621	protein self-association	MF	4	86	0.374006	0.605291	ENSMUSG00000010086;ENSMUSG00000022099;ENSMUSG00000023328;ENSMUSG00000053024
GO:0005201	extracellular matrix structural constituent	MF	6	138	0.377427	0.605291	ENSMUSG00000021390;ENSMUSG00000021613;ENSMUSG00000024734;ENSMUSG00000041577;ENSMUSG00000056174;ENSMUSG00000068196
GO:0004000	adenosine deaminase activity	MF	1	13	0.378935	0.605291	ENSMUSG00000052551
GO:0005313	L-glutamate transmembrane transporter activity	MF	1	13	0.378935	0.605291	ENSMUSG00000024935
GO:0008195	phosphatidate phosphatase activity	MF	1	13	0.378935	0.605291	ENSMUSG00000044667
GO:0008603	cAMP-dependent protein kinase regulator activity	MF	1	13	0.378935	0.605291	ENSMUSG00000025855
GO:0015373	anion:sodium symporter activity	MF	1	13	0.378935	0.605291	ENSMUSG00000021609
GO:0017017	MAP kinase tyrosine/serine/threonine phosphatase activity	MF	1	13	0.378935	0.605291	ENSMUSG00000037887
GO:0031432	titin binding	MF	1	13	0.378935	0.605291	ENSMUSG00000067653
GO:0032052	bile acid binding	MF	1	13	0.378935	0.605291	ENSMUSG00000033715
GO:0045028	G protein-coupled purinergic nucleotide receptor activity	MF	1	13	0.378935	0.605291	ENSMUSG00000036362
GO:0047498	calcium-dependent phospholipase A2 activity	MF	1	13	0.378935	0.605291	ENSMUSG00000050211
GO:0050051	leukotriene-B4 20-monooxygenase activity	MF	1	13	0.378935	0.605291	ENSMUSG00000024292
GO:0051011	microtubule minus-end binding	MF	1	13	0.378935	0.605291	ENSMUSG00000044433
GO:0097371	MDM2/MDM4 family protein binding	MF	1	13	0.378935	0.605291	ENSMUSG00000022510
GO:0140161	monocarboxylate:sodium symporter activity	MF	1	13	0.378935	0.605291	ENSMUSG00000030108
GO:1901474	azole transmembrane transporter activity	MF	1	13	0.378935	0.605291	ENSMUSG00000007034
GO:0008236	serine-type peptidase activity	MF	9	217	0.37952	0.605425	ENSMUSG00000006179;ENSMUSG00000020323;ENSMUSG00000022468;ENSMUSG00000024171;ENSMUSG00000027419;ENSMUSG00000036815;ENSMUSG00000038521;ENSMUSG00000055172;ENSMUSG00000058398
GO:0015297	antiporter activity	MF	4	87	0.382213	0.608915	ENSMUSG00000024650;ENSMUSG00000026904;ENSMUSG00000037996;ENSMUSG00000041771
GO:0001618	virus receptor activity	MF	2	37	0.386246	0.613289	ENSMUSG00000015405;ENSMUSG00000032372
GO:0015298	solute:cation antiporter activity	MF	2	37	0.386246	0.613289	ENSMUSG00000037996;ENSMUSG00000041771
GO:0004714	transmembrane receptor protein tyrosine kinase activity	MF	3	62	0.386484	0.613289	ENSMUSG00000028876;ENSMUSG00000030110;ENSMUSG00000055540
GO:0019900	kinase binding	MF	33	867	0.393517	0.623628	ENSMUSG00000003469;ENSMUSG00000010136;ENSMUSG00000016349;ENSMUSG00000017412;ENSMUSG00000017740;ENSMUSG00000019768;ENSMUSG00000020396;ENSMUSG00000020932;ENSMUSG00000022144;ENSMUSG00000025422;ENSMUSG00000025855;ENSMUSG00000026825;ENSMUSG00000028785;ENSMUSG00000029053;ENSMUSG00000029449;ENSMUSG00000030806;ENSMUSG00000031285;ENSMUSG00000032356;ENSMUSG00000035783;ENSMUSG00000036634;ENSMUSG00000037217;…
GO:0016798	hydrolase activity, acting on glycosyl bonds	MF	6	141	0.396773	0.62526	ENSMUSG00000032401;ENSMUSG00000058488;ENSMUSG00000059203;ENSMUSG00000062778;ENSMUSG00000079434;ENSMUSG00000091455
GO:0140272	exogenous protein binding	MF	2	38	0.399062	0.62526	ENSMUSG00000015405;ENSMUSG00000032372
GO:0046943	carboxylic acid transmembrane transporter activity	MF	7	168	0.40061	0.62526	ENSMUSG00000021565;ENSMUSG00000024935;ENSMUSG00000030108;ENSMUSG00000030237;ENSMUSG00000037771;ENSMUSG00000052026;ENSMUSG00000069072
GO:0005165	neurotrophin receptor binding	MF	1	14	0.401286	0.62526	ENSMUSG00000049107
GO:0005372	water transmembrane transporter activity	MF	1	14	0.401286	0.62526	ENSMUSG00000059336
GO:0008381	mechanosensitive ion channel activity	MF	1	14	0.401286	0.62526	ENSMUSG00000050640
GO:0015643	toxic substance binding	MF	1	14	0.401286	0.62526	ENSMUSG00000020396
GO:0016717	oxidoreductase activity, acting on paired donors, with oxidation of a pair of donors resulting in the reduction of molecular oxygen to two molecules of water	MF	1	14	0.401286	0.62526	ENSMUSG00000050195
GO:0016722	oxidoreductase activity, acting on metal ions	MF	1	14	0.401286	0.62526	ENSMUSG00000012428
GO:0022841	potassium ion leak channel activity	MF	1	14	0.401286	0.62526	ENSMUSG00000036760
GO:0031404	chloride ion binding	MF	1	14	0.401286	0.62526	ENSMUSG00000024650
GO:0035256	G protein-coupled glutamate receptor binding	MF	1	14	0.401286	0.62526	ENSMUSG00000019768
GO:0045295	gamma-catenin binding	MF	1	14	0.401286	0.62526	ENSMUSG00000034774
GO:0019842	vitamin binding	MF	6	142	0.403218	0.627459	ENSMUSG00000019232;ENSMUSG00000026787;ENSMUSG00000026866;ENSMUSG00000027360;ENSMUSG00000057228;ENSMUSG00000070880
GO:0008028	monocarboxylic acid transmembrane transporter activity	MF	3	64	0.406014	0.630964	ENSMUSG00000030108;ENSMUSG00000030237;ENSMUSG00000037771
GO:0005342	organic acid transmembrane transporter activity	MF	7	169	0.406516	0.630964	ENSMUSG00000021565;ENSMUSG00000024935;ENSMUSG00000030108;ENSMUSG00000030237;ENSMUSG00000037771;ENSMUSG00000052026;ENSMUSG00000069072
GO:0001965	G-protein alpha-subunit binding	MF	2	39	0.411752	0.637449	ENSMUSG00000020686;ENSMUSG00000021478
GO:0070273	phosphatidylinositol-4-phosphate binding	MF	2	39	0.411752	0.637449	ENSMUSG00000017204;ENSMUSG00000050211
GO:0051213	dioxygenase activity	MF	4	91	0.414888	0.638049	ENSMUSG00000020892;ENSMUSG00000041660;ENSMUSG00000046378;ENSMUSG00000053914
GO:0005080	protein kinase C binding	MF	3	65	0.415711	0.638049	ENSMUSG00000048826;ENSMUSG00000055409;ENSMUSG00000063796
GO:0015179	L-amino acid transmembrane transporter activity	MF	3	65	0.415711	0.638049	ENSMUSG00000024935;ENSMUSG00000037771;ENSMUSG00000052026
GO:0097367	carbohydrate derivative binding	MF	84	2277	0.418684	0.638049	ENSMUSG00000000308;ENSMUSG00000002012;ENSMUSG00000002633;ENSMUSG00000002985;ENSMUSG00000004187;ENSMUSG00000005045;ENSMUSG00000010086;ENSMUSG00000016349;ENSMUSG00000018474;ENSMUSG00000019278;ENSMUSG00000020032;ENSMUSG00000020323;ENSMUSG00000020990;ENSMUSG00000021066;ENSMUSG00000021613;ENSMUSG00000021700;ENSMUSG00000021879;ENSMUSG00000021974;ENSMUSG00000021983;ENSMUSG00000022766;ENSMUSG00000022840;…
GO:0005178	integrin binding	MF	6	145	0.422517	0.638049	ENSMUSG00000001507;ENSMUSG00000020932;ENSMUSG00000032174;ENSMUSG00000040152;ENSMUSG00000042379;ENSMUSG00000048583
GO:0004708	MAP kinase kinase activity	MF	1	15	0.422834	0.638049	ENSMUSG00000031284
GO:0005159	insulin-like growth factor receptor binding	MF	1	15	0.422834	0.638049	ENSMUSG00000048583
GO:0005402	carbohydrate:cation symporter activity	MF	1	15	0.422834	0.638049	ENSMUSG00000039838
GO:0005523	tropomyosin binding	MF	1	15	0.422834	0.638049	ENSMUSG00000048096
GO:0008179	adenylate cyclase binding	MF	1	15	0.422834	0.638049	ENSMUSG00000022840
GO:0015355	secondary active monocarboxylate transmembrane transporter activity	MF	1	15	0.422834	0.638049	ENSMUSG00000030108
GO:0034236	protein kinase A catalytic subunit binding	MF	1	15	0.422834	0.638049	ENSMUSG00000025855
GO:0034483	heparan sulfate sulfotransferase activity	MF	1	15	0.422834	0.638049	ENSMUSG00000044499
GO:0051371	muscle alpha-actinin binding	MF	1	15	0.422834	0.638049	ENSMUSG00000022090
GO:0102991	myristoyl-CoA hydrolase activity	MF	1	15	0.422834	0.638049	ENSMUSG00000042540
GO:0140328	floppase activity	MF	1	15	0.422834	0.638049	ENSMUSG00000021983
GO:0140333	glycerophospholipid flippase activity	MF	1	15	0.422834	0.638049	ENSMUSG00000021983
GO:1901611	phosphatidylglycerol binding	MF	1	15	0.422834	0.638049	ENSMUSG00000027820
GO:1904680	peptide transmembrane transporter activity	MF	1	15	0.422834	0.638049	ENSMUSG00000025557
GO:0019888	protein phosphatase regulator activity	MF	4	92	0.423002	0.638049	ENSMUSG00000002930;ENSMUSG00000027525;ENSMUSG00000054728;ENSMUSG00000061718
GO:0003925	G protein activity	MF	2	40	0.424308	0.638049	ENSMUSG00000024511;ENSMUSG00000057455
GO:0019205	nucleobase-containing compound kinase activity	MF	2	40	0.424308	0.638049	ENSMUSG00000041323;ENSMUSG00000091415
GO:0042056	chemoattractant activity	MF	2	40	0.424308	0.638049	ENSMUSG00000049107;ENSMUSG00000050711
GO:0051082	unfolded protein binding	MF	4	93	0.431088	0.647438	ENSMUSG00000022037;ENSMUSG00000023236;ENSMUSG00000030708;ENSMUSG00000041073
GO:0016903	oxidoreductase activity, acting on the aldehyde or oxo group of donors	MF	3	67	0.434946	0.65005	ENSMUSG00000033715;ENSMUSG00000071551;ENSMUSG00000075296
GO:0042054	histone methyltransferase activity	MF	3	67	0.434946	0.65005	ENSMUSG00000030350;ENSMUSG00000051062;ENSMUSG00000069378
GO:0004712	protein serine/threonine/tyrosine kinase activity	MF	2	41	0.436723	0.65005	ENSMUSG00000031284;ENSMUSG00000078816
GO:0004896	cytokine receptor activity	MF	4	94	0.439144	0.65005	ENSMUSG00000026271;ENSMUSG00000029530;ENSMUSG00000052336;ENSMUSG00000059203
GO:0003707	steroid hormone receptor activity	MF	1	16	0.443608	0.65005	ENSMUSG00000019768
GO:0004438	phosphatidylinositol-3-phosphatase activity	MF	1	16	0.443608	0.65005	ENSMUSG00000039431
GO:0004953	icosanoid receptor activity	MF	1	16	0.443608	0.65005	ENSMUSG00000040016
GO:0015095	magnesium ion transmembrane transporter activity	MF	1	16	0.443608	0.65005	ENSMUSG00000028803
GO:0022840	leak channel activity	MF	1	16	0.443608	0.65005	ENSMUSG00000036760
GO:0022842	narrow pore channel activity	MF	1	16	0.443608	0.65005	ENSMUSG00000036760
GO:0022848	acetylcholine-gated cation-selective channel activity	MF	1	16	0.443608	0.65005	ENSMUSG00000027950
GO:0031005	filamin binding	MF	1	16	0.443608	0.65005	ENSMUSG00000022090
GO:0045125	bioactive lipid receptor activity	MF	1	16	0.443608	0.65005	ENSMUSG00000046922
GO:0048019	receptor antagonist activity	MF	1	16	0.443608	0.65005	ENSMUSG00000031111
GO:0050135	NAD(P)+ nucleosidase activity	MF	1	16	0.443608	0.65005	ENSMUSG00000059203
GO:0061809	NAD+ nucleotidase, cyclic ADP-ribose generating	MF	1	16	0.443608	0.65005	ENSMUSG00000059203
GO:0070742	C2H2 zinc finger domain binding	MF	1	16	0.443608	0.65005	ENSMUSG00000016458
GO:0102033	long-chain fatty acid omega-hydroxylase activity	MF	1	16	0.443608	0.65005	ENSMUSG00000024292
GO:0120250	fatty acid omega-hydroxylase activity	MF	1	16	0.443608	0.65005	ENSMUSG00000024292
GO:0140666	annealing activity	MF	1	16	0.443608	0.65005	ENSMUSG00000031099
GO:0030159	signaling receptor complex adaptor activity	MF	2	42	0.448991	0.656343	ENSMUSG00000030098;ENSMUSG00000038738
GO:0042169	SH2 domain binding	MF	2	42	0.448991	0.656343	ENSMUSG00000007021;ENSMUSG00000031144
GO:0004620	phospholipase activity	MF	4	96	0.455152	0.664543	ENSMUSG00000037686;ENSMUSG00000040543;ENSMUSG00000050211;ENSMUSG00000052160
GO:0004180	carboxypeptidase activity	MF	2	43	0.461106	0.668033	ENSMUSG00000015405;ENSMUSG00000061298
GO:0048487	beta-tubulin binding	MF	2	43	0.461106	0.668033	ENSMUSG00000010136;ENSMUSG00000040055
GO:0001846	opsonin binding	MF	1	17	0.463635	0.668033	ENSMUSG00000073418
GO:0003953	NAD+ nucleosidase activity	MF	1	17	0.463635	0.668033	ENSMUSG00000059203
GO:0004029	aldehyde dehydrogenase (NAD+) activity	MF	1	17	0.463635	0.668033	ENSMUSG00000075296
GO:0008409	5'-3' exonuclease activity	MF	1	17	0.463635	0.668033	ENSMUSG00000052160
GO:0016713	oxidoreductase activity, acting on paired donors, with incorporation or reduction of molecular oxygen, reduced iron-sulfur protein as one donor, and incorporation of one atom of oxygen	MF	1	17	0.463635	0.668033	ENSMUSG00000024292
GO:0036041	long-chain fatty acid binding	MF	1	17	0.463635	0.668033	ENSMUSG00000024292
GO:0042834	peptidoglycan binding	MF	1	17	0.463635	0.668033	ENSMUSG00000076617
GO:0140327	flippase activity	MF	1	17	0.463635	0.668033	ENSMUSG00000021983
GO:1904047	S-adenosyl-L-methionine binding	MF	1	17	0.463635	0.668033	ENSMUSG00000030350
GO:0005547	phosphatidylinositol-3,4,5-trisphosphate binding	MF	2	44	0.473064	0.679185	ENSMUSG00000050211;ENSMUSG00000056413
GO:0008375	acetylglucosaminyltransferase activity	MF	2	44	0.473064	0.679185	ENSMUSG00000019888;ENSMUSG00000051650
GO:0071949	FAD binding	MF	2	44	0.473064	0.679185	ENSMUSG00000012428;ENSMUSG00000034450
GO:0005123	death receptor binding	MF	1	18	0.482942	0.684404	ENSMUSG00000049107
GO:0008199	ferric iron binding	MF	1	18	0.482942	0.684404	ENSMUSG00000000214
GO:0015172	acidic amino acid transmembrane transporter activity	MF	1	18	0.482942	0.684404	ENSMUSG00000024935
GO:0015556	C4-dicarboxylate transmembrane transporter activity	MF	1	18	0.482942	0.684404	ENSMUSG00000024935
GO:0016805	dipeptidase activity	MF	1	18	0.482942	0.684404	ENSMUSG00000019278
GO:0030169	low-density lipoprotein particle binding	MF	1	18	0.482942	0.684404	ENSMUSG00000040152
GO:0030297	transmembrane receptor protein tyrosine kinase activator activity	MF	1	18	0.482942	0.684404	ENSMUSG00000048583
GO:0031731	CCR6 chemokine receptor binding	MF	1	18	0.482942	0.684404	ENSMUSG00000044748
GO:0046965	retinoid X receptor binding	MF	1	18	0.482942	0.684404	ENSMUSG00000017491
GO:0052744	phosphatidylinositol monophosphate phosphatase activity	MF	1	18	0.482942	0.684404	ENSMUSG00000039431
GO:0140313	molecular sequestering activity	MF	1	18	0.482942	0.684404	ENSMUSG00000055172
GO:0008138	protein tyrosine/serine/threonine phosphatase activity	MF	2	45	0.48486	0.685512	ENSMUSG00000037887;ENSMUSG00000039661
GO:0022839	ion gated channel activity	MF	2	45	0.48486	0.685512	ENSMUSG00000020704;ENSMUSG00000034145
GO:0015399	primary active transmembrane transporter activity	MF	6	155	0.485995	0.686311	ENSMUSG00000017740;ENSMUSG00000024403;ENSMUSG00000024935;ENSMUSG00000030302;ENSMUSG00000031376;ENSMUSG00000040907
GO:0004030	aldehyde dehydrogenase [NAD(P)+] activity	MF	1	19	0.501555	0.702526	ENSMUSG00000075296
GO:0008649	rRNA methyltransferase activity	MF	1	19	0.501555	0.702526	ENSMUSG00000051062
GO:0016290	palmitoyl-CoA hydrolase activity	MF	1	19	0.501555	0.702526	ENSMUSG00000042540
GO:0043295	glutathione binding	MF	1	19	0.501555	0.702526	ENSMUSG00000020377
GO:0097001	ceramide binding	MF	1	19	0.501555	0.702526	ENSMUSG00000036634
GO:0120283	protein serine/threonine kinase binding	MF	1	19	0.501555	0.702526	ENSMUSG00000026825
GO:0140597	protein carrier activity	MF	1	19	0.501555	0.702526	ENSMUSG00000022037
GO:0002039	p53 binding	MF	3	75	0.50919	0.712393	ENSMUSG00000020032;ENSMUSG00000022510;ENSMUSG00000039661
GO:0015485	cholesterol binding	MF	2	48	0.519243	0.720961	ENSMUSG00000022696;ENSMUSG00000031144
GO:0032813	tumor necrosis factor receptor superfamily binding	MF	2	48	0.519243	0.720961	ENSMUSG00000026875;ENSMUSG00000049107
GO:0004622	lysophospholipase activity	MF	1	20	0.519498	0.720961	ENSMUSG00000037686
GO:0008373	sialyltransferase activity	MF	1	20	0.519498	0.720961	ENSMUSG00000056812
GO:0015106	bicarbonate transmembrane transporter activity	MF	1	20	0.519498	0.720961	ENSMUSG00000026904
GO:0140102	catalytic activity, acting on a rRNA	MF	1	20	0.519498	0.720961	ENSMUSG00000051062
GO:1900750	oligopeptide binding	MF	1	20	0.519498	0.720961	ENSMUSG00000020377
GO:0019901	protein kinase binding	MF	28	777	0.52371	0.72597	ENSMUSG00000003469;ENSMUSG00000010136;ENSMUSG00000016349;ENSMUSG00000017412;ENSMUSG00000017740;ENSMUSG00000019768;ENSMUSG00000020396;ENSMUSG00000022144;ENSMUSG00000025422;ENSMUSG00000025855;ENSMUSG00000026825;ENSMUSG00000029053;ENSMUSG00000029449;ENSMUSG00000030806;ENSMUSG00000031285;ENSMUSG00000032356;ENSMUSG00000035783;ENSMUSG00000036634;ENSMUSG00000037217;ENSMUSG00000038453;ENSMUSG00000040543;…
GO:0004869	cysteine-type endopeptidase inhibitor activity	MF	3	77	0.526948	0.728784	ENSMUSG00000019278;ENSMUSG00000056222;ENSMUSG00000074874
GO:0016835	carbon-oxygen lyase activity	MF	3	77	0.526948	0.728784	ENSMUSG00000004267;ENSMUSG00000019232;ENSMUSG00000020892
GO:0030331	estrogen receptor binding	MF	2	49	0.530358	0.730985	ENSMUSG00000019768;ENSMUSG00000028927
GO:0031491	nucleosome binding	MF	2	49	0.530358	0.730985	ENSMUSG00000031099;ENSMUSG00000035576
GO:0033764	steroid dehydrogenase activity, acting on the CH-OH group of donors, NAD or NADP as acceptor	MF	2	49	0.530358	0.730985	ENSMUSG00000033715;ENSMUSG00000071551
GO:0008237	metallopeptidase activity	MF	8	219	0.532614	0.7315	ENSMUSG00000015405;ENSMUSG00000019278;ENSMUSG00000026247;ENSMUSG00000027612;ENSMUSG00000027820;ENSMUSG00000050663;ENSMUSG00000058183;ENSMUSG00000061298
GO:0001614	purinergic nucleotide receptor activity	MF	1	21	0.536797	0.7315	ENSMUSG00000036362
GO:0004407	histone deacetylase activity	MF	1	21	0.536797	0.7315	ENSMUSG00000034245
GO:0010314	phosphatidylinositol-5-phosphate binding	MF	1	21	0.536797	0.7315	ENSMUSG00000050211
GO:0010851	cyclase regulator activity	MF	1	21	0.536797	0.7315	ENSMUSG00000056755
GO:0016502	nucleotide receptor activity	MF	1	21	0.536797	0.7315	ENSMUSG00000036362
GO:0032794	GTPase activating protein binding	MF	1	21	0.536797	0.7315	ENSMUSG00000024617
GO:0070006	metalloaminopeptidase activity	MF	1	21	0.536797	0.7315	ENSMUSG00000050663
GO:0071837	HMG box domain binding	MF	1	21	0.536797	0.7315	ENSMUSG00000029755
GO:0120020	cholesterol transfer activity	MF	1	21	0.536797	0.7315	ENSMUSG00000002985
GO:1901618	organic hydroxy compound transmembrane transporter activity	MF	2	50	0.541298	0.7368	ENSMUSG00000021609;ENSMUSG00000030237
GO:0030234	enzyme regulator activity	MF	45	1262	0.546908	0.743598	ENSMUSG00000002930;ENSMUSG00000002985;ENSMUSG00000006522;ENSMUSG00000019278;ENSMUSG00000019852;ENSMUSG00000020377;ENSMUSG00000021091;ENSMUSG00000021708;ENSMUSG00000022766;ENSMUSG00000023224;ENSMUSG00000023236;ENSMUSG00000023336;ENSMUSG00000024164;ENSMUSG00000024347;ENSMUSG00000025422;ENSMUSG00000025855;ENSMUSG00000027525;ENSMUSG00000027834;ENSMUSG00000029602;ENSMUSG00000030134;ENSMUSG00000031980;…
GO:0019199	transmembrane receptor protein kinase activity	MF	3	80	0.552903	0.744966	ENSMUSG00000028876;ENSMUSG00000030110;ENSMUSG00000055540
GO:0030971	receptor tyrosine kinase binding	MF	3	80	0.552903	0.744966	ENSMUSG00000022144;ENSMUSG00000032356;ENSMUSG00000040543
GO:0005319	lipid transporter activity	MF	6	166	0.55305	0.744966	ENSMUSG00000002985;ENSMUSG00000021983;ENSMUSG00000030237;ENSMUSG00000032372;ENSMUSG00000034107;ENSMUSG00000040543
GO:0001848	complement binding	MF	1	22	0.553474	0.744966	ENSMUSG00000073418
GO:0034593	phosphatidylinositol bisphosphate phosphatase activity	MF	1	22	0.553474	0.744966	ENSMUSG00000034570
GO:0046935	1-phosphatidylinositol-3-kinase regulator activity	MF	1	22	0.553474	0.744966	ENSMUSG00000048583
GO:0050998	nitric-oxide synthase binding	MF	1	22	0.553474	0.744966	ENSMUSG00000026825
GO:0120015	sterol transfer activity	MF	1	22	0.553474	0.744966	ENSMUSG00000002985
GO:0140103	catalytic activity, acting on a glycoprotein	MF	1	22	0.553474	0.744966	ENSMUSG00000019888
GO:0004857	enzyme inhibitor activity	MF	3	81	0.561364	0.754743	ENSMUSG00000023236;ENSMUSG00000054162;ENSMUSG00000056602
GO:0008233	peptidase activity	MF	24	679	0.564944	0.755692	ENSMUSG00000001520;ENSMUSG00000002633;ENSMUSG00000006179;ENSMUSG00000015405;ENSMUSG00000019278;ENSMUSG00000020323;ENSMUSG00000020905;ENSMUSG00000022468;ENSMUSG00000024171;ENSMUSG00000026247;ENSMUSG00000027419;ENSMUSG00000027612;ENSMUSG00000027820;ENSMUSG00000034825;ENSMUSG00000036815;ENSMUSG00000038521;ENSMUSG00000050663;ENSMUSG00000055172;ENSMUSG00000058183;ENSMUSG00000058398;ENSMUSG00000061298;…
GO:0016787	hydrolase activity	MF	87	2450	0.568942	0.755692	ENSMUSG00000001520;ENSMUSG00000002633;ENSMUSG00000005045;ENSMUSG00000006179;ENSMUSG00000010086;ENSMUSG00000015405;ENSMUSG00000016349;ENSMUSG00000018474;ENSMUSG00000019278;ENSMUSG00000020323;ENSMUSG00000020905;ENSMUSG00000021066;ENSMUSG00000021303;ENSMUSG00000021573;ENSMUSG00000021700;ENSMUSG00000021983;ENSMUSG00000022468;ENSMUSG00000023328;ENSMUSG00000024171;ENSMUSG00000024403;ENSMUSG00000024511;…
GO:0004529	exodeoxyribonuclease activity	MF	1	23	0.569551	0.755692	ENSMUSG00000052160
GO:0005212	structural constituent of eye lens	MF	1	23	0.569551	0.755692	ENSMUSG00000033501
GO:0005385	zinc ion transmembrane transporter activity	MF	1	23	0.569551	0.755692	ENSMUSG00000063354
GO:0015125	bile acid transmembrane transporter activity	MF	1	23	0.569551	0.755692	ENSMUSG00000030237
GO:0016881	acid-amino acid ligase activity	MF	1	23	0.569551	0.755692	ENSMUSG00000038756
GO:0016895	exodeoxyribonuclease activity, producing 5'-phosphomonoesters	MF	1	23	0.569551	0.755692	ENSMUSG00000052160
GO:0031690	adrenergic receptor binding	MF	1	23	0.569551	0.755692	ENSMUSG00000045318
GO:0033558	protein deacetylase activity	MF	1	23	0.569551	0.755692	ENSMUSG00000034245
GO:0050699	WW domain binding	MF	1	23	0.569551	0.755692	ENSMUSG00000022510
GO:0019838	growth factor binding	MF	5	140	0.569589	0.755692	ENSMUSG00000006930;ENSMUSG00000036264;ENSMUSG00000040152;ENSMUSG00000049107;ENSMUSG00000058488
GO:0016229	steroid dehydrogenase activity	MF	2	53	0.573041	0.759437	ENSMUSG00000033715;ENSMUSG00000071551
GO:0003725	double-stranded RNA binding	MF	3	83	0.577992	0.764318	ENSMUSG00000022696;ENSMUSG00000034949;ENSMUSG00000052551
GO:0016811	hydrolase activity, acting on carbon-nitrogen (but not peptide) bonds, in linear amides	MF	3	83	0.577992	0.764318	ENSMUSG00000029413;ENSMUSG00000034245;ENSMUSG00000037686
GO:0019955	cytokine binding	MF	5	142	0.582246	0.764431	ENSMUSG00000026668;ENSMUSG00000029530;ENSMUSG00000038677;ENSMUSG00000040152;ENSMUSG00000052336
GO:0000030	mannosyltransferase activity	MF	1	24	0.58505	0.764431	ENSMUSG00000045625
GO:0001091	RNA polymerase II general transcription initiation factor binding	MF	1	24	0.58505	0.764431	ENSMUSG00000019768
GO:0005355	glucose transmembrane transporter activity	MF	1	24	0.58505	0.764431	ENSMUSG00000039838
GO:0015149	hexose transmembrane transporter activity	MF	1	24	0.58505	0.764431	ENSMUSG00000039838
GO:0034237	protein kinase A regulatory subunit binding	MF	1	24	0.58505	0.764431	ENSMUSG00000036551
GO:0042625	ATPase-coupled ion transmembrane transporter activity	MF	1	24	0.58505	0.764431	ENSMUSG00000024403
GO:0044769	ATPase activity, coupled to transmembrane movement of ions, rotational mechanism	MF	1	24	0.58505	0.764431	ENSMUSG00000024403
GO:0046961	proton-transporting ATPase activity, rotational mechanism	MF	1	24	0.58505	0.764431	ENSMUSG00000024403
GO:0051787	misfolded protein binding	MF	1	24	0.58505	0.764431	ENSMUSG00000022037
GO:0072349	modified amino acid transmembrane transporter activity	MF	1	24	0.58505	0.764431	ENSMUSG00000030108
GO:0019208	phosphatase regulator activity	MF	4	114	0.590261	0.770406	ENSMUSG00000002930;ENSMUSG00000027525;ENSMUSG00000054728;ENSMUSG00000061718
GO:0019902	phosphatase binding	MF	8	231	0.593358	0.77361	ENSMUSG00000011751;ENSMUSG00000021478;ENSMUSG00000021609;ENSMUSG00000026959;ENSMUSG00000027525;ENSMUSG00000047671;ENSMUSG00000052572;ENSMUSG00000054728
GO:0001671	ATPase activator activity	MF	1	25	0.599991	0.774721	ENSMUSG00000031840
GO:0004602	glutathione peroxidase activity	MF	1	25	0.599991	0.774721	ENSMUSG00000020377
GO:0004709	MAP kinase kinase kinase activity	MF	1	25	0.599991	0.774721	ENSMUSG00000031853
GO:0005160	transforming growth factor beta receptor binding	MF	1	25	0.599991	0.774721	ENSMUSG00000022144
GO:0009975	cyclase activity	MF	1	25	0.599991	0.774721	ENSMUSG00000022840
GO:0016702	oxidoreductase activity, acting on single donors with incorporation of molecular oxygen, incorporation of two atoms of oxygen	MF	1	25	0.599991	0.774721	ENSMUSG00000020892
GO:0019825	oxygen binding	MF	1	25	0.599991	0.774721	ENSMUSG00000000214
GO:0030247	polysaccharide binding	MF	1	25	0.599991	0.774721	ENSMUSG00000022468
GO:0050431	transforming growth factor beta binding	MF	1	25	0.599991	0.774721	ENSMUSG00000040152
GO:0016209	antioxidant activity	MF	3	86	0.602177	0.776633	ENSMUSG00000002985;ENSMUSG00000020377;ENSMUSG00000020673
GO:0016705	oxidoreductase activity, acting on paired donors, with incorporation or reduction of molecular oxygen	MF	8	233	0.603104	0.776633	ENSMUSG00000000214;ENSMUSG00000024292;ENSMUSG00000033715;ENSMUSG00000041660;ENSMUSG00000047155;ENSMUSG00000050195;ENSMUSG00000053914;ENSMUSG00000071551
GO:0005096	GTPase activator activity	MF	15	435	0.603404	0.776633	ENSMUSG00000019852;ENSMUSG00000021708;ENSMUSG00000024347;ENSMUSG00000025422;ENSMUSG00000029602;ENSMUSG00000030134;ENSMUSG00000032356;ENSMUSG00000034037;ENSMUSG00000036198;ENSMUSG00000040495;ENSMUSG00000040797;ENSMUSG00000041986;ENSMUSG00000041992;ENSMUSG00000056413;ENSMUSG00000066129
GO:0004601	peroxidase activity	MF	2	57	0.61283	0.781604	ENSMUSG00000020377;ENSMUSG00000020673
GO:0016706	2-oxoglutarate-dependent dioxygenase activity	MF	2	57	0.61283	0.781604	ENSMUSG00000041660;ENSMUSG00000053914
GO:0032934	sterol binding	MF	2	57	0.61283	0.781604	ENSMUSG00000022696;ENSMUSG00000031144
GO:0070851	growth factor receptor binding	MF	5	147	0.612989	0.781604	ENSMUSG00000021974;ENSMUSG00000022144;ENSMUSG00000032372;ENSMUSG00000042379;ENSMUSG00000058488
GO:0005227	calcium activated cation channel activity	MF	1	26	0.614395	0.781604	ENSMUSG00000034145
GO:0016701	oxidoreductase activity, acting on single donors with incorporation of molecular oxygen	MF	1	26	0.614395	0.781604	ENSMUSG00000020892
GO:0016866	intramolecular transferase activity	MF	1	26	0.614395	0.781604	ENSMUSG00000020892
GO:0019706	protein-cysteine S-palmitoyltransferase activity	MF	1	26	0.614395	0.781604	ENSMUSG00000048483
GO:0019707	protein-cysteine S-acyltransferase activity	MF	1	26	0.614395	0.781604	ENSMUSG00000048483
GO:0022884	macromolecule transmembrane transporter activity	MF	1	26	0.614395	0.781604	ENSMUSG00000022696
GO:0043274	phospholipase binding	MF	1	26	0.614395	0.781604	ENSMUSG00000029053
GO:0008081	phosphoric diester hydrolase activity	MF	3	88	0.617785	0.785088	ENSMUSG00000052160;ENSMUSG00000059173;ENSMUSG00000110195
GO:0017025	TBP-class protein binding	MF	1	27	0.628282	0.795076	ENSMUSG00000019768
GO:0032452	histone demethylase activity	MF	1	27	0.628282	0.795076	ENSMUSG00000053914
GO:0140326	ATPase-coupled intramembrane lipid transporter activity	MF	1	27	0.628282	0.795076	ENSMUSG00000021983
GO:0140457	protein demethylase activity	MF	1	27	0.628282	0.795076	ENSMUSG00000053914
GO:0016298	lipase activity	MF	4	120	0.630705	0.797306	ENSMUSG00000037686;ENSMUSG00000040543;ENSMUSG00000050211;ENSMUSG00000052160
GO:0005496	steroid binding	MF	4	121	0.637191	0.80442	ENSMUSG00000019768;ENSMUSG00000022696;ENSMUSG00000031144;ENSMUSG00000041423
GO:0008170	N-methyltransferase activity	MF	3	91	0.640407	0.80442	ENSMUSG00000003477;ENSMUSG00000030350;ENSMUSG00000051062
GO:0016684	oxidoreductase activity, acting on peroxide as acceptor	MF	2	60	0.640768	0.80442	ENSMUSG00000020377;ENSMUSG00000020673
GO:0016836	hydro-lyase activity	MF	2	60	0.640768	0.80442	ENSMUSG00000004267;ENSMUSG00000020892
GO:0015145	monosaccharide transmembrane transporter activity	MF	1	28	0.641668	0.80442	ENSMUSG00000039838
GO:0016849	phosphorus-oxygen lyase activity	MF	1	28	0.641668	0.80442	ENSMUSG00000022840
GO:0043325	phosphatidylinositol-3,4-bisphosphate binding	MF	1	28	0.641668	0.80442	ENSMUSG00000050211
GO:0051427	hormone receptor binding	MF	1	28	0.641668	0.80442	ENSMUSG00000026241
GO:0019903	protein phosphatase binding	MF	6	182	0.642649	0.804812	ENSMUSG00000021478;ENSMUSG00000021609;ENSMUSG00000027525;ENSMUSG00000047671;ENSMUSG00000052572;ENSMUSG00000054728
GO:0008276	protein methyltransferase activity	MF	3	92	0.647735	0.81034	ENSMUSG00000030350;ENSMUSG00000051062;ENSMUSG00000069378
GO:0009678	pyrophosphate hydrolysis-driven proton transmembrane transporter activity	MF	1	29	0.654574	0.815512	ENSMUSG00000024403
GO:0042974	retinoic acid receptor binding	MF	1	29	0.654574	0.815512	ENSMUSG00000017491
GO:0046625	sphingolipid binding	MF	1	29	0.654574	0.815512	ENSMUSG00000036634
GO:0051119	sugar transmembrane transporter activity	MF	1	29	0.654574	0.815512	ENSMUSG00000039838
GO:0106310	protein serine kinase activity	MF	11	333	0.655841	0.816247	ENSMUSG00000002012;ENSMUSG00000020032;ENSMUSG00000020990;ENSMUSG00000024617;ENSMUSG00000029053;ENSMUSG00000029403;ENSMUSG00000031284;ENSMUSG00000031853;ENSMUSG00000032500;ENSMUSG00000053693;ENSMUSG00000078816
GO:0046914	transition metal ion binding	MF	37	1086	0.658843	0.819139	ENSMUSG00000000214;ENSMUSG00000002633;ENSMUSG00000016458;ENSMUSG00000017491;ENSMUSG00000019278;ENSMUSG00000019768;ENSMUSG00000020892;ENSMUSG00000024292;ENSMUSG00000026347;ENSMUSG00000026751;ENSMUSG00000026875;ENSMUSG00000027612;ENSMUSG00000027820;ENSMUSG00000029608;ENSMUSG00000032372;ENSMUSG00000033579;ENSMUSG00000033740;ENSMUSG00000034949;ENSMUSG00000035576;ENSMUSG00000036964;ENSMUSG00000037492;…
GO:0004725	protein tyrosine phosphatase activity	MF	3	94	0.662071	0.8217	ENSMUSG00000028528;ENSMUSG00000037887;ENSMUSG00000039661
GO:1990782	protein tyrosine kinase binding	MF	4	125	0.662385	0.8217	ENSMUSG00000003469;ENSMUSG00000022144;ENSMUSG00000032356;ENSMUSG00000040543
GO:0005506	iron ion binding	MF	7	216	0.662954	0.8217	ENSMUSG00000000214;ENSMUSG00000020892;ENSMUSG00000024292;ENSMUSG00000033579;ENSMUSG00000041660;ENSMUSG00000047155;ENSMUSG00000050195
GO:0036094	small molecule binding	MF	89	2567	0.663661	0.8217	ENSMUSG00000000214;ENSMUSG00000000308;ENSMUSG00000002012;ENSMUSG00000004187;ENSMUSG00000005045;ENSMUSG00000010086;ENSMUSG00000012428;ENSMUSG00000015970;ENSMUSG00000016349;ENSMUSG00000018474;ENSMUSG00000018589;ENSMUSG00000018919;ENSMUSG00000019232;ENSMUSG00000020032;ENSMUSG00000020990;ENSMUSG00000021066;ENSMUSG00000021700;ENSMUSG00000021879;ENSMUSG00000021983;ENSMUSG00000022696;ENSMUSG00000022840;…
GO:0016887	ATP hydrolysis activity	MF	12	365	0.665438	0.8217	ENSMUSG00000005045;ENSMUSG00000018474;ENSMUSG00000021983;ENSMUSG00000024403;ENSMUSG00000026301;ENSMUSG00000026764;ENSMUSG00000030302;ENSMUSG00000031376;ENSMUSG00000040907;ENSMUSG00000052861;ENSMUSG00000054003;ENSMUSG00000074657
GO:0005537	mannose binding	MF	1	30	0.667015	0.8217	ENSMUSG00000051906
GO:0016417	S-acyltransferase activity	MF	1	30	0.667015	0.8217	ENSMUSG00000048483
GO:0046875	ephrin receptor binding	MF	1	30	0.667015	0.8217	ENSMUSG00000003934
GO:0004175	endopeptidase activity	MF	16	483	0.667664	0.8217	ENSMUSG00000001520;ENSMUSG00000015405;ENSMUSG00000020323;ENSMUSG00000024171;ENSMUSG00000026247;ENSMUSG00000027419;ENSMUSG00000027612;ENSMUSG00000027820;ENSMUSG00000034825;ENSMUSG00000038521;ENSMUSG00000055172;ENSMUSG00000058183;ENSMUSG00000058398;ENSMUSG00000070695;ENSMUSG00000074643;ENSMUSG00000074874
GO:0030695	GTPase regulator activity	MF	15	454	0.668513	0.8217	ENSMUSG00000019852;ENSMUSG00000021708;ENSMUSG00000024347;ENSMUSG00000025422;ENSMUSG00000029602;ENSMUSG00000030134;ENSMUSG00000032356;ENSMUSG00000034037;ENSMUSG00000036198;ENSMUSG00000040495;ENSMUSG00000040797;ENSMUSG00000041986;ENSMUSG00000041992;ENSMUSG00000056413;ENSMUSG00000066129
GO:0060589	nucleoside-triphosphatase regulator activity	MF	15	454	0.668513	0.8217	ENSMUSG00000019852;ENSMUSG00000021708;ENSMUSG00000024347;ENSMUSG00000025422;ENSMUSG00000029602;ENSMUSG00000030134;ENSMUSG00000032356;ENSMUSG00000034037;ENSMUSG00000036198;ENSMUSG00000040495;ENSMUSG00000040797;ENSMUSG00000041986;ENSMUSG00000041992;ENSMUSG00000056413;ENSMUSG00000066129
GO:0050660	flavin adenine dinucleotide binding	MF	3	95	0.669079	0.8217	ENSMUSG00000012428;ENSMUSG00000015970;ENSMUSG00000034450
GO:0003684	damaged DNA binding	MF	2	64	0.675515	0.827992	ENSMUSG00000022510;ENSMUSG00000053914
GO:0005310	dicarboxylic acid transmembrane transporter activity	MF	1	31	0.679009	0.827992	ENSMUSG00000024935
GO:0015026	coreceptor activity	MF	1	31	0.679009	0.827992	ENSMUSG00000031111
GO:0015248	sterol transporter activity	MF	1	31	0.679009	0.827992	ENSMUSG00000002985
GO:0015605	organophosphate ester transmembrane transporter activity	MF	1	31	0.679009	0.827992	ENSMUSG00000007034
GO:0047617	acyl-CoA hydrolase activity	MF	1	31	0.679009	0.827992	ENSMUSG00000042540
GO:0090482	vitamin transmembrane transporter activity	MF	1	31	0.679009	0.827992	ENSMUSG00000007034
GO:0140375	immune receptor activity	MF	4	128	0.680485	0.828414	ENSMUSG00000026271;ENSMUSG00000029530;ENSMUSG00000052336;ENSMUSG00000059203
GO:0140657	ATP-dependent activity	MF	19	575	0.680728	0.828414	ENSMUSG00000004187;ENSMUSG00000005045;ENSMUSG00000017740;ENSMUSG00000018474;ENSMUSG00000021879;ENSMUSG00000021983;ENSMUSG00000024403;ENSMUSG00000024935;ENSMUSG00000026301;ENSMUSG00000026764;ENSMUSG00000029757;ENSMUSG00000030302;ENSMUSG00000031099;ENSMUSG00000031376;ENSMUSG00000033196;ENSMUSG00000040907;ENSMUSG00000052861;ENSMUSG00000054003;ENSMUSG00000074657
GO:0004497	monooxygenase activity	MF	5	160	0.686393	0.834466	ENSMUSG00000000214;ENSMUSG00000024292;ENSMUSG00000033715;ENSMUSG00000047155;ENSMUSG00000071551
GO:0016628	oxidoreductase activity, acting on the CH-CH group of donors, NAD or NADP as acceptor	MF	1	32	0.690571	0.838699	ENSMUSG00000033715
GO:0016614	oxidoreductase activity, acting on CH-OH group of donors	MF	5	162	0.696805	0.84542	ENSMUSG00000015970;ENSMUSG00000033715;ENSMUSG00000034450;ENSMUSG00000071551;ENSMUSG00000074207
GO:0004364	glutathione transferase activity	MF	1	33	0.701717	0.846271	ENSMUSG00000020377
GO:0005164	tumor necrosis factor receptor binding	MF	1	33	0.701717	0.846271	ENSMUSG00000026875
GO:0008198	ferrous iron binding	MF	1	33	0.701717	0.846271	ENSMUSG00000000214
GO:0016289	CoA hydrolase activity	MF	1	33	0.701717	0.846271	ENSMUSG00000042540
GO:0043015	gamma-tubulin binding	MF	1	33	0.701717	0.846271	ENSMUSG00000010136
GO:0043027	cysteine-type endopeptidase inhibitor activity involved in apoptotic process	MF	1	33	0.701717	0.846271	ENSMUSG00000019278
GO:0005198	structural molecule activity	MF	25	762	0.711187	0.85241	ENSMUSG00000011751;ENSMUSG00000020396;ENSMUSG00000020932;ENSMUSG00000021390;ENSMUSG00000021613;ENSMUSG00000024734;ENSMUSG00000025909;ENSMUSG00000031425;ENSMUSG00000032517;ENSMUSG00000033501;ENSMUSG00000034336;ENSMUSG00000035849;ENSMUSG00000037625;ENSMUSG00000038738;ENSMUSG00000041577;ENSMUSG00000041607;ENSMUSG00000045007;ENSMUSG00000048699;ENSMUSG00000052572;ENSMUSG00000056174;ENSMUSG00000058441;…
GO:0000146	microfilament motor activity	MF	1	34	0.712462	0.85241	ENSMUSG00000033196
GO:0004623	phospholipase A2 activity	MF	1	34	0.712462	0.85241	ENSMUSG00000050211
GO:0005154	epidermal growth factor receptor binding	MF	1	34	0.712462	0.85241	ENSMUSG00000032372
GO:0016248	channel inhibitor activity	MF	1	34	0.712462	0.85241	ENSMUSG00000025557
GO:0036002	pre-mRNA binding	MF	1	34	0.712462	0.85241	ENSMUSG00000024268
GO:0042910	xenobiotic transmembrane transporter activity	MF	1	34	0.712462	0.85241	ENSMUSG00000030108
GO:0051059	NF-kappaB binding	MF	1	34	0.712462	0.85241	ENSMUSG00000074643
GO:0030674	protein-macromolecule adaptor activity	MF	11	350	0.717823	0.857972	ENSMUSG00000020396;ENSMUSG00000020686;ENSMUSG00000027273;ENSMUSG00000027438;ENSMUSG00000030098;ENSMUSG00000030806;ENSMUSG00000031840;ENSMUSG00000036964;ENSMUSG00000038738;ENSMUSG00000048782;ENSMUSG00000053161
GO:0019213	deacetylase activity	MF	1	35	0.722821	0.862238	ENSMUSG00000034245
GO:0030020	extracellular matrix structural constituent conferring tensile strength	MF	1	35	0.722821	0.862238	ENSMUSG00000068196
GO:0004222	metalloendopeptidase activity	MF	4	136	0.725379	0.864434	ENSMUSG00000026247;ENSMUSG00000027612;ENSMUSG00000027820;ENSMUSG00000058183
GO:0016651	oxidoreductase activity, acting on NAD(P)H	MF	2	71	0.729689	0.868712	ENSMUSG00000033715;ENSMUSG00000071551
GO:0030291	protein serine/threonine kinase inhibitor activity	MF	1	36	0.732807	0.869848	ENSMUSG00000025855
GO:0031624	ubiquitin conjugating enzyme binding	MF	1	36	0.732807	0.869848	ENSMUSG00000034472
GO:0097718	disordered domain specific binding	MF	1	36	0.732807	0.869848	ENSMUSG00000047976
GO:0017018	myosin phosphatase activity	MF	2	72	0.736768	0.87369	ENSMUSG00000037887;ENSMUSG00000039661
GO:0004252	serine-type endopeptidase activity	MF	6	202	0.738072	0.874376	ENSMUSG00000020323;ENSMUSG00000024171;ENSMUSG00000027419;ENSMUSG00000038521;ENSMUSG00000055172;ENSMUSG00000058398
GO:0004177	aminopeptidase activity	MF	1	37	0.742434	0.876959	ENSMUSG00000050663
GO:0016409	palmitoyltransferase activity	MF	1	37	0.742434	0.876959	ENSMUSG00000048483
GO:0030296	protein tyrosine kinase activator activity	MF	1	37	0.742434	0.876959	ENSMUSG00000048583
GO:0035591	signaling adaptor activity	MF	2	74	0.750453	0.885564	ENSMUSG00000030098;ENSMUSG00000038738
GO:0016799	hydrolase activity, hydrolyzing N-glycosyl compounds	MF	1	38	0.751714	0.886185	ENSMUSG00000059203
GO:0032555	purine ribonucleotide binding	MF	64	1917	0.755905	0.890256	ENSMUSG00000000308;ENSMUSG00000002012;ENSMUSG00000004187;ENSMUSG00000005045;ENSMUSG00000010086;ENSMUSG00000016349;ENSMUSG00000018474;ENSMUSG00000020032;ENSMUSG00000020990;ENSMUSG00000021066;ENSMUSG00000021700;ENSMUSG00000021879;ENSMUSG00000021983;ENSMUSG00000022840;ENSMUSG00000024511;ENSMUSG00000024617;ENSMUSG00000025170;ENSMUSG00000025175;ENSMUSG00000025422;ENSMUSG00000025855;ENSMUSG00000025885;…
GO:0042379	chemokine receptor binding	MF	2	75	0.757063	0.890749	ENSMUSG00000044748;ENSMUSG00000052336
GO:0015144	carbohydrate transmembrane transporter activity	MF	1	39	0.760661	0.89411	ENSMUSG00000039838
GO:0140678	molecular function inhibitor activity	MF	5	177	0.767237	0.900736	ENSMUSG00000023236;ENSMUSG00000025557;ENSMUSG00000025855;ENSMUSG00000054162;ENSMUSG00000056602
GO:0005109	frizzled binding	MF	1	40	0.769285	0.900736	ENSMUSG00000022996
GO:0046915	transition metal ion transmembrane transporter activity	MF	1	40	0.769285	0.900736	ENSMUSG00000063354
GO:0051721	protein phosphatase 2A binding	MF	1	40	0.769285	0.900736	ENSMUSG00000021609
GO:0015078	proton transmembrane transporter activity	MF	3	112	0.772141	0.903202	ENSMUSG00000024403;ENSMUSG00000025557;ENSMUSG00000039838
GO:0017076	purine nucleotide binding	MF	64	1932	0.776868	0.907852	ENSMUSG00000000308;ENSMUSG00000002012;ENSMUSG00000004187;ENSMUSG00000005045;ENSMUSG00000010086;ENSMUSG00000016349;ENSMUSG00000018474;ENSMUSG00000020032;ENSMUSG00000020990;ENSMUSG00000021066;ENSMUSG00000021700;ENSMUSG00000021879;ENSMUSG00000021983;ENSMUSG00000022840;ENSMUSG00000024511;ENSMUSG00000024617;ENSMUSG00000025170;ENSMUSG00000025175;ENSMUSG00000025422;ENSMUSG00000025855;ENSMUSG00000025885;…
GO:0032553	ribonucleotide binding	MF	64	1936	0.782265	0.913273	ENSMUSG00000000308;ENSMUSG00000002012;ENSMUSG00000004187;ENSMUSG00000005045;ENSMUSG00000010086;ENSMUSG00000016349;ENSMUSG00000018474;ENSMUSG00000020032;ENSMUSG00000020990;ENSMUSG00000021066;ENSMUSG00000021700;ENSMUSG00000021879;ENSMUSG00000021983;ENSMUSG00000022840;ENSMUSG00000024511;ENSMUSG00000024617;ENSMUSG00000025170;ENSMUSG00000025175;ENSMUSG00000025422;ENSMUSG00000025855;ENSMUSG00000025885;…
GO:0032451	demethylase activity	MF	1	42	0.785614	0.915411	ENSMUSG00000053914
GO:0044390	ubiquitin-like protein conjugating enzyme binding	MF	1	42	0.785614	0.915411	ENSMUSG00000034472
GO:0090079	translation regulator activity, nucleic acid binding	MF	3	115	0.787306	0.916497	ENSMUSG00000010592;ENSMUSG00000016349;ENSMUSG00000054034
GO:0020037	heme binding	MF	5	183	0.791677	0.920697	ENSMUSG00000012428;ENSMUSG00000020673;ENSMUSG00000024292;ENSMUSG00000033579;ENSMUSG00000047155
GO:0004386	helicase activity	MF	4	151	0.796566	0.9246	ENSMUSG00000005045;ENSMUSG00000018474;ENSMUSG00000031099;ENSMUSG00000054003
GO:0008194	UDP-glycosyltransferase activity	MF	4	151	0.796566	0.9246	ENSMUSG00000019888;ENSMUSG00000021903;ENSMUSG00000033316;ENSMUSG00000051650
GO:0038024	cargo receptor activity	MF	2	82	0.799214	0.926781	ENSMUSG00000022468;ENSMUSG00000030787
GO:0035639	purine ribonucleoside triphosphate binding	MF	60	1835	0.802061	0.929189	ENSMUSG00000000308;ENSMUSG00000002012;ENSMUSG00000004187;ENSMUSG00000005045;ENSMUSG00000010086;ENSMUSG00000016349;ENSMUSG00000018474;ENSMUSG00000020032;ENSMUSG00000020990;ENSMUSG00000021066;ENSMUSG00000021700;ENSMUSG00000021879;ENSMUSG00000021983;ENSMUSG00000022840;ENSMUSG00000024511;ENSMUSG00000024617;ENSMUSG00000025170;ENSMUSG00000025175;ENSMUSG00000025422;ENSMUSG00000025885;ENSMUSG00000026301;…
GO:0030246	carbohydrate binding	MF	8	285	0.808312	0.935299	ENSMUSG00000021903;ENSMUSG00000022468;ENSMUSG00000033316;ENSMUSG00000036634;ENSMUSG00000051906;ENSMUSG00000053024;ENSMUSG00000073418;ENSMUSG00000079168
GO:0016301	kinase activity	MF	24	778	0.808886	0.935299	ENSMUSG00000000308;ENSMUSG00000002012;ENSMUSG00000020032;ENSMUSG00000020990;ENSMUSG00000024617;ENSMUSG00000025175;ENSMUSG00000028876;ENSMUSG00000029053;ENSMUSG00000029403;ENSMUSG00000030110;ENSMUSG00000030228;ENSMUSG00000031284;ENSMUSG00000031853;ENSMUSG00000032500;ENSMUSG00000032936;ENSMUSG00000036551;ENSMUSG00000041323;ENSMUSG00000046854;ENSMUSG00000053693;ENSMUSG00000055540;ENSMUSG00000059891;…
GO:0008094	ATP-dependent activity, acting on DNA	MF	3	120	0.810716	0.935432	ENSMUSG00000005045;ENSMUSG00000018474;ENSMUSG00000031099
GO:0046982	protein heterodimerization activity	MF	11	381	0.811137	0.935432	ENSMUSG00000001507;ENSMUSG00000004961;ENSMUSG00000016150;ENSMUSG00000024261;ENSMUSG00000027849;ENSMUSG00000035864;ENSMUSG00000039004;ENSMUSG00000045318;ENSMUSG00000045903;ENSMUSG00000060981;ENSMUSG00000092083
GO:0008392	arachidonic acid epoxygenase activity	MF	1	46	0.81489	0.935432	ENSMUSG00000024292
GO:0016538	cyclin-dependent protein serine/threonine kinase regulator activity	MF	1	46	0.81489	0.935432	ENSMUSG00000090071
GO:0017069	snRNA binding	MF	1	46	0.81489	0.935432	ENSMUSG00000028137
GO:0032266	phosphatidylinositol-3-phosphate binding	MF	1	46	0.81489	0.935432	ENSMUSG00000050211
GO:0043028	cysteine-type endopeptidase regulator activity involved in apoptotic process	MF	1	46	0.81489	0.935432	ENSMUSG00000019278
GO:0043539	protein serine/threonine kinase activator activity	MF	2	85	0.815206	0.935432	ENSMUSG00000048583;ENSMUSG00000090071
GO:0046906	tetrapyrrole binding	MF	5	192	0.824519	0.945218	ENSMUSG00000012428;ENSMUSG00000020673;ENSMUSG00000024292;ENSMUSG00000033579;ENSMUSG00000047155
GO:0005044	scavenger receptor activity	MF	1	48	0.827995	0.948302	ENSMUSG00000022468
GO:0008391	arachidonic acid monooxygenase activity	MF	1	49	0.834196	0.952424	ENSMUSG00000024292
GO:0120013	lipid transfer activity	MF	1	49	0.834196	0.952424	ENSMUSG00000002985
GO:0016758	hexosyltransferase activity	MF	5	195	0.83449	0.952424	ENSMUSG00000019888;ENSMUSG00000021903;ENSMUSG00000033316;ENSMUSG00000045625;ENSMUSG00000051650
GO:0004722	protein serine/threonine phosphatase activity	MF	2	89	0.834753	0.952424	ENSMUSG00000037887;ENSMUSG00000039661
GO:0015932	nucleobase-containing compound transmembrane transporter activity	MF	1	50	0.840174	0.957703	ENSMUSG00000022696
GO:0016746	acyltransferase activity	MF	7	264	0.841254	0.957735	ENSMUSG00000027875;ENSMUSG00000030004;ENSMUSG00000032523;ENSMUSG00000037686;ENSMUSG00000046610;ENSMUSG00000048483;ENSMUSG00000050211
GO:0000287	magnesium ion binding	MF	6	231	0.84179	0.957735	ENSMUSG00000004267;ENSMUSG00000021573;ENSMUSG00000021983;ENSMUSG00000032372;ENSMUSG00000053693;ENSMUSG00000110195
GO:0016879	ligase activity, forming carbon-nitrogen bonds	MF	1	51	0.845936	0.961544	ENSMUSG00000038756
GO:0001223	transcription coactivator binding	MF	1	52	0.851491	0.96513	ENSMUSG00000019768
GO:0016790	thiolester hydrolase activity	MF	1	52	0.851491	0.96513	ENSMUSG00000042540
GO:0016796	exonuclease activity, active with either ribo- or deoxyribonucleic acids and producing 5'-phosphomonoesters	MF	1	52	0.851491	0.96513	ENSMUSG00000052160
GO:0033293	monocarboxylic acid binding	MF	2	93	0.852413	0.965268	ENSMUSG00000024292;ENSMUSG00000033715
GO:0001222	transcription corepressor binding	MF	1	53	0.856846	0.968468	ENSMUSG00000019768
GO:0009055	electron transfer activity	MF	1	53	0.856846	0.968468	ENSMUSG00000012428
GO:0008135	translation factor activity, RNA binding	MF	2	96	0.864511	0.976217	ENSMUSG00000016349;ENSMUSG00000054034
GO:0048020	CCR chemokine receptor binding	MF	1	55	0.866984	0.978094	ENSMUSG00000044748
GO:0005125	cytokine activity	MF	6	241	0.868765	0.979188	ENSMUSG00000021367;ENSMUSG00000022996;ENSMUSG00000039004;ENSMUSG00000040794;ENSMUSG00000050711;ENSMUSG00000051279
GO:0004674	protein serine/threonine kinase activity	MF	12	440	0.871371	0.979244	ENSMUSG00000002012;ENSMUSG00000020032;ENSMUSG00000020990;ENSMUSG00000024617;ENSMUSG00000029053;ENSMUSG00000029403;ENSMUSG00000031284;ENSMUSG00000031853;ENSMUSG00000032500;ENSMUSG00000032936;ENSMUSG00000053693;ENSMUSG00000078816
GO:0003678	DNA helicase activity	MF	1	56	0.87178	0.979244	ENSMUSG00000005045
GO:0004536	deoxyribonuclease activity	MF	1	56	0.87178	0.979244	ENSMUSG00000052160
GO:0016410	N-acyltransferase activity	MF	2	98	0.872063	0.979244	ENSMUSG00000030004;ENSMUSG00000050211
GO:0052689	carboxylic ester hydrolase activity	MF	3	137	0.87461	0.98119	ENSMUSG00000023328;ENSMUSG00000037686;ENSMUSG00000050211
GO:0140296	general transcription initiation factor binding	MF	1	57	0.876405	0.98229	ENSMUSG00000019768
GO:0008173	RNA methyltransferase activity	MF	1	58	0.880862	0.986369	ENSMUSG00000051062
GO:0003730	mRNA 3'-UTR binding	MF	2	101	0.882668	0.987474	ENSMUSG00000008658;ENSMUSG00000010592
GO:0001098	basal transcription machinery binding	MF	1	59	0.885159	0.988428	ENSMUSG00000019768
GO:0001099	basal RNA polymerase II transcription machinery binding	MF	1	59	0.885159	0.988428	ENSMUSG00000019768
GO:0004713	protein tyrosine kinase activity	MF	3	141	0.886545	0.988457	ENSMUSG00000028876;ENSMUSG00000030110;ENSMUSG00000055540
GO:0031267	small GTPase binding	MF	7	283	0.886824	0.988457	ENSMUSG00000010136;ENSMUSG00000017639;ENSMUSG00000025885;ENSMUSG00000029608;ENSMUSG00000031284;ENSMUSG00000032356;ENSMUSG00000041670
GO:0070063	RNA polymerase binding	MF	1	60	0.889301	0.990302	ENSMUSG00000091002
GO:0004888	transmembrane signaling receptor activity	MF	74	2333	0.891911	0.991982	ENSMUSG00000007653;ENSMUSG00000008590;ENSMUSG00000010803;ENSMUSG00000018589;ENSMUSG00000020123;ENSMUSG00000020436;ENSMUSG00000020591;ENSMUSG00000021478;ENSMUSG00000023192;ENSMUSG00000024211;ENSMUSG00000024907;ENSMUSG00000025946;ENSMUSG00000026271;ENSMUSG00000026424;ENSMUSG00000026959;ENSMUSG00000027335;ENSMUSG00000027568;ENSMUSG00000027584;ENSMUSG00000027950;ENSMUSG00000028172;ENSMUSG00000028280;…
GO:0008242	omega peptidase activity	MF	2	104	0.892455	0.991982	ENSMUSG00000020905;ENSMUSG00000050663
GO:0008047	enzyme activator activity	MF	2	106	0.898552	0.997839	ENSMUSG00000002985;ENSMUSG00000020377
GO:0042578	phosphoric ester hydrolase activity	MF	9	358	0.900671	0.998775	ENSMUSG00000028528;ENSMUSG00000034570;ENSMUSG00000037887;ENSMUSG00000039431;ENSMUSG00000039661;ENSMUSG00000044667;ENSMUSG00000052160;ENSMUSG00000059173;ENSMUSG00000110195
GO:0038023	signaling receptor activity	MF	80	2523	0.901879	0.998775	ENSMUSG00000007653;ENSMUSG00000008590;ENSMUSG00000010803;ENSMUSG00000017491;ENSMUSG00000018589;ENSMUSG00000019768;ENSMUSG00000020123;ENSMUSG00000020436;ENSMUSG00000020591;ENSMUSG00000021478;ENSMUSG00000023192;ENSMUSG00000024211;ENSMUSG00000024907;ENSMUSG00000025946;ENSMUSG00000026271;ENSMUSG00000026424;ENSMUSG00000026751;ENSMUSG00000026959;ENSMUSG00000027335;ENSMUSG00000027568;ENSMUSG00000027584;…
GO:0060089	molecular transducer activity	MF	80	2523	0.901879	0.998775	ENSMUSG00000007653;ENSMUSG00000008590;ENSMUSG00000010803;ENSMUSG00000017491;ENSMUSG00000018589;ENSMUSG00000019768;ENSMUSG00000020123;ENSMUSG00000020436;ENSMUSG00000020591;ENSMUSG00000021478;ENSMUSG00000023192;ENSMUSG00000024211;ENSMUSG00000024907;ENSMUSG00000025946;ENSMUSG00000026271;ENSMUSG00000026424;ENSMUSG00000026751;ENSMUSG00000026959;ENSMUSG00000027335;ENSMUSG00000027568;ENSMUSG00000027584;…
GO:0005504	fatty acid binding	MF	1	64	0.904431	0.99991	ENSMUSG00000024292
GO:0030295	protein kinase activator activity	MF	3	148	0.905008	0.99991	ENSMUSG00000025422;ENSMUSG00000048583;ENSMUSG00000090071
GO:0016616	oxidoreductase activity, acting on the CH-OH group of donors, NAD or NADP as acceptor	MF	3	149	0.907412	0.99991	ENSMUSG00000033715;ENSMUSG00000071551;ENSMUSG00000074207
GO:0004521	endoribonuclease activity	MF	1	65	0.907879	0.99991	ENSMUSG00000022468
GO:0016627	oxidoreductase activity, acting on the CH-CH group of donors	MF	1	65	0.907879	0.99991	ENSMUSG00000033715
GO:0051287	NAD binding	MF	1	65	0.907879	0.99991	ENSMUSG00000074207
GO:0016765	transferase activity, transferring alkyl or aryl (other than methyl) groups	MF	1	66	0.911202	1	ENSMUSG00000020377
GO:0004672	protein kinase activity	MF	16	597	0.913551	1	ENSMUSG00000002012;ENSMUSG00000020032;ENSMUSG00000020990;ENSMUSG00000024617;ENSMUSG00000028876;ENSMUSG00000029053;ENSMUSG00000029403;ENSMUSG00000030110;ENSMUSG00000031284;ENSMUSG00000031853;ENSMUSG00000032500;ENSMUSG00000032936;ENSMUSG00000053693;ENSMUSG00000055540;ENSMUSG00000061578;ENSMUSG00000078816
GO:0003729	mRNA binding	MF	8	332	0.913629	1	ENSMUSG00000008658;ENSMUSG00000010592;ENSMUSG00000024268;ENSMUSG00000025576;ENSMUSG00000028137;ENSMUSG00000032297;ENSMUSG00000039860;ENSMUSG00000063919
GO:0008757	S-adenosylmethionine-dependent methyltransferase activity	MF	3	153	0.916486	1	ENSMUSG00000003477;ENSMUSG00000030350;ENSMUSG00000051062
GO:0004860	protein kinase inhibitor activity	MF	1	68	0.917495	1	ENSMUSG00000025855
GO:0000166	nucleotide binding	MF	68	2192	0.917742	1	ENSMUSG00000000308;ENSMUSG00000002012;ENSMUSG00000004187;ENSMUSG00000005045;ENSMUSG00000010086;ENSMUSG00000012428;ENSMUSG00000015970;ENSMUSG00000016349;ENSMUSG00000018474;ENSMUSG00000020032;ENSMUSG00000020990;ENSMUSG00000021066;ENSMUSG00000021700;ENSMUSG00000021879;ENSMUSG00000021983;ENSMUSG00000022840;ENSMUSG00000024511;ENSMUSG00000024617;ENSMUSG00000025170;ENSMUSG00000025175;ENSMUSG00000025422;…
GO:1901265	nucleoside phosphate binding	MF	68	2192	0.917742	1	ENSMUSG00000000308;ENSMUSG00000002012;ENSMUSG00000004187;ENSMUSG00000005045;ENSMUSG00000010086;ENSMUSG00000012428;ENSMUSG00000015970;ENSMUSG00000016349;ENSMUSG00000018474;ENSMUSG00000020032;ENSMUSG00000020990;ENSMUSG00000021066;ENSMUSG00000021700;ENSMUSG00000021879;ENSMUSG00000021983;ENSMUSG00000022840;ENSMUSG00000024511;ENSMUSG00000024617;ENSMUSG00000025170;ENSMUSG00000025175;ENSMUSG00000025422;…
GO:0045182	translation regulator activity	MF	3	154	0.918624	1	ENSMUSG00000010592;ENSMUSG00000016349;ENSMUSG00000054034
GO:1990756	ubiquitin ligase-substrate adaptor activity	MF	1	69	0.920472	1	ENSMUSG00000053161
GO:0019209	kinase activator activity	MF	3	155	0.920712	1	ENSMUSG00000025422;ENSMUSG00000048583;ENSMUSG00000090071
GO:0016773	phosphotransferase activity, alcohol group as acceptor	MF	19	700	0.920894	1	ENSMUSG00000002012;ENSMUSG00000020032;ENSMUSG00000020990;ENSMUSG00000024617;ENSMUSG00000025175;ENSMUSG00000028876;ENSMUSG00000029053;ENSMUSG00000029403;ENSMUSG00000030110;ENSMUSG00000030228;ENSMUSG00000031284;ENSMUSG00000031853;ENSMUSG00000032500;ENSMUSG00000032936;ENSMUSG00000046854;ENSMUSG00000053693;ENSMUSG00000055540;ENSMUSG00000061578;ENSMUSG00000078816
GO:0016791	phosphatase activity	MF	6	269	0.924643	1	ENSMUSG00000028528;ENSMUSG00000034570;ENSMUSG00000037887;ENSMUSG00000039431;ENSMUSG00000039661;ENSMUSG00000044667
GO:0016747	acyltransferase activity, transferring groups other than amino-acyl groups	MF	5	233	0.925027	1	ENSMUSG00000030004;ENSMUSG00000037686;ENSMUSG00000046610;ENSMUSG00000048483;ENSMUSG00000050211
GO:0003724	RNA helicase activity	MF	1	71	0.926108	1	ENSMUSG00000054003
GO:0016757	glycosyltransferase activity	MF	6	270	0.92618	1	ENSMUSG00000019888;ENSMUSG00000021903;ENSMUSG00000033316;ENSMUSG00000045625;ENSMUSG00000051650;ENSMUSG00000056812
GO:0016922	nuclear receptor binding	MF	3	158	0.926687	1	ENSMUSG00000017491;ENSMUSG00000019768;ENSMUSG00000028927
GO:0042803	protein homodimerization activity	MF	21	772	0.928769	1	ENSMUSG00000002985;ENSMUSG00000016150;ENSMUSG00000017639;ENSMUSG00000021573;ENSMUSG00000022144;ENSMUSG00000023328;ENSMUSG00000024261;ENSMUSG00000024617;ENSMUSG00000026866;ENSMUSG00000027820;ENSMUSG00000027849;ENSMUSG00000028927;ENSMUSG00000029651;ENSMUSG00000030350;ENSMUSG00000031997;ENSMUSG00000032087;ENSMUSG00000036634;ENSMUSG00000045318;ENSMUSG00000057228;ENSMUSG00000074736;ENSMUSG00000110195
GO:1990841	promoter-specific chromatin binding	MF	1	72	0.928775	1	ENSMUSG00000019768
GO:0004527	exonuclease activity	MF	1	73	0.931346	1	ENSMUSG00000052160
GO:0008080	N-acetyltransferase activity	MF	1	73	0.931346	1	ENSMUSG00000030004
GO:0008186	ATP-dependent activity, acting on RNA	MF	1	73	0.931346	1	ENSMUSG00000054003
GO:0019210	kinase inhibitor activity	MF	1	73	0.931346	1	ENSMUSG00000025855
GO:0003697	single-stranded DNA binding	MF	2	121	0.934975	1	ENSMUSG00000031099;ENSMUSG00000076617
GO:0140104	molecular carrier activity	MF	1	75	0.936213	1	ENSMUSG00000022037
GO:0008168	methyltransferase activity	MF	4	204	0.938442	1	ENSMUSG00000003477;ENSMUSG00000030350;ENSMUSG00000051062;ENSMUSG00000069378
GO:0004721	phosphoprotein phosphatase activity	MF	3	166	0.940654	1	ENSMUSG00000028528;ENSMUSG00000037887;ENSMUSG00000039661
GO:0051087	chaperone binding	MF	2	126	0.944074	1	ENSMUSG00000030708;ENSMUSG00000040907
GO:0051020	GTPase binding	MF	7	321	0.945695	1	ENSMUSG00000010136;ENSMUSG00000017639;ENSMUSG00000025885;ENSMUSG00000029608;ENSMUSG00000031284;ENSMUSG00000032356;ENSMUSG00000041670
GO:0016712	oxidoreductase activity, acting on paired donors, with incorporation or reduction of molecular oxygen, reduced flavin or flavoprotein as one donor, and incorporation of one atom of oxygen	MF	1	81	0.948841	1	ENSMUSG00000024292
GO:0035064	methylated histone binding	MF	2	129	0.948938	1	ENSMUSG00000005045;ENSMUSG00000035576
GO:0060090	molecular adaptor activity	MF	12	501	0.950661	1	ENSMUSG00000020396;ENSMUSG00000020686;ENSMUSG00000027273;ENSMUSG00000027438;ENSMUSG00000030098;ENSMUSG00000030806;ENSMUSG00000031840;ENSMUSG00000036964;ENSMUSG00000038738;ENSMUSG00000047495;ENSMUSG00000048782;ENSMUSG00000053161
GO:0032559	adenyl ribonucleotide binding	MF	45	1556	0.951271	1	ENSMUSG00000000308;ENSMUSG00000002012;ENSMUSG00000004187;ENSMUSG00000005045;ENSMUSG00000018474;ENSMUSG00000020032;ENSMUSG00000020990;ENSMUSG00000021879;ENSMUSG00000021983;ENSMUSG00000022840;ENSMUSG00000024617;ENSMUSG00000025175;ENSMUSG00000025422;ENSMUSG00000025855;ENSMUSG00000025885;ENSMUSG00000026301;ENSMUSG00000026764;ENSMUSG00000028876;ENSMUSG00000029053;ENSMUSG00000029403;ENSMUSG00000030110;…
GO:0140034	methylation-dependent protein binding	MF	2	131	0.951954	1	ENSMUSG00000005045;ENSMUSG00000035576
GO:0016741	transferase activity, transferring one-carbon groups	MF	4	215	0.952973	1	ENSMUSG00000003477;ENSMUSG00000030350;ENSMUSG00000051062;ENSMUSG00000069378
GO:0048029	monosaccharide binding	MF	1	86	0.957435	1	ENSMUSG00000051906
GO:0030554	adenyl nucleotide binding	MF	45	1570	0.957821	1	ENSMUSG00000000308;ENSMUSG00000002012;ENSMUSG00000004187;ENSMUSG00000005045;ENSMUSG00000018474;ENSMUSG00000020032;ENSMUSG00000020990;ENSMUSG00000021879;ENSMUSG00000021983;ENSMUSG00000022840;ENSMUSG00000024617;ENSMUSG00000025175;ENSMUSG00000025422;ENSMUSG00000025855;ENSMUSG00000025885;ENSMUSG00000026301;ENSMUSG00000026764;ENSMUSG00000028876;ENSMUSG00000029053;ENSMUSG00000029403;ENSMUSG00000030110;…
GO:0001221	transcription coregulator binding	MF	2	137	0.960013	1	ENSMUSG00000019768;ENSMUSG00000026751
GO:0005524	ATP binding	MF	42	1484	0.960854	1	ENSMUSG00000000308;ENSMUSG00000002012;ENSMUSG00000004187;ENSMUSG00000005045;ENSMUSG00000018474;ENSMUSG00000020032;ENSMUSG00000020990;ENSMUSG00000021879;ENSMUSG00000021983;ENSMUSG00000022840;ENSMUSG00000024617;ENSMUSG00000025175;ENSMUSG00000025422;ENSMUSG00000025885;ENSMUSG00000026301;ENSMUSG00000026764;ENSMUSG00000028876;ENSMUSG00000029053;ENSMUSG00000029403;ENSMUSG00000030110;ENSMUSG00000030302;…
GO:0019899	enzyme binding	MF	69	2313	0.961846	1	ENSMUSG00000000214;ENSMUSG00000001507;ENSMUSG00000002985;ENSMUSG00000003469;ENSMUSG00000004267;ENSMUSG00000005045;ENSMUSG00000010136;ENSMUSG00000011305;ENSMUSG00000011751;ENSMUSG00000016349;ENSMUSG00000017412;ENSMUSG00000017639;ENSMUSG00000017740;ENSMUSG00000019768;ENSMUSG00000020396;ENSMUSG00000020932;ENSMUSG00000021478;ENSMUSG00000021609;ENSMUSG00000022037;ENSMUSG00000022090;ENSMUSG00000022144;…
GO:0046983	protein dimerization activity	MF	31	1147	0.964755	1	ENSMUSG00000001507;ENSMUSG00000002985;ENSMUSG00000004961;ENSMUSG00000016150;ENSMUSG00000017639;ENSMUSG00000021573;ENSMUSG00000022144;ENSMUSG00000023328;ENSMUSG00000024261;ENSMUSG00000024617;ENSMUSG00000026866;ENSMUSG00000027820;ENSMUSG00000027849;ENSMUSG00000028927;ENSMUSG00000029651;ENSMUSG00000030350;ENSMUSG00000031997;ENSMUSG00000032087;ENSMUSG00000034107;ENSMUSG00000035864;ENSMUSG00000036634;…
GO:0002020	protease binding	MF	3	186	0.965509	1	ENSMUSG00000001507;ENSMUSG00000021609;ENSMUSG00000041607
GO:0140097	catalytic activity, acting on DNA	MF	4	228	0.966051	1	ENSMUSG00000005045;ENSMUSG00000018474;ENSMUSG00000031099;ENSMUSG00000052160
GO:0008234	cysteine-type peptidase activity	MF	3	188	0.967364	1	ENSMUSG00000020905;ENSMUSG00000050663;ENSMUSG00000074874
GO:0004843	thiol-dependent deubiquitinase	MF	1	94	0.968287	1	ENSMUSG00000020905
GO:0016772	transferase activity, transferring phosphorus-containing groups	MF	24	935	0.970629	1	ENSMUSG00000000308;ENSMUSG00000002012;ENSMUSG00000020032;ENSMUSG00000020990;ENSMUSG00000024617;ENSMUSG00000025175;ENSMUSG00000028876;ENSMUSG00000029053;ENSMUSG00000029403;ENSMUSG00000030110;ENSMUSG00000030228;ENSMUSG00000031284;ENSMUSG00000031853;ENSMUSG00000032500;ENSMUSG00000032936;ENSMUSG00000036551;ENSMUSG00000041323;ENSMUSG00000046854;ENSMUSG00000053693;ENSMUSG00000055540;ENSMUSG00000059891;…
GO:0003727	single-stranded RNA binding	MF	1	97	0.971602	1	ENSMUSG00000034949
GO:0043130	ubiquitin binding	MF	1	97	0.971602	1	ENSMUSG00000043621
GO:0101005	deubiquitinase activity	MF	1	99	0.973618	1	ENSMUSG00000020905
GO:0016491	oxidoreductase activity	MF	19	780	0.974903	1	ENSMUSG00000000214;ENSMUSG00000012428;ENSMUSG00000015970;ENSMUSG00000020377;ENSMUSG00000020673;ENSMUSG00000020892;ENSMUSG00000024292;ENSMUSG00000033579;ENSMUSG00000033715;ENSMUSG00000034450;ENSMUSG00000041660;ENSMUSG00000046378;ENSMUSG00000046844;ENSMUSG00000047155;ENSMUSG00000050195;ENSMUSG00000053914;ENSMUSG00000071551;ENSMUSG00000074207;ENSMUSG00000075296
GO:0140677	molecular function activator activity	MF	3	198	0.975309	1	ENSMUSG00000002985;ENSMUSG00000020377;ENSMUSG00000031840
GO:0019887	protein kinase regulator activity	MF	4	243	0.976908	1	ENSMUSG00000025422;ENSMUSG00000025855;ENSMUSG00000048583;ENSMUSG00000090071
GO:0016407	acetyltransferase activity	MF	1	103	0.97723	1	ENSMUSG00000030004
GO:0004197	cysteine-type endopeptidase activity	MF	1	105	0.978846	1	ENSMUSG00000074874
GO:0031490	chromatin DNA binding	MF	1	105	0.978846	1	ENSMUSG00000053914
GO:0030527	structural constituent of chromatin	MF	1	109	0.981743	1	ENSMUSG00000060981
GO:0004518	nuclease activity	MF	3	209	0.981917	1	ENSMUSG00000022468;ENSMUSG00000032372;ENSMUSG00000052160
GO:0061629	RNA polymerase II-specific DNA-binding transcription factor binding	MF	7	380	0.984708	1	ENSMUSG00000017491;ENSMUSG00000019768;ENSMUSG00000021095;ENSMUSG00000028927;ENSMUSG00000031099;ENSMUSG00000039661;ENSMUSG00000074643
GO:0019783	ubiquitin-like protein-specific protease activity	MF	1	118	0.986895	1	ENSMUSG00000020905
GO:0004540	ribonuclease activity	MF	1	119	0.987369	1	ENSMUSG00000022468
GO:0032182	ubiquitin-like protein binding	MF	1	120	0.987826	1	ENSMUSG00000043621
GO:0005126	cytokine receptor binding	MF	5	316	0.989684	1	ENSMUSG00000022144;ENSMUSG00000026875;ENSMUSG00000044748;ENSMUSG00000049107;ENSMUSG00000052336
GO:0061630	ubiquitin protein ligase activity	MF	5	317	0.989945	1	ENSMUSG00000010086;ENSMUSG00000021301;ENSMUSG00000036964;ENSMUSG00000047746;ENSMUSG00000090113
GO:0019207	kinase regulator activity	MF	4	275	0.990147	1	ENSMUSG00000025422;ENSMUSG00000025855;ENSMUSG00000048583;ENSMUSG00000090071
GO:0034987	immunoglobulin receptor binding	MF	1	127	0.990594	1	ENSMUSG00000076617
GO:0004519	endonuclease activity	MF	1	132	0.992177	1	ENSMUSG00000022468
GO:0061659	ubiquitin-like protein ligase activity	MF	5	329	0.99262	1	ENSMUSG00000010086;ENSMUSG00000021301;ENSMUSG00000036964;ENSMUSG00000047746;ENSMUSG00000090113
GO:0016788	hydrolase activity, acting on ester bonds	MF	16	755	0.993429	1	ENSMUSG00000022468;ENSMUSG00000023328;ENSMUSG00000028528;ENSMUSG00000032372;ENSMUSG00000034570;ENSMUSG00000037686;ENSMUSG00000037887;ENSMUSG00000039431;ENSMUSG00000039661;ENSMUSG00000040543;ENSMUSG00000042540;ENSMUSG00000044667;ENSMUSG00000050211;ENSMUSG00000052160;ENSMUSG00000059173;ENSMUSG00000110195
GO:0004930	G protein-coupled receptor activity	MF	52	1954	0.993522	1	ENSMUSG00000020123;ENSMUSG00000020591;ENSMUSG00000021478;ENSMUSG00000023192;ENSMUSG00000024211;ENSMUSG00000024907;ENSMUSG00000025946;ENSMUSG00000026271;ENSMUSG00000026424;ENSMUSG00000027335;ENSMUSG00000027568;ENSMUSG00000027584;ENSMUSG00000028172;ENSMUSG00000029530;ENSMUSG00000031212;ENSMUSG00000031932;ENSMUSG00000032259;ENSMUSG00000032773;ENSMUSG00000033774;ENSMUSG00000035773;ENSMUSG00000036357;…
GO:0042826	histone deacetylase binding	MF	1	138	0.99373	1	ENSMUSG00000005045
GO:0003682	chromatin binding	MF	12	614	0.994047	1	ENSMUSG00000005045;ENSMUSG00000006362;ENSMUSG00000018474;ENSMUSG00000019768;ENSMUSG00000022510;ENSMUSG00000026751;ENSMUSG00000029712;ENSMUSG00000031099;ENSMUSG00000035576;ENSMUSG00000041911;ENSMUSG00000053914;ENSMUSG00000057455
GO:0001228	DNA-binding transcription activator activity, RNA polymerase II-specific	MF	9	510	0.995259	1	ENSMUSG00000016458;ENSMUSG00000019768;ENSMUSG00000022510;ENSMUSG00000026572;ENSMUSG00000029755;ENSMUSG00000032372;ENSMUSG00000045903;ENSMUSG00000052271;ENSMUSG00000061911
GO:0001216	DNA-binding transcription activator activity	MF	9	516	0.995861	1	ENSMUSG00000016458;ENSMUSG00000019768;ENSMUSG00000022510;ENSMUSG00000026572;ENSMUSG00000029755;ENSMUSG00000032372;ENSMUSG00000045903;ENSMUSG00000052271;ENSMUSG00000061911
GO:0140297	DNA-binding transcription factor binding	MF	9	527	0.996781	1	ENSMUSG00000017491;ENSMUSG00000019768;ENSMUSG00000021095;ENSMUSG00000028927;ENSMUSG00000029413;ENSMUSG00000031099;ENSMUSG00000034245;ENSMUSG00000039661;ENSMUSG00000074643
GO:0004842	ubiquitin-protein transferase activity	MF	6	419	0.99783	1	ENSMUSG00000010086;ENSMUSG00000021301;ENSMUSG00000036964;ENSMUSG00000039372;ENSMUSG00000047746;ENSMUSG00000090113
GO:0140030	modification-dependent protein binding	MF	2	231	0.998041	1	ENSMUSG00000005045;ENSMUSG00000035576
GO:0016874	ligase activity	MF	1	170	0.998075	1	ENSMUSG00000038756
GO:0016853	isomerase activity	MF	1	172	0.998212	1	ENSMUSG00000020892
GO:0140096	catalytic activity, acting on a protein	MF	60	2319	0.998384	1	ENSMUSG00000001520;ENSMUSG00000002012;ENSMUSG00000002633;ENSMUSG00000006179;ENSMUSG00000010086;ENSMUSG00000015405;ENSMUSG00000019278;ENSMUSG00000019888;ENSMUSG00000020032;ENSMUSG00000020323;ENSMUSG00000020905;ENSMUSG00000020990;ENSMUSG00000021301;ENSMUSG00000021903;ENSMUSG00000022468;ENSMUSG00000024171;ENSMUSG00000024617;ENSMUSG00000025175;ENSMUSG00000026247;ENSMUSG00000027419;ENSMUSG00000027612;…
GO:0008134	transcription factor binding	MF	11	643	0.998603	1	ENSMUSG00000017491;ENSMUSG00000019768;ENSMUSG00000021095;ENSMUSG00000026751;ENSMUSG00000028927;ENSMUSG00000029413;ENSMUSG00000031099;ENSMUSG00000034245;ENSMUSG00000039661;ENSMUSG00000048826;ENSMUSG00000074643
GO:0042393	histone binding	MF	3	298	0.998731	1	ENSMUSG00000005045;ENSMUSG00000018474;ENSMUSG00000035576
GO:0019787	ubiquitin-like protein transferase activity	MF	6	440	0.998752	1	ENSMUSG00000010086;ENSMUSG00000021301;ENSMUSG00000036964;ENSMUSG00000039372;ENSMUSG00000047746;ENSMUSG00000090113
GO:0003714	transcription corepressor activity	MF	1	186	0.998934	1	ENSMUSG00000006362
GO:0031625	ubiquitin protein ligase binding	MF	3	319	0.99934	1	ENSMUSG00000022037;ENSMUSG00000022090;ENSMUSG00000026875
GO:0016740	transferase activity	MF	56	2288	0.999589	1	ENSMUSG00000000308;ENSMUSG00000002012;ENSMUSG00000002633;ENSMUSG00000003477;ENSMUSG00000010086;ENSMUSG00000018865;ENSMUSG00000019232;ENSMUSG00000019888;ENSMUSG00000020032;ENSMUSG00000020377;ENSMUSG00000020990;ENSMUSG00000021301;ENSMUSG00000021903;ENSMUSG00000024617;ENSMUSG00000025175;ENSMUSG00000027221;ENSMUSG00000027875;ENSMUSG00000028876;ENSMUSG00000029053;ENSMUSG00000029403;ENSMUSG00000030004;…
GO:0001227	DNA-binding transcription repressor activity, RNA polymerase II-specific	MF	3	339	0.999649	1	ENSMUSG00000021095;ENSMUSG00000048385;ENSMUSG00000061911
GO:0044389	ubiquitin-like protein ligase binding	MF	3	339	0.999649	1	ENSMUSG00000022037;ENSMUSG00000022090;ENSMUSG00000026875
GO:0001217	DNA-binding transcription repressor activity	MF	3	342	0.999681	1	ENSMUSG00000021095;ENSMUSG00000048385;ENSMUSG00000061911
GO:0000981	DNA-binding transcription factor activity, RNA polymerase II-specific	MF	26	1280	0.999695	1	ENSMUSG00000016458;ENSMUSG00000017491;ENSMUSG00000019768;ENSMUSG00000021095;ENSMUSG00000022510;ENSMUSG00000026572;ENSMUSG00000026751;ENSMUSG00000026890;ENSMUSG00000028736;ENSMUSG00000029754;ENSMUSG00000029755;ENSMUSG00000029844;ENSMUSG00000031374;ENSMUSG00000032372;ENSMUSG00000033740;ENSMUSG00000040148;ENSMUSG00000041911;ENSMUSG00000045903;ENSMUSG00000048385;ENSMUSG00000048387;ENSMUSG00000050100;…
GO:0140098	catalytic activity, acting on RNA	MF	3	356	0.999796	1	ENSMUSG00000022468;ENSMUSG00000051062;ENSMUSG00000054003
GO:0016503	pheromone receptor activity	MF	1	236	0.999833	1	ENSMUSG00000095430
GO:0003824	catalytic activity	MF	163	5693	0.999846	1	ENSMUSG00000000214;ENSMUSG00000000308;ENSMUSG00000001520;ENSMUSG00000002012;ENSMUSG00000002633;ENSMUSG00000003477;ENSMUSG00000004267;ENSMUSG00000005045;ENSMUSG00000006179;ENSMUSG00000010086;ENSMUSG00000012428;ENSMUSG00000015405;ENSMUSG00000015970;ENSMUSG00000016349;ENSMUSG00000018474;ENSMUSG00000018865;ENSMUSG00000019232;ENSMUSG00000019278;ENSMUSG00000019888;ENSMUSG00000020032;ENSMUSG00000020323;…
GO:0003700	DNA-binding transcription factor activity	MF	27	1353	0.999848	1	ENSMUSG00000016458;ENSMUSG00000017491;ENSMUSG00000019768;ENSMUSG00000021095;ENSMUSG00000022510;ENSMUSG00000026572;ENSMUSG00000026751;ENSMUSG00000026890;ENSMUSG00000028736;ENSMUSG00000029754;ENSMUSG00000029755;ENSMUSG00000029844;ENSMUSG00000031374;ENSMUSG00000032372;ENSMUSG00000032652;ENSMUSG00000033740;ENSMUSG00000040148;ENSMUSG00000041911;ENSMUSG00000045903;ENSMUSG00000048385;ENSMUSG00000048387;…
GO:0140640	catalytic activity, acting on a nucleic acid	MF	7	565	0.999856	1	ENSMUSG00000005045;ENSMUSG00000018474;ENSMUSG00000022468;ENSMUSG00000031099;ENSMUSG00000051062;ENSMUSG00000052160;ENSMUSG00000054003
GO:0003723	RNA binding	MF	22	1200	0.99992	1	ENSMUSG00000008658;ENSMUSG00000010592;ENSMUSG00000016349;ENSMUSG00000016458;ENSMUSG00000022468;ENSMUSG00000022696;ENSMUSG00000024268;ENSMUSG00000025576;ENSMUSG00000028137;ENSMUSG00000032297;ENSMUSG00000034949;ENSMUSG00000039717;ENSMUSG00000039860;ENSMUSG00000051062;ENSMUSG00000052551;ENSMUSG00000054003;ENSMUSG00000054034;ENSMUSG00000062488;ENSMUSG00000063646;ENSMUSG00000063919;ENSMUSG00000074896;…
GO:0003713	transcription coactivator activity	MF	1	265	0.999943	1	ENSMUSG00000061911
GO:0000978	RNA polymerase II cis-regulatory region sequence-specific DNA binding	MF	19	1110	0.999954	1	ENSMUSG00000016458;ENSMUSG00000017491;ENSMUSG00000019768;ENSMUSG00000021095;ENSMUSG00000022510;ENSMUSG00000026572;ENSMUSG00000026751;ENSMUSG00000028736;ENSMUSG00000029754;ENSMUSG00000029755;ENSMUSG00000031374;ENSMUSG00000033740;ENSMUSG00000041911;ENSMUSG00000045903;ENSMUSG00000048385;ENSMUSG00000052271;ENSMUSG00000059213;ENSMUSG00000061911;ENSMUSG00000068859
GO:0000987	cis-regulatory region sequence-specific DNA binding	MF	19	1133	0.999972	1	ENSMUSG00000016458;ENSMUSG00000017491;ENSMUSG00000019768;ENSMUSG00000021095;ENSMUSG00000022510;ENSMUSG00000026572;ENSMUSG00000026751;ENSMUSG00000028736;ENSMUSG00000029754;ENSMUSG00000029755;ENSMUSG00000031374;ENSMUSG00000033740;ENSMUSG00000041911;ENSMUSG00000045903;ENSMUSG00000048385;ENSMUSG00000052271;ENSMUSG00000059213;ENSMUSG00000061911;ENSMUSG00000068859
GO:0000977	RNA polymerase II transcription regulatory region sequence-specific DNA binding	MF	23	1324	0.999987	1	ENSMUSG00000016458;ENSMUSG00000017491;ENSMUSG00000019768;ENSMUSG00000021095;ENSMUSG00000022510;ENSMUSG00000026572;ENSMUSG00000026751;ENSMUSG00000026890;ENSMUSG00000028736;ENSMUSG00000029754;ENSMUSG00000029755;ENSMUSG00000031374;ENSMUSG00000033740;ENSMUSG00000040148;ENSMUSG00000041911;ENSMUSG00000045903;ENSMUSG00000048385;ENSMUSG00000048387;ENSMUSG00000050100;ENSMUSG00000052271;ENSMUSG00000059213;…
GO:0000976	transcription cis-regulatory region binding	MF	24	1421	0.999996	1	ENSMUSG00000016458;ENSMUSG00000017491;ENSMUSG00000018474;ENSMUSG00000019768;ENSMUSG00000021095;ENSMUSG00000022510;ENSMUSG00000026572;ENSMUSG00000026751;ENSMUSG00000026890;ENSMUSG00000028736;ENSMUSG00000029754;ENSMUSG00000029755;ENSMUSG00000031374;ENSMUSG00000033740;ENSMUSG00000040148;ENSMUSG00000041911;ENSMUSG00000045903;ENSMUSG00000048385;ENSMUSG00000048387;ENSMUSG00000050100;ENSMUSG00000052271;…
GO:0001067	transcription regulatory region nucleic acid binding	MF	24	1425	0.999997	1	ENSMUSG00000016458;ENSMUSG00000017491;ENSMUSG00000018474;ENSMUSG00000019768;ENSMUSG00000021095;ENSMUSG00000022510;ENSMUSG00000026572;ENSMUSG00000026751;ENSMUSG00000026890;ENSMUSG00000028736;ENSMUSG00000029754;ENSMUSG00000029755;ENSMUSG00000031374;ENSMUSG00000033740;ENSMUSG00000040148;ENSMUSG00000041911;ENSMUSG00000045903;ENSMUSG00000048385;ENSMUSG00000048387;ENSMUSG00000050100;ENSMUSG00000052271;…
GO:0003712	transcription coregulator activity	MF	3	484	0.999997	1	ENSMUSG00000006362;ENSMUSG00000061911;ENSMUSG00000091002
GO:1990837	sequence-specific double-stranded DNA binding	MF	24	1490	0.999999	1	ENSMUSG00000016458;ENSMUSG00000017491;ENSMUSG00000018474;ENSMUSG00000019768;ENSMUSG00000021095;ENSMUSG00000022510;ENSMUSG00000026572;ENSMUSG00000026751;ENSMUSG00000026890;ENSMUSG00000028736;ENSMUSG00000029754;ENSMUSG00000029755;ENSMUSG00000031374;ENSMUSG00000033740;ENSMUSG00000040148;ENSMUSG00000041911;ENSMUSG00000045903;ENSMUSG00000048385;ENSMUSG00000048387;ENSMUSG00000050100;ENSMUSG00000052271;…
GO:0043565	sequence-specific DNA binding	MF	25	1594	1	1	ENSMUSG00000016458;ENSMUSG00000017491;ENSMUSG00000018474;ENSMUSG00000019768;ENSMUSG00000021095;ENSMUSG00000022510;ENSMUSG00000026572;ENSMUSG00000026751;ENSMUSG00000026890;ENSMUSG00000028736;ENSMUSG00000029754;ENSMUSG00000029755;ENSMUSG00000029844;ENSMUSG00000031374;ENSMUSG00000033740;ENSMUSG00000040148;ENSMUSG00000041911;ENSMUSG00000045903;ENSMUSG00000048385;ENSMUSG00000048387;ENSMUSG00000050100;…
GO:0003690	double-stranded DNA binding	MF	24	1590	1	1	ENSMUSG00000016458;ENSMUSG00000017491;ENSMUSG00000018474;ENSMUSG00000019768;ENSMUSG00000021095;ENSMUSG00000022510;ENSMUSG00000026572;ENSMUSG00000026751;ENSMUSG00000026890;ENSMUSG00000028736;ENSMUSG00000029754;ENSMUSG00000029755;ENSMUSG00000031374;ENSMUSG00000033740;ENSMUSG00000040148;ENSMUSG00000041911;ENSMUSG00000045903;ENSMUSG00000048385;ENSMUSG00000048387;ENSMUSG00000050100;ENSMUSG00000052271;…
GO:0140110	transcription regulator activity	MF	29	1820	1	1	ENSMUSG00000006362;ENSMUSG00000016458;ENSMUSG00000017491;ENSMUSG00000019768;ENSMUSG00000021095;ENSMUSG00000022510;ENSMUSG00000026572;ENSMUSG00000026751;ENSMUSG00000026890;ENSMUSG00000028736;ENSMUSG00000029754;ENSMUSG00000029755;ENSMUSG00000029844;ENSMUSG00000031374;ENSMUSG00000032372;ENSMUSG00000032652;ENSMUSG00000033740;ENSMUSG00000040148;ENSMUSG00000041911;ENSMUSG00000045903;ENSMUSG00000048385;…
GO:1901363	heterocyclic compound binding	MF	138	5663	1	1	ENSMUSG00000000214;ENSMUSG00000000308;ENSMUSG00000002012;ENSMUSG00000004187;ENSMUSG00000005045;ENSMUSG00000008658;ENSMUSG00000010086;ENSMUSG00000010592;ENSMUSG00000010803;ENSMUSG00000012428;ENSMUSG00000015970;ENSMUSG00000016349;ENSMUSG00000016458;ENSMUSG00000017491;ENSMUSG00000018474;ENSMUSG00000019232;ENSMUSG00000019768;ENSMUSG00000020032;ENSMUSG00000020673;ENSMUSG00000020990;ENSMUSG00000021066;…
GO:0097159	organic cyclic compound binding	MF	140	5749	1	1	ENSMUSG00000000214;ENSMUSG00000000308;ENSMUSG00000002012;ENSMUSG00000004187;ENSMUSG00000005045;ENSMUSG00000008658;ENSMUSG00000010086;ENSMUSG00000010592;ENSMUSG00000010803;ENSMUSG00000012428;ENSMUSG00000015970;ENSMUSG00000016349;ENSMUSG00000016458;ENSMUSG00000017491;ENSMUSG00000018474;ENSMUSG00000019232;ENSMUSG00000019768;ENSMUSG00000020032;ENSMUSG00000020673;ENSMUSG00000020990;ENSMUSG00000021066;…
GO:0003677	DNA binding	MF	33	2405	1	1	ENSMUSG00000005045;ENSMUSG00000016458;ENSMUSG00000017491;ENSMUSG00000018474;ENSMUSG00000019768;ENSMUSG00000021095;ENSMUSG00000022510;ENSMUSG00000025576;ENSMUSG00000026572;ENSMUSG00000026751;ENSMUSG00000026890;ENSMUSG00000028736;ENSMUSG00000029754;ENSMUSG00000029755;ENSMUSG00000029844;ENSMUSG00000031099;ENSMUSG00000031374;ENSMUSG00000033740;ENSMUSG00000037492;ENSMUSG00000039391;ENSMUSG00000040148;…
GO:0003676	nucleic acid binding	MF	55	3542	1	1	ENSMUSG00000005045;ENSMUSG00000008658;ENSMUSG00000010592;ENSMUSG00000016349;ENSMUSG00000016458;ENSMUSG00000017491;ENSMUSG00000018474;ENSMUSG00000019768;ENSMUSG00000021095;ENSMUSG00000022468;ENSMUSG00000022510;ENSMUSG00000022696;ENSMUSG00000024268;ENSMUSG00000025576;ENSMUSG00000026572;ENSMUSG00000026751;ENSMUSG00000026890;ENSMUSG00000028137;ENSMUSG00000028736;ENSMUSG00000029754;ENSMUSG00000029755;…
GO:0003674	molecular_function	MF	744	20686	1	1	ENSMUSG00000000197;ENSMUSG00000000214;ENSMUSG00000000308;ENSMUSG00000000627;ENSMUSG00000001076;ENSMUSG00000001349;ENSMUSG00000001507;ENSMUSG00000001520;ENSMUSG00000002012;ENSMUSG00000002020;ENSMUSG00000002633;ENSMUSG00000002799;ENSMUSG00000002930;ENSMUSG00000002985;ENSMUSG00000003354;ENSMUSG00000003469;ENSMUSG00000003477;ENSMUSG00000003657;ENSMUSG00000003934;ENSMUSG00000004110;ENSMUSG00000004187;…
GO:0004984	olfactory receptor activity	MF	2	1156	1	1	ENSMUSG00000091468;ENSMUSG00000096822
GO:0043005	neuron projection	CC	177	1630	5.58e-43	3.67e-40	ENSMUSG00000000214;ENSMUSG00000000627;ENSMUSG00000001507;ENSMUSG00000002633;ENSMUSG00000002985;ENSMUSG00000003657;ENSMUSG00000004267;ENSMUSG00000004961;ENSMUSG00000006930;ENSMUSG00000007653;ENSMUSG00000008153;ENSMUSG00000008590;ENSMUSG00000010086;ENSMUSG00000010803;ENSMUSG00000011751;ENSMUSG00000016150;ENSMUSG00000017740;ENSMUSG00000018589;ENSMUSG00000019146;ENSMUSG00000019768;ENSMUSG00000019890;…
GO:0042995	cell projection	CC	231	2614	4.91e-42	1.61e-39	ENSMUSG00000000214;ENSMUSG00000000627;ENSMUSG00000001507;ENSMUSG00000002633;ENSMUSG00000002985;ENSMUSG00000003354;ENSMUSG00000003657;ENSMUSG00000004267;ENSMUSG00000004961;ENSMUSG00000006930;ENSMUSG00000007653;ENSMUSG00000008153;ENSMUSG00000008590;ENSMUSG00000010086;ENSMUSG00000010136;ENSMUSG00000010803;ENSMUSG00000011751;ENSMUSG00000015405;ENSMUSG00000016150;ENSMUSG00000017740;ENSMUSG00000018589;…
GO:0120025	plasma membrane bounded cell projection	CC	225	2514	1.13e-41	2.47e-39	ENSMUSG00000000214;ENSMUSG00000000627;ENSMUSG00000001507;ENSMUSG00000002633;ENSMUSG00000002985;ENSMUSG00000003354;ENSMUSG00000003657;ENSMUSG00000004267;ENSMUSG00000004961;ENSMUSG00000006930;ENSMUSG00000007653;ENSMUSG00000008153;ENSMUSG00000008590;ENSMUSG00000010086;ENSMUSG00000010136;ENSMUSG00000010803;ENSMUSG00000011751;ENSMUSG00000015405;ENSMUSG00000016150;ENSMUSG00000017740;ENSMUSG00000018589;…
GO:0045202	synapse	CC	174	1661	4.45e-40	7.31e-38	ENSMUSG00000000214;ENSMUSG00000000627;ENSMUSG00000001507;ENSMUSG00000002633;ENSMUSG00000002985;ENSMUSG00000003657;ENSMUSG00000003934;ENSMUSG00000004267;ENSMUSG00000004961;ENSMUSG00000006930;ENSMUSG00000007021;ENSMUSG00000007653;ENSMUSG00000008153;ENSMUSG00000008590;ENSMUSG00000010086;ENSMUSG00000010803;ENSMUSG00000016349;ENSMUSG00000017412;ENSMUSG00000017740;ENSMUSG00000018589;ENSMUSG00000019146;…
GO:0036477	somatodendritic compartment	CC	133	1119	7.74e-36	1.02e-33	ENSMUSG00000000214;ENSMUSG00000000308;ENSMUSG00000000627;ENSMUSG00000002633;ENSMUSG00000002985;ENSMUSG00000003657;ENSMUSG00000004267;ENSMUSG00000004961;ENSMUSG00000006930;ENSMUSG00000008153;ENSMUSG00000008590;ENSMUSG00000010086;ENSMUSG00000010803;ENSMUSG00000011751;ENSMUSG00000016349;ENSMUSG00000017740;ENSMUSG00000019146;ENSMUSG00000019768;ENSMUSG00000019890;ENSMUSG00000020396;ENSMUSG00000020436;…
GO:0030054	cell junction	CC	198	2278	2.95e-34	3.23e-32	ENSMUSG00000000214;ENSMUSG00000000627;ENSMUSG00000001507;ENSMUSG00000002633;ENSMUSG00000002985;ENSMUSG00000003657;ENSMUSG00000003934;ENSMUSG00000004267;ENSMUSG00000004961;ENSMUSG00000006930;ENSMUSG00000007021;ENSMUSG00000007653;ENSMUSG00000008153;ENSMUSG00000008590;ENSMUSG00000010086;ENSMUSG00000010803;ENSMUSG00000011751;ENSMUSG00000016349;ENSMUSG00000017412;ENSMUSG00000017740;ENSMUSG00000018589;…
GO:0030424	axon	CC	105	792	3.37e-32	3.16e-30	ENSMUSG00000000214;ENSMUSG00000001507;ENSMUSG00000002633;ENSMUSG00000003657;ENSMUSG00000004267;ENSMUSG00000004961;ENSMUSG00000006930;ENSMUSG00000008590;ENSMUSG00000011751;ENSMUSG00000019146;ENSMUSG00000019768;ENSMUSG00000019890;ENSMUSG00000020396;ENSMUSG00000020436;ENSMUSG00000021066;ENSMUSG00000021478;ENSMUSG00000021609;ENSMUSG00000021680;ENSMUSG00000022037;ENSMUSG00000022044;ENSMUSG00000022212;…
GO:0044297	cell body	CC	104	832	1.04e-29	8.58e-28	ENSMUSG00000000214;ENSMUSG00000000308;ENSMUSG00000000627;ENSMUSG00000002633;ENSMUSG00000002985;ENSMUSG00000004267;ENSMUSG00000004961;ENSMUSG00000008590;ENSMUSG00000010086;ENSMUSG00000011751;ENSMUSG00000016349;ENSMUSG00000017740;ENSMUSG00000019768;ENSMUSG00000019890;ENSMUSG00000020396;ENSMUSG00000020591;ENSMUSG00000020704;ENSMUSG00000020932;ENSMUSG00000021478;ENSMUSG00000021609;ENSMUSG00000021680;…
GO:0097060	synaptic membrane	CC	78	485	1.41e-29	1.03e-27	ENSMUSG00000000627;ENSMUSG00000001507;ENSMUSG00000003934;ENSMUSG00000004267;ENSMUSG00000007653;ENSMUSG00000008153;ENSMUSG00000008590;ENSMUSG00000010803;ENSMUSG00000018589;ENSMUSG00000019146;ENSMUSG00000020436;ENSMUSG00000021478;ENSMUSG00000021609;ENSMUSG00000023011;ENSMUSG00000023192;ENSMUSG00000023328;ENSMUSG00000024211;ENSMUSG00000024617;ENSMUSG00000026787;ENSMUSG00000026824;ENSMUSG00000026825;…
GO:0043025	neuronal cell body	CC	95	746	9.27e-28	6.09e-26	ENSMUSG00000000214;ENSMUSG00000000308;ENSMUSG00000000627;ENSMUSG00000002633;ENSMUSG00000002985;ENSMUSG00000004267;ENSMUSG00000004961;ENSMUSG00000008590;ENSMUSG00000010086;ENSMUSG00000011751;ENSMUSG00000016349;ENSMUSG00000017740;ENSMUSG00000019768;ENSMUSG00000019890;ENSMUSG00000020396;ENSMUSG00000020591;ENSMUSG00000020704;ENSMUSG00000021478;ENSMUSG00000021609;ENSMUSG00000021680;ENSMUSG00000022076;…
GO:0097447	dendritic tree	CC	96	802	5.67e-26	3.39e-24	ENSMUSG00000000214;ENSMUSG00000000627;ENSMUSG00000002633;ENSMUSG00000002985;ENSMUSG00000003657;ENSMUSG00000006930;ENSMUSG00000008153;ENSMUSG00000010803;ENSMUSG00000017740;ENSMUSG00000020396;ENSMUSG00000020436;ENSMUSG00000020591;ENSMUSG00000020704;ENSMUSG00000021478;ENSMUSG00000021680;ENSMUSG00000022037;ENSMUSG00000022076;ENSMUSG00000022208;ENSMUSG00000022212;ENSMUSG00000022510;ENSMUSG00000023192;…
GO:0030425	dendrite	CC	94	800	7.75e-25	4.24e-23	ENSMUSG00000000214;ENSMUSG00000000627;ENSMUSG00000002633;ENSMUSG00000002985;ENSMUSG00000003657;ENSMUSG00000006930;ENSMUSG00000008153;ENSMUSG00000010803;ENSMUSG00000017740;ENSMUSG00000020396;ENSMUSG00000020436;ENSMUSG00000020591;ENSMUSG00000020704;ENSMUSG00000021478;ENSMUSG00000021680;ENSMUSG00000022037;ENSMUSG00000022076;ENSMUSG00000022208;ENSMUSG00000022212;ENSMUSG00000022510;ENSMUSG00000023192;…
GO:0098793	presynapse	CC	90	744	1.08e-24	5.46e-23	ENSMUSG00000000214;ENSMUSG00000001507;ENSMUSG00000002633;ENSMUSG00000003657;ENSMUSG00000003934;ENSMUSG00000004961;ENSMUSG00000006930;ENSMUSG00000007021;ENSMUSG00000007653;ENSMUSG00000010086;ENSMUSG00000017412;ENSMUSG00000019768;ENSMUSG00000019890;ENSMUSG00000020848;ENSMUSG00000021478;ENSMUSG00000021609;ENSMUSG00000021680;ENSMUSG00000021700;ENSMUSG00000023192;ENSMUSG00000023328;ENSMUSG00000024211;…
GO:0098794	postsynapse	CC	94	863	1.92e-22	9e-21	ENSMUSG00000000627;ENSMUSG00000001507;ENSMUSG00000003934;ENSMUSG00000006930;ENSMUSG00000007653;ENSMUSG00000008153;ENSMUSG00000008590;ENSMUSG00000010086;ENSMUSG00000010803;ENSMUSG00000018589;ENSMUSG00000019146;ENSMUSG00000020396;ENSMUSG00000020436;ENSMUSG00000020704;ENSMUSG00000021478;ENSMUSG00000021573;ENSMUSG00000021609;ENSMUSG00000022099;ENSMUSG00000022296;ENSMUSG00000023011;ENSMUSG00000023328;…
GO:0098590	plasma membrane region	CC	123	1420	1.51e-20	6.61e-19	ENSMUSG00000000627;ENSMUSG00000001507;ENSMUSG00000003934;ENSMUSG00000004267;ENSMUSG00000007034;ENSMUSG00000007653;ENSMUSG00000008153;ENSMUSG00000008590;ENSMUSG00000010154;ENSMUSG00000010803;ENSMUSG00000015405;ENSMUSG00000017639;ENSMUSG00000017740;ENSMUSG00000018589;ENSMUSG00000019146;ENSMUSG00000019278;ENSMUSG00000020436;ENSMUSG00000021478;ENSMUSG00000021565;ENSMUSG00000021609;ENSMUSG00000021750;…
GO:0045211	postsynaptic membrane	CC	52	332	1.73e-19	7.12e-18	ENSMUSG00000000627;ENSMUSG00000001507;ENSMUSG00000003934;ENSMUSG00000007653;ENSMUSG00000008153;ENSMUSG00000008590;ENSMUSG00000010803;ENSMUSG00000018589;ENSMUSG00000019146;ENSMUSG00000020436;ENSMUSG00000021478;ENSMUSG00000021609;ENSMUSG00000023011;ENSMUSG00000023328;ENSMUSG00000024617;ENSMUSG00000026959;ENSMUSG00000027950;ENSMUSG00000028280;ENSMUSG00000029054;ENSMUSG00000029608;ENSMUSG00000030098;…
GO:0071944	cell periphery	CC	362	7009	3.82e-18	1.48e-16	ENSMUSG00000000197;ENSMUSG00000000214;ENSMUSG00000000627;ENSMUSG00000001507;ENSMUSG00000002633;ENSMUSG00000002799;ENSMUSG00000002831;ENSMUSG00000002985;ENSMUSG00000003657;ENSMUSG00000003934;ENSMUSG00000004110;ENSMUSG00000004267;ENSMUSG00000004961;ENSMUSG00000006522;ENSMUSG00000006711;ENSMUSG00000007034;ENSMUSG00000007440;ENSMUSG00000007653;ENSMUSG00000008153;ENSMUSG00000008590;ENSMUSG00000009075;…
GO:0042734	presynaptic membrane	CC	40	225	3.15e-17	1.15e-15	ENSMUSG00000001507;ENSMUSG00000003934;ENSMUSG00000007653;ENSMUSG00000021478;ENSMUSG00000021609;ENSMUSG00000023192;ENSMUSG00000023328;ENSMUSG00000024211;ENSMUSG00000026787;ENSMUSG00000026824;ENSMUSG00000026825;ENSMUSG00000026959;ENSMUSG00000027273;ENSMUSG00000027438;ENSMUSG00000027950;ENSMUSG00000028280;ENSMUSG00000028528;ENSMUSG00000030302;ENSMUSG00000030806;ENSMUSG00000031144;ENSMUSG00000031343;…
GO:0098978	glutamatergic synapse	CC	68	610	6.02e-17	2.08e-15	ENSMUSG00000000627;ENSMUSG00000001507;ENSMUSG00000002985;ENSMUSG00000003934;ENSMUSG00000007653;ENSMUSG00000008153;ENSMUSG00000017412;ENSMUSG00000019146;ENSMUSG00000020436;ENSMUSG00000020848;ENSMUSG00000021478;ENSMUSG00000023192;ENSMUSG00000024211;ENSMUSG00000024261;ENSMUSG00000024347;ENSMUSG00000024617;ENSMUSG00000025422;ENSMUSG00000025468;ENSMUSG00000025855;ENSMUSG00000026458;ENSMUSG00000026825;…
GO:0044306	neuron projection terminus	CC	37	203	2.13e-16	7e-15	ENSMUSG00000000214;ENSMUSG00000003657;ENSMUSG00000006930;ENSMUSG00000019768;ENSMUSG00000019890;ENSMUSG00000021478;ENSMUSG00000021609;ENSMUSG00000021680;ENSMUSG00000024261;ENSMUSG00000024935;ENSMUSG00000026904;ENSMUSG00000026959;ENSMUSG00000027568;ENSMUSG00000027820;ENSMUSG00000031144;ENSMUSG00000031789;ENSMUSG00000031840;ENSMUSG00000032259;ENSMUSG00000032773;ENSMUSG00000034156;ENSMUSG00000035681;…
GO:0005886	plasma membrane	CC	335	6529	8.36e-16	2.61e-14	ENSMUSG00000000197;ENSMUSG00000000214;ENSMUSG00000000627;ENSMUSG00000001507;ENSMUSG00000002633;ENSMUSG00000002799;ENSMUSG00000002831;ENSMUSG00000002985;ENSMUSG00000003934;ENSMUSG00000004110;ENSMUSG00000004267;ENSMUSG00000004961;ENSMUSG00000006711;ENSMUSG00000007034;ENSMUSG00000007440;ENSMUSG00000007653;ENSMUSG00000008153;ENSMUSG00000008590;ENSMUSG00000009075;ENSMUSG00000009214;ENSMUSG00000010154;…
GO:0034702	ion channel complex	CC	44	302	1.75e-15	5.23e-14	ENSMUSG00000004110;ENSMUSG00000007653;ENSMUSG00000008590;ENSMUSG00000010803;ENSMUSG00000016346;ENSMUSG00000017412;ENSMUSG00000018589;ENSMUSG00000019146;ENSMUSG00000020436;ENSMUSG00000021991;ENSMUSG00000022416;ENSMUSG00000025221;ENSMUSG00000026824;ENSMUSG00000026959;ENSMUSG00000027273;ENSMUSG00000027748;ENSMUSG00000027950;ENSMUSG00000027965;ENSMUSG00000028280;ENSMUSG00000029054;ENSMUSG00000029088;…
GO:0043679	axon terminus	CC	34	185	2.75e-15	7.86e-14	ENSMUSG00000000214;ENSMUSG00000003657;ENSMUSG00000006930;ENSMUSG00000019768;ENSMUSG00000019890;ENSMUSG00000021478;ENSMUSG00000021609;ENSMUSG00000021680;ENSMUSG00000024935;ENSMUSG00000026904;ENSMUSG00000026959;ENSMUSG00000027568;ENSMUSG00000031144;ENSMUSG00000031789;ENSMUSG00000031840;ENSMUSG00000032259;ENSMUSG00000032773;ENSMUSG00000034156;ENSMUSG00000035681;ENSMUSG00000036510;ENSMUSG00000037771;…
GO:0150034	distal axon	CC	50	389	3.56e-15	9.75e-14	ENSMUSG00000000214;ENSMUSG00000001507;ENSMUSG00000003657;ENSMUSG00000004267;ENSMUSG00000006930;ENSMUSG00000019768;ENSMUSG00000019890;ENSMUSG00000021478;ENSMUSG00000021609;ENSMUSG00000021680;ENSMUSG00000022037;ENSMUSG00000022044;ENSMUSG00000024935;ENSMUSG00000026764;ENSMUSG00000026904;ENSMUSG00000026959;ENSMUSG00000027273;ENSMUSG00000027500;ENSMUSG00000027568;ENSMUSG00000031144;ENSMUSG00000031285;…
GO:0098982	GABA-ergic synapse	CC	26	125	2.57e-13	6.76e-12	ENSMUSG00000006930;ENSMUSG00000007653;ENSMUSG00000008153;ENSMUSG00000010803;ENSMUSG00000020436;ENSMUSG00000021478;ENSMUSG00000024211;ENSMUSG00000026787;ENSMUSG00000028280;ENSMUSG00000029054;ENSMUSG00000030302;ENSMUSG00000031340;ENSMUSG00000031343;ENSMUSG00000031376;ENSMUSG00000032259;ENSMUSG00000035653;ENSMUSG00000035681;ENSMUSG00000037771;ENSMUSG00000039488;ENSMUSG00000040797;ENSMUSG00000048304;…
GO:0030133	transport vesicle	CC	48	414	6.43e-13	1.62e-11	ENSMUSG00000000214;ENSMUSG00000002633;ENSMUSG00000004961;ENSMUSG00000006930;ENSMUSG00000007021;ENSMUSG00000010086;ENSMUSG00000019852;ENSMUSG00000019890;ENSMUSG00000020848;ENSMUSG00000021194;ENSMUSG00000021700;ENSMUSG00000021903;ENSMUSG00000024261;ENSMUSG00000024403;ENSMUSG00000024511;ENSMUSG00000025170;ENSMUSG00000025431;ENSMUSG00000026347;ENSMUSG00000026787;ENSMUSG00000026825;ENSMUSG00000026959;…
GO:0070382	exocytic vesicle	CC	38	277	1.03e-12	2.5e-11	ENSMUSG00000000214;ENSMUSG00000002633;ENSMUSG00000004961;ENSMUSG00000006930;ENSMUSG00000007021;ENSMUSG00000010086;ENSMUSG00000020848;ENSMUSG00000021700;ENSMUSG00000024261;ENSMUSG00000024403;ENSMUSG00000024511;ENSMUSG00000025170;ENSMUSG00000026347;ENSMUSG00000026787;ENSMUSG00000026825;ENSMUSG00000026959;ENSMUSG00000027220;ENSMUSG00000027273;ENSMUSG00000027820;ENSMUSG00000027849;ENSMUSG00000029608;…
GO:0099634	postsynaptic specialization membrane	CC	28	155	1.23e-12	2.9e-11	ENSMUSG00000000627;ENSMUSG00000003934;ENSMUSG00000007653;ENSMUSG00000008153;ENSMUSG00000010803;ENSMUSG00000019146;ENSMUSG00000020436;ENSMUSG00000024617;ENSMUSG00000026959;ENSMUSG00000027950;ENSMUSG00000030302;ENSMUSG00000031343;ENSMUSG00000032773;ENSMUSG00000035653;ENSMUSG00000039106;ENSMUSG00000040276;ENSMUSG00000040490;ENSMUSG00000040495;ENSMUSG00000044667;ENSMUSG00000045318;ENSMUSG00000048304;…
GO:1902495	transmembrane transporter complex	CC	46	392	1.28e-12	2.91e-11	ENSMUSG00000004110;ENSMUSG00000007653;ENSMUSG00000008590;ENSMUSG00000010803;ENSMUSG00000016346;ENSMUSG00000017412;ENSMUSG00000018589;ENSMUSG00000019146;ENSMUSG00000020436;ENSMUSG00000021991;ENSMUSG00000022416;ENSMUSG00000025221;ENSMUSG00000026824;ENSMUSG00000026959;ENSMUSG00000027273;ENSMUSG00000027748;ENSMUSG00000027950;ENSMUSG00000027965;ENSMUSG00000028280;ENSMUSG00000029054;ENSMUSG00000029088;…
GO:0008021	synaptic vesicle	CC	36	258	2.46e-12	5.39e-11	ENSMUSG00000000214;ENSMUSG00000002633;ENSMUSG00000004961;ENSMUSG00000006930;ENSMUSG00000007021;ENSMUSG00000010086;ENSMUSG00000020848;ENSMUSG00000021700;ENSMUSG00000024403;ENSMUSG00000024511;ENSMUSG00000025170;ENSMUSG00000026347;ENSMUSG00000026787;ENSMUSG00000026825;ENSMUSG00000026959;ENSMUSG00000027273;ENSMUSG00000027820;ENSMUSG00000027849;ENSMUSG00000029608;ENSMUSG00000030806;ENSMUSG00000031144;…
GO:1990351	transporter complex	CC	47	416	2.86e-12	6.06e-11	ENSMUSG00000004110;ENSMUSG00000007653;ENSMUSG00000008590;ENSMUSG00000010803;ENSMUSG00000016346;ENSMUSG00000017412;ENSMUSG00000018589;ENSMUSG00000019146;ENSMUSG00000020436;ENSMUSG00000021983;ENSMUSG00000021991;ENSMUSG00000022416;ENSMUSG00000025221;ENSMUSG00000026824;ENSMUSG00000026959;ENSMUSG00000027273;ENSMUSG00000027748;ENSMUSG00000027950;ENSMUSG00000027965;ENSMUSG00000028280;ENSMUSG00000029054;…
GO:0099503	secretory vesicle	CC	65	711	3.38e-12	6.93e-11	ENSMUSG00000000214;ENSMUSG00000002633;ENSMUSG00000004961;ENSMUSG00000006930;ENSMUSG00000007021;ENSMUSG00000010086;ENSMUSG00000020323;ENSMUSG00000020660;ENSMUSG00000020848;ENSMUSG00000021194;ENSMUSG00000021367;ENSMUSG00000021647;ENSMUSG00000021680;ENSMUSG00000021700;ENSMUSG00000022037;ENSMUSG00000023236;ENSMUSG00000024261;ENSMUSG00000024403;ENSMUSG00000024511;ENSMUSG00000024907;ENSMUSG00000025170;…
GO:0098984	neuron to neuron synapse	CC	51	481	3.74e-12	7.44e-11	ENSMUSG00000000627;ENSMUSG00000003934;ENSMUSG00000008153;ENSMUSG00000010086;ENSMUSG00000019146;ENSMUSG00000020396;ENSMUSG00000022099;ENSMUSG00000022296;ENSMUSG00000024617;ENSMUSG00000024935;ENSMUSG00000025855;ENSMUSG00000026959;ENSMUSG00000027400;ENSMUSG00000027568;ENSMUSG00000028528;ENSMUSG00000029053;ENSMUSG00000030098;ENSMUSG00000030302;ENSMUSG00000031144;ENSMUSG00000031284;ENSMUSG00000032259;…
GO:0043204	perikaryon	CC	32	212	4.9e-12	9.46e-11	ENSMUSG00000000214;ENSMUSG00000000308;ENSMUSG00000000627;ENSMUSG00000004267;ENSMUSG00000010086;ENSMUSG00000017740;ENSMUSG00000019768;ENSMUSG00000020396;ENSMUSG00000020591;ENSMUSG00000021680;ENSMUSG00000022212;ENSMUSG00000024008;ENSMUSG00000024935;ENSMUSG00000025576;ENSMUSG00000026904;ENSMUSG00000027419;ENSMUSG00000027568;ENSMUSG00000027834;ENSMUSG00000028785;ENSMUSG00000032259;ENSMUSG00000033061;…
GO:0005887	integral component of plasma membrane	CC	47	425	6.13e-12	1.15e-10	ENSMUSG00000001507;ENSMUSG00000016346;ENSMUSG00000017740;ENSMUSG00000018589;ENSMUSG00000019146;ENSMUSG00000021478;ENSMUSG00000021565;ENSMUSG00000021609;ENSMUSG00000022416;ENSMUSG00000022435;ENSMUSG00000025221;ENSMUSG00000026824;ENSMUSG00000026959;ENSMUSG00000027273;ENSMUSG00000027612;ENSMUSG00000027950;ENSMUSG00000027965;ENSMUSG00000029088;ENSMUSG00000030108;ENSMUSG00000030209;ENSMUSG00000031425;…
GO:0034703	cation channel complex	CC	33	227	6.53e-12	1.19e-10	ENSMUSG00000004110;ENSMUSG00000008590;ENSMUSG00000016346;ENSMUSG00000017412;ENSMUSG00000019146;ENSMUSG00000021991;ENSMUSG00000022416;ENSMUSG00000025221;ENSMUSG00000026824;ENSMUSG00000026959;ENSMUSG00000027273;ENSMUSG00000027748;ENSMUSG00000027965;ENSMUSG00000029088;ENSMUSG00000030209;ENSMUSG00000031789;ENSMUSG00000031997;ENSMUSG00000032338;ENSMUSG00000035681;ENSMUSG00000036815;ENSMUSG00000038201;…
GO:0031226	intrinsic component of plasma membrane	CC	47	432	1.09e-11	1.94e-10	ENSMUSG00000001507;ENSMUSG00000016346;ENSMUSG00000017740;ENSMUSG00000018589;ENSMUSG00000019146;ENSMUSG00000021478;ENSMUSG00000021565;ENSMUSG00000021609;ENSMUSG00000022416;ENSMUSG00000022435;ENSMUSG00000025221;ENSMUSG00000026824;ENSMUSG00000026959;ENSMUSG00000027273;ENSMUSG00000027612;ENSMUSG00000027950;ENSMUSG00000027965;ENSMUSG00000029088;ENSMUSG00000030108;ENSMUSG00000030209;ENSMUSG00000031425;…
GO:0099572	postsynaptic specialization	CC	48	467	4.89e-11	8.46e-10	ENSMUSG00000000627;ENSMUSG00000003934;ENSMUSG00000007653;ENSMUSG00000008153;ENSMUSG00000010086;ENSMUSG00000010803;ENSMUSG00000019146;ENSMUSG00000020396;ENSMUSG00000020436;ENSMUSG00000022099;ENSMUSG00000022296;ENSMUSG00000024617;ENSMUSG00000026959;ENSMUSG00000027950;ENSMUSG00000028528;ENSMUSG00000029053;ENSMUSG00000030098;ENSMUSG00000030302;ENSMUSG00000031144;ENSMUSG00000031284;ENSMUSG00000031343;…
GO:0030672	synaptic vesicle membrane	CC	24	150	6.79e-10	1.12e-08	ENSMUSG00000004961;ENSMUSG00000007021;ENSMUSG00000020848;ENSMUSG00000021700;ENSMUSG00000024403;ENSMUSG00000024511;ENSMUSG00000026347;ENSMUSG00000026787;ENSMUSG00000026959;ENSMUSG00000027849;ENSMUSG00000029608;ENSMUSG00000031144;ENSMUSG00000031840;ENSMUSG00000032259;ENSMUSG00000035864;ENSMUSG00000037217;ENSMUSG00000037771;ENSMUSG00000039714;ENSMUSG00000050511;ENSMUSG00000052026;ENSMUSG00000052572;…
GO:0099501	exocytic vesicle membrane	CC	24	150	6.79e-10	1.12e-08	ENSMUSG00000004961;ENSMUSG00000007021;ENSMUSG00000020848;ENSMUSG00000021700;ENSMUSG00000024403;ENSMUSG00000024511;ENSMUSG00000026347;ENSMUSG00000026787;ENSMUSG00000026959;ENSMUSG00000027849;ENSMUSG00000029608;ENSMUSG00000031144;ENSMUSG00000031840;ENSMUSG00000032259;ENSMUSG00000035864;ENSMUSG00000037217;ENSMUSG00000037771;ENSMUSG00000039714;ENSMUSG00000050511;ENSMUSG00000052026;ENSMUSG00000052572;…
GO:0032279	asymmetric synapse	CC	44	444	1.01e-09	1.62e-08	ENSMUSG00000000627;ENSMUSG00000003934;ENSMUSG00000008153;ENSMUSG00000010086;ENSMUSG00000019146;ENSMUSG00000020396;ENSMUSG00000022099;ENSMUSG00000022296;ENSMUSG00000024617;ENSMUSG00000024935;ENSMUSG00000026959;ENSMUSG00000028528;ENSMUSG00000029053;ENSMUSG00000030098;ENSMUSG00000030302;ENSMUSG00000031144;ENSMUSG00000031284;ENSMUSG00000032259;ENSMUSG00000032773;ENSMUSG00000034336;ENSMUSG00000035653;…
GO:0016020	membrane	CC	446	10271	1.36e-09	2.13e-08	ENSMUSG00000000197;ENSMUSG00000000214;ENSMUSG00000000308;ENSMUSG00000000627;ENSMUSG00000001507;ENSMUSG00000002633;ENSMUSG00000002799;ENSMUSG00000002831;ENSMUSG00000002985;ENSMUSG00000003934;ENSMUSG00000004110;ENSMUSG00000004267;ENSMUSG00000004961;ENSMUSG00000006362;ENSMUSG00000006711;ENSMUSG00000007021;ENSMUSG00000007034;ENSMUSG00000007440;ENSMUSG00000007653;ENSMUSG00000008153;ENSMUSG00000008590;…
GO:0032590	dendrite membrane	CC	14	51	1.79e-09	2.73e-08	ENSMUSG00000010803;ENSMUSG00000017740;ENSMUSG00000020436;ENSMUSG00000026959;ENSMUSG00000028172;ENSMUSG00000028785;ENSMUSG00000030302;ENSMUSG00000031340;ENSMUSG00000031343;ENSMUSG00000035681;ENSMUSG00000050511;ENSMUSG00000053550;ENSMUSG00000055078;ENSMUSG00000059213
GO:0098839	postsynaptic density membrane	CC	20	115	4.06e-09	6.07e-08	ENSMUSG00000000627;ENSMUSG00000003934;ENSMUSG00000008153;ENSMUSG00000019146;ENSMUSG00000026959;ENSMUSG00000030302;ENSMUSG00000032773;ENSMUSG00000035653;ENSMUSG00000040276;ENSMUSG00000040490;ENSMUSG00000040495;ENSMUSG00000044667;ENSMUSG00000045318;ENSMUSG00000048304;ENSMUSG00000050511;ENSMUSG00000052572;ENSMUSG00000052581;ENSMUSG00000053550;ENSMUSG00000063434;ENSMUSG00000074736
GO:1902711	GABA-A receptor complex	CC	9	19	5.9e-09	8.62e-08	ENSMUSG00000007653;ENSMUSG00000010803;ENSMUSG00000020436;ENSMUSG00000028280;ENSMUSG00000029054;ENSMUSG00000031340;ENSMUSG00000031343;ENSMUSG00000031344;ENSMUSG00000055078
GO:0032589	neuron projection membrane	CC	16	75	6.89e-09	9.84e-08	ENSMUSG00000010803;ENSMUSG00000017740;ENSMUSG00000020436;ENSMUSG00000026959;ENSMUSG00000028172;ENSMUSG00000028785;ENSMUSG00000030302;ENSMUSG00000031340;ENSMUSG00000031343;ENSMUSG00000035681;ENSMUSG00000036006;ENSMUSG00000050511;ENSMUSG00000053550;ENSMUSG00000055078;ENSMUSG00000058248;ENSMUSG00000059213
GO:0014069	postsynaptic density	CC	41	426	8.84e-09	1.24e-07	ENSMUSG00000000627;ENSMUSG00000003934;ENSMUSG00000008153;ENSMUSG00000010086;ENSMUSG00000019146;ENSMUSG00000020396;ENSMUSG00000022099;ENSMUSG00000022296;ENSMUSG00000024617;ENSMUSG00000026959;ENSMUSG00000028528;ENSMUSG00000029053;ENSMUSG00000030098;ENSMUSG00000030302;ENSMUSG00000031144;ENSMUSG00000031284;ENSMUSG00000032259;ENSMUSG00000032773;ENSMUSG00000034336;ENSMUSG00000035653;ENSMUSG00000037217;…
GO:1902710	GABA receptor complex	CC	9	21	1.76e-08	2.41e-07	ENSMUSG00000007653;ENSMUSG00000010803;ENSMUSG00000020436;ENSMUSG00000028280;ENSMUSG00000029054;ENSMUSG00000031340;ENSMUSG00000031343;ENSMUSG00000031344;ENSMUSG00000055078
GO:0098797	plasma membrane protein complex	CC	48	576	4.78e-08	6.41e-07	ENSMUSG00000001507;ENSMUSG00000004110;ENSMUSG00000008590;ENSMUSG00000016346;ENSMUSG00000017412;ENSMUSG00000019146;ENSMUSG00000021303;ENSMUSG00000021609;ENSMUSG00000021991;ENSMUSG00000022416;ENSMUSG00000025221;ENSMUSG00000026824;ENSMUSG00000026959;ENSMUSG00000027273;ENSMUSG00000027950;ENSMUSG00000027965;ENSMUSG00000028524;ENSMUSG00000029088;ENSMUSG00000030110;ENSMUSG00000030209;ENSMUSG00000031425;…
GO:0099568	cytoplasmic region	CC	32	304	4.88e-08	6.41e-07	ENSMUSG00000003354;ENSMUSG00000006930;ENSMUSG00000020904;ENSMUSG00000021879;ENSMUSG00000022805;ENSMUSG00000024511;ENSMUSG00000024617;ENSMUSG00000025468;ENSMUSG00000025885;ENSMUSG00000026764;ENSMUSG00000028294;ENSMUSG00000028785;ENSMUSG00000029053;ENSMUSG00000029757;ENSMUSG00000030708;ENSMUSG00000031285;ENSMUSG00000033053;ENSMUSG00000036551;ENSMUSG00000036962;ENSMUSG00000039552;ENSMUSG00000042707;…
GO:0048786	presynaptic active zone	CC	18	110	6.44e-08	8.29e-07	ENSMUSG00000001507;ENSMUSG00000007653;ENSMUSG00000024211;ENSMUSG00000026458;ENSMUSG00000026959;ENSMUSG00000027273;ENSMUSG00000027438;ENSMUSG00000030302;ENSMUSG00000030806;ENSMUSG00000031144;ENSMUSG00000031343;ENSMUSG00000031840;ENSMUSG00000037217;ENSMUSG00000037771;ENSMUSG00000039714;ENSMUSG00000056755;ENSMUSG00000062151;ENSMUSG00000070880
GO:0030658	transport vesicle membrane	CC	26	219	8.17e-08	1.03e-06	ENSMUSG00000004961;ENSMUSG00000007021;ENSMUSG00000019852;ENSMUSG00000020848;ENSMUSG00000021700;ENSMUSG00000024403;ENSMUSG00000024511;ENSMUSG00000026347;ENSMUSG00000026787;ENSMUSG00000026959;ENSMUSG00000027849;ENSMUSG00000029608;ENSMUSG00000031144;ENSMUSG00000031840;ENSMUSG00000032259;ENSMUSG00000035864;ENSMUSG00000036687;ENSMUSG00000037217;ENSMUSG00000037771;ENSMUSG00000039714;ENSMUSG00000050511;…
GO:0008076	voltage-gated potassium channel complex	CC	15	79	1.06e-07	1.29e-06	ENSMUSG00000016346;ENSMUSG00000025221;ENSMUSG00000026824;ENSMUSG00000027273;ENSMUSG00000029088;ENSMUSG00000032338;ENSMUSG00000035681;ENSMUSG00000036815;ENSMUSG00000038201;ENSMUSG00000045534;ENSMUSG00000047976;ENSMUSG00000050963;ENSMUSG00000052572;ENSMUSG00000058248;ENSMUSG00000092083
GO:0044304	main axon	CC	15	79	1.06e-07	1.29e-06	ENSMUSG00000011751;ENSMUSG00000021680;ENSMUSG00000026825;ENSMUSG00000026830;ENSMUSG00000035681;ENSMUSG00000036634;ENSMUSG00000041607;ENSMUSG00000043448;ENSMUSG00000047976;ENSMUSG00000052572;ENSMUSG00000053024;ENSMUSG00000058248;ENSMUSG00000062591;ENSMUSG00000064329;ENSMUSG00000067242
GO:0032838	plasma membrane bounded cell projection cytoplasm	CC	28	267	3.61e-07	4.31e-06	ENSMUSG00000003354;ENSMUSG00000006930;ENSMUSG00000020904;ENSMUSG00000021879;ENSMUSG00000022805;ENSMUSG00000024511;ENSMUSG00000024617;ENSMUSG00000025468;ENSMUSG00000026764;ENSMUSG00000028294;ENSMUSG00000028785;ENSMUSG00000029757;ENSMUSG00000030708;ENSMUSG00000031285;ENSMUSG00000033053;ENSMUSG00000036551;ENSMUSG00000036962;ENSMUSG00000039552;ENSMUSG00000042707;ENSMUSG00000044433;ENSMUSG00000047671;…
GO:0031410	cytoplasmic vesicle	CC	117	2084	4.1e-07	4.8e-06	ENSMUSG00000000214;ENSMUSG00000002633;ENSMUSG00000002985;ENSMUSG00000004961;ENSMUSG00000006179;ENSMUSG00000006711;ENSMUSG00000006930;ENSMUSG00000007021;ENSMUSG00000007653;ENSMUSG00000010086;ENSMUSG00000010136;ENSMUSG00000010154;ENSMUSG00000010803;ENSMUSG00000012428;ENSMUSG00000017639;ENSMUSG00000019785;ENSMUSG00000019852;ENSMUSG00000019890;ENSMUSG00000020123;ENSMUSG00000020323;ENSMUSG00000020436;…
GO:0097708	intracellular vesicle	CC	117	2087	4.41e-07	5.02e-06	ENSMUSG00000000214;ENSMUSG00000002633;ENSMUSG00000002985;ENSMUSG00000004961;ENSMUSG00000006179;ENSMUSG00000006711;ENSMUSG00000006930;ENSMUSG00000007021;ENSMUSG00000007653;ENSMUSG00000010086;ENSMUSG00000010136;ENSMUSG00000010154;ENSMUSG00000010803;ENSMUSG00000012428;ENSMUSG00000017639;ENSMUSG00000019785;ENSMUSG00000019852;ENSMUSG00000019890;ENSMUSG00000020123;ENSMUSG00000020323;ENSMUSG00000020436;…
GO:0031982	vesicle	CC	123	2225	4.43e-07	5.02e-06	ENSMUSG00000000214;ENSMUSG00000002633;ENSMUSG00000002985;ENSMUSG00000004961;ENSMUSG00000006179;ENSMUSG00000006711;ENSMUSG00000006930;ENSMUSG00000007021;ENSMUSG00000007653;ENSMUSG00000010086;ENSMUSG00000010136;ENSMUSG00000010154;ENSMUSG00000010803;ENSMUSG00000012428;ENSMUSG00000017639;ENSMUSG00000019785;ENSMUSG00000019852;ENSMUSG00000019890;ENSMUSG00000020123;ENSMUSG00000020323;ENSMUSG00000020436;…
GO:0060076	excitatory synapse	CC	15	88	4.64e-07	5.16e-06	ENSMUSG00000001507;ENSMUSG00000003657;ENSMUSG00000026458;ENSMUSG00000026824;ENSMUSG00000026959;ENSMUSG00000030302;ENSMUSG00000031144;ENSMUSG00000031376;ENSMUSG00000035864;ENSMUSG00000038026;ENSMUSG00000038738;ENSMUSG00000045532;ENSMUSG00000053550;ENSMUSG00000062151;ENSMUSG00000074736
GO:0043209	myelin sheath	CC	24	210	5.19e-07	5.68e-06	ENSMUSG00000000308;ENSMUSG00000004267;ENSMUSG00000016349;ENSMUSG00000020396;ENSMUSG00000020932;ENSMUSG00000021573;ENSMUSG00000026825;ENSMUSG00000026830;ENSMUSG00000027273;ENSMUSG00000027438;ENSMUSG00000029053;ENSMUSG00000031425;ENSMUSG00000032517;ENSMUSG00000034336;ENSMUSG00000036634;ENSMUSG00000037217;ENSMUSG00000037625;ENSMUSG00000039059;ENSMUSG00000040276;ENSMUSG00000040907;ENSMUSG00000041607;…
GO:0034705	potassium channel complex	CC	15	92	8.39e-07	8.95e-06	ENSMUSG00000016346;ENSMUSG00000025221;ENSMUSG00000026824;ENSMUSG00000027273;ENSMUSG00000029088;ENSMUSG00000032338;ENSMUSG00000035681;ENSMUSG00000036815;ENSMUSG00000038201;ENSMUSG00000045534;ENSMUSG00000047976;ENSMUSG00000050963;ENSMUSG00000052572;ENSMUSG00000058248;ENSMUSG00000092083
GO:0044309	neuron spine	CC	25	231	8.45e-07	8.95e-06	ENSMUSG00000006930;ENSMUSG00000020704;ENSMUSG00000021478;ENSMUSG00000024617;ENSMUSG00000024935;ENSMUSG00000026959;ENSMUSG00000027568;ENSMUSG00000028785;ENSMUSG00000029608;ENSMUSG00000030098;ENSMUSG00000030302;ENSMUSG00000031144;ENSMUSG00000032093;ENSMUSG00000032259;ENSMUSG00000038738;ENSMUSG00000040907;ENSMUSG00000047495;ENSMUSG00000049176;ENSMUSG00000050511;ENSMUSG00000053550;ENSMUSG00000053825;…
GO:0005929	cilium	CC	52	737	2.33e-06	2.43e-05	ENSMUSG00000003354;ENSMUSG00000010136;ENSMUSG00000015405;ENSMUSG00000020686;ENSMUSG00000020904;ENSMUSG00000020990;ENSMUSG00000021478;ENSMUSG00000021879;ENSMUSG00000022805;ENSMUSG00000022840;ENSMUSG00000023949;ENSMUSG00000026301;ENSMUSG00000026424;ENSMUSG00000026764;ENSMUSG00000028172;ENSMUSG00000028294;ENSMUSG00000029442;ENSMUSG00000030302;ENSMUSG00000030708;ENSMUSG00000031212;ENSMUSG00000031285;…
GO:0060198	clathrin-sculpted vesicle	CC	5	8	2.9e-06	2.98e-05	ENSMUSG00000026787;ENSMUSG00000031144;ENSMUSG00000031840;ENSMUSG00000037217;ENSMUSG00000070880
GO:0048787	presynaptic active zone membrane	CC	11	55	3.11e-06	3.15e-05	ENSMUSG00000001507;ENSMUSG00000007653;ENSMUSG00000024211;ENSMUSG00000026959;ENSMUSG00000027273;ENSMUSG00000027438;ENSMUSG00000030302;ENSMUSG00000030806;ENSMUSG00000031343;ENSMUSG00000039714;ENSMUSG00000056755
GO:0031256	leading edge membrane	CC	21	187	3.5e-06	3.48e-05	ENSMUSG00000010803;ENSMUSG00000017740;ENSMUSG00000020436;ENSMUSG00000021750;ENSMUSG00000024347;ENSMUSG00000025909;ENSMUSG00000026959;ENSMUSG00000028172;ENSMUSG00000028785;ENSMUSG00000030302;ENSMUSG00000031340;ENSMUSG00000031343;ENSMUSG00000034570;ENSMUSG00000035681;ENSMUSG00000036006;ENSMUSG00000040276;ENSMUSG00000050511;ENSMUSG00000053550;ENSMUSG00000055078;ENSMUSG00000058248;ENSMUSG00000059213
GO:0043197	dendritic spine	CC	23	225	6.05e-06	5.93e-05	ENSMUSG00000006930;ENSMUSG00000020704;ENSMUSG00000021478;ENSMUSG00000024617;ENSMUSG00000024935;ENSMUSG00000026959;ENSMUSG00000027568;ENSMUSG00000028785;ENSMUSG00000029608;ENSMUSG00000030302;ENSMUSG00000032093;ENSMUSG00000032259;ENSMUSG00000038738;ENSMUSG00000040907;ENSMUSG00000047495;ENSMUSG00000049176;ENSMUSG00000050511;ENSMUSG00000053550;ENSMUSG00000053825;ENSMUSG00000059213;ENSMUSG00000061718;…
GO:0098688	parallel fiber to Purkinje cell synapse	CC	8	31	9.51e-06	9.19e-05	ENSMUSG00000003657;ENSMUSG00000026458;ENSMUSG00000026824;ENSMUSG00000026959;ENSMUSG00000030302;ENSMUSG00000031376;ENSMUSG00000038026;ENSMUSG00000062151
GO:0031045	dense core granule	CC	10	52	1.26e-05	0.000118592	ENSMUSG00000004961;ENSMUSG00000021194;ENSMUSG00000021680;ENSMUSG00000024261;ENSMUSG00000027400;ENSMUSG00000035864;ENSMUSG00000045573;ENSMUSG00000050511;ENSMUSG00000050711;ENSMUSG00000070687
GO:0034707	chloride channel complex	CC	10	52	1.26e-05	0.000118592	ENSMUSG00000007653;ENSMUSG00000010803;ENSMUSG00000018589;ENSMUSG00000020436;ENSMUSG00000028280;ENSMUSG00000029054;ENSMUSG00000031340;ENSMUSG00000031343;ENSMUSG00000031344;ENSMUSG00000055078
GO:0043083	synaptic cleft	CC	7	24	1.44e-05	0.000133358	ENSMUSG00000002985;ENSMUSG00000023328;ENSMUSG00000024935;ENSMUSG00000026959;ENSMUSG00000036510;ENSMUSG00000045532;ENSMUSG00000067242
GO:0005930	axoneme	CC	18	161	1.82e-05	0.00016639	ENSMUSG00000003354;ENSMUSG00000020904;ENSMUSG00000021879;ENSMUSG00000022805;ENSMUSG00000028294;ENSMUSG00000030708;ENSMUSG00000031285;ENSMUSG00000033053;ENSMUSG00000036551;ENSMUSG00000036962;ENSMUSG00000039552;ENSMUSG00000042707;ENSMUSG00000044433;ENSMUSG00000047671;ENSMUSG00000052861;ENSMUSG00000062591;ENSMUSG00000066196;ENSMUSG00000073102
GO:0098992	neuronal dense core vesicle	CC	8	34	1.99e-05	0.000179272	ENSMUSG00000004961;ENSMUSG00000021194;ENSMUSG00000024261;ENSMUSG00000027400;ENSMUSG00000045573;ENSMUSG00000050511;ENSMUSG00000050711;ENSMUSG00000070687
GO:0097014	ciliary plasm	CC	18	163	2.16e-05	0.000191608	ENSMUSG00000003354;ENSMUSG00000020904;ENSMUSG00000021879;ENSMUSG00000022805;ENSMUSG00000028294;ENSMUSG00000030708;ENSMUSG00000031285;ENSMUSG00000033053;ENSMUSG00000036551;ENSMUSG00000036962;ENSMUSG00000039552;ENSMUSG00000042707;ENSMUSG00000044433;ENSMUSG00000047671;ENSMUSG00000052861;ENSMUSG00000062591;ENSMUSG00000066196;ENSMUSG00000073102
GO:0031253	cell projection membrane	CC	30	367	2.29e-05	0.000200947	ENSMUSG00000001507;ENSMUSG00000010803;ENSMUSG00000015405;ENSMUSG00000017740;ENSMUSG00000019278;ENSMUSG00000020436;ENSMUSG00000021478;ENSMUSG00000021565;ENSMUSG00000021750;ENSMUSG00000022099;ENSMUSG00000024347;ENSMUSG00000025909;ENSMUSG00000026424;ENSMUSG00000026959;ENSMUSG00000028172;ENSMUSG00000028785;ENSMUSG00000030302;ENSMUSG00000031340;ENSMUSG00000031343;ENSMUSG00000032259;ENSMUSG00000034570;…
GO:0032809	neuronal cell body membrane	CC	8	35	2.5e-05	0.000216293	ENSMUSG00000021609;ENSMUSG00000028172;ENSMUSG00000028785;ENSMUSG00000030302;ENSMUSG00000035681;ENSMUSG00000052336;ENSMUSG00000055078;ENSMUSG00000092083
GO:0030659	cytoplasmic vesicle membrane	CC	55	880	3.94e-05	0.000335532	ENSMUSG00000000214;ENSMUSG00000004961;ENSMUSG00000006711;ENSMUSG00000007021;ENSMUSG00000010154;ENSMUSG00000010803;ENSMUSG00000012428;ENSMUSG00000017639;ENSMUSG00000019785;ENSMUSG00000019852;ENSMUSG00000020436;ENSMUSG00000020848;ENSMUSG00000021700;ENSMUSG00000021983;ENSMUSG00000024261;ENSMUSG00000024403;ENSMUSG00000024511;ENSMUSG00000024935;ENSMUSG00000025468;ENSMUSG00000026347;ENSMUSG00000026787;…
GO:0030141	secretory granule	CC	36	492	3.98e-05	0.000335532	ENSMUSG00000004961;ENSMUSG00000020323;ENSMUSG00000020660;ENSMUSG00000021194;ENSMUSG00000021367;ENSMUSG00000021647;ENSMUSG00000021680;ENSMUSG00000022037;ENSMUSG00000023236;ENSMUSG00000024261;ENSMUSG00000024511;ENSMUSG00000024907;ENSMUSG00000025431;ENSMUSG00000026241;ENSMUSG00000027350;ENSMUSG00000027400;ENSMUSG00000027419;ENSMUSG00000027834;ENSMUSG00000029608;ENSMUSG00000031840;ENSMUSG00000032259;…
GO:0043195	terminal bouton	CC	12	84	4.11e-05	0.000341992	ENSMUSG00000000214;ENSMUSG00000003657;ENSMUSG00000019768;ENSMUSG00000026959;ENSMUSG00000027568;ENSMUSG00000031144;ENSMUSG00000031789;ENSMUSG00000031840;ENSMUSG00000035681;ENSMUSG00000039714;ENSMUSG00000056755;ENSMUSG00000062151
GO:0044298	cell body membrane	CC	8	38	4.73e-05	0.00038847	ENSMUSG00000021609;ENSMUSG00000028172;ENSMUSG00000028785;ENSMUSG00000030302;ENSMUSG00000035681;ENSMUSG00000052336;ENSMUSG00000055078;ENSMUSG00000092083
GO:0012506	vesicle membrane	CC	55	902	7.61e-05	0.000617539	ENSMUSG00000000214;ENSMUSG00000004961;ENSMUSG00000006711;ENSMUSG00000007021;ENSMUSG00000010154;ENSMUSG00000010803;ENSMUSG00000012428;ENSMUSG00000017639;ENSMUSG00000019785;ENSMUSG00000019852;ENSMUSG00000020436;ENSMUSG00000020848;ENSMUSG00000021700;ENSMUSG00000021983;ENSMUSG00000024261;ENSMUSG00000024403;ENSMUSG00000024511;ENSMUSG00000024935;ENSMUSG00000025468;ENSMUSG00000026347;ENSMUSG00000026787;…
GO:0098684	photoreceptor ribbon synapse	CC	5	15	0.000126192	0.00101107	ENSMUSG00000026825;ENSMUSG00000030302;ENSMUSG00000039714;ENSMUSG00000040276;ENSMUSG00000052581
GO:0098796	membrane protein complex	CC	68	1212	0.000138989	0.00110019	ENSMUSG00000001507;ENSMUSG00000004110;ENSMUSG00000007653;ENSMUSG00000008590;ENSMUSG00000010803;ENSMUSG00000016346;ENSMUSG00000017412;ENSMUSG00000018589;ENSMUSG00000019146;ENSMUSG00000020436;ENSMUSG00000020848;ENSMUSG00000021303;ENSMUSG00000021609;ENSMUSG00000021991;ENSMUSG00000022416;ENSMUSG00000024403;ENSMUSG00000025221;ENSMUSG00000026824;ENSMUSG00000026825;ENSMUSG00000026959;ENSMUSG00000027273;…
GO:0005921	gap junction	CC	7	34	0.000164236	0.00128456	ENSMUSG00000003657;ENSMUSG00000040055;ENSMUSG00000043448;ENSMUSG00000046352;ENSMUSG00000047797;ENSMUSG00000058441;ENSMUSG00000068615
GO:0001534	radial spoke	CC	3	4	0.000175319	0.00133031	ENSMUSG00000022805;ENSMUSG00000028294;ENSMUSG00000039552
GO:0033269	internode region of axon	CC	3	4	0.000175319	0.00133031	ENSMUSG00000026830;ENSMUSG00000041607;ENSMUSG00000062591
GO:0043198	dendritic shaft	CC	10	70	0.00017798	0.00133031	ENSMUSG00000020591;ENSMUSG00000021478;ENSMUSG00000022208;ENSMUSG00000024935;ENSMUSG00000027568;ENSMUSG00000030098;ENSMUSG00000034570;ENSMUSG00000056755;ENSMUSG00000070866;ENSMUSG00000074736
GO:0033270	paranode region of axon	CC	5	16	0.000178185	0.00133031	ENSMUSG00000011751;ENSMUSG00000026830;ENSMUSG00000036634;ENSMUSG00000043448;ENSMUSG00000047976
GO:0097470	ribbon synapse	CC	6	25	0.000198483	0.00146521	ENSMUSG00000026825;ENSMUSG00000027273;ENSMUSG00000030302;ENSMUSG00000039714;ENSMUSG00000040276;ENSMUSG00000052581
GO:0043194	axon initial segment	CC	6	26	0.000250306	0.00182724	ENSMUSG00000011751;ENSMUSG00000047976;ENSMUSG00000052572;ENSMUSG00000053024;ENSMUSG00000064329;ENSMUSG00000067242
GO:0098685	Schaffer collateral - CA1 synapse	CC	14	134	0.000309468	0.00223429	ENSMUSG00000019146;ENSMUSG00000020396;ENSMUSG00000024617;ENSMUSG00000024935;ENSMUSG00000025855;ENSMUSG00000029053;ENSMUSG00000031144;ENSMUSG00000032773;ENSMUSG00000034336;ENSMUSG00000036422;ENSMUSG00000037217;ENSMUSG00000038738;ENSMUSG00000040490;ENSMUSG00000052026
GO:0097440	apical dendrite	CC	6	28	0.00038547	0.00275276	ENSMUSG00000020396;ENSMUSG00000022037;ENSMUSG00000024935;ENSMUSG00000026904;ENSMUSG00000032356;ENSMUSG00000074657
GO:0005883	neurofilament	CC	4	11	0.000431436	0.00304789	ENSMUSG00000020396;ENSMUSG00000034336;ENSMUSG00000037625;ENSMUSG00000090223
GO:0030427	site of polarized growth	CC	19	226	0.000493618	0.00345008	ENSMUSG00000001507;ENSMUSG00000004267;ENSMUSG00000006930;ENSMUSG00000022037;ENSMUSG00000022044;ENSMUSG00000026764;ENSMUSG00000026959;ENSMUSG00000027273;ENSMUSG00000027500;ENSMUSG00000031285;ENSMUSG00000032356;ENSMUSG00000034570;ENSMUSG00000041710;ENSMUSG00000042401;ENSMUSG00000048978;ENSMUSG00000056602;ENSMUSG00000070866;ENSMUSG00000074657;ENSMUSG00000090071
GO:0005922	connexin complex	CC	5	20	0.000561813	0.00386718	ENSMUSG00000040055;ENSMUSG00000043448;ENSMUSG00000046352;ENSMUSG00000047797;ENSMUSG00000068615
GO:0043235	receptor complex	CC	28	400	0.000565067	0.00386718	ENSMUSG00000001507;ENSMUSG00000007653;ENSMUSG00000008590;ENSMUSG00000010803;ENSMUSG00000019146;ENSMUSG00000020436;ENSMUSG00000022144;ENSMUSG00000026424;ENSMUSG00000026959;ENSMUSG00000027950;ENSMUSG00000027965;ENSMUSG00000028280;ENSMUSG00000028876;ENSMUSG00000029054;ENSMUSG00000030110;ENSMUSG00000030209;ENSMUSG00000031340;ENSMUSG00000031343;ENSMUSG00000031344;ENSMUSG00000031425;ENSMUSG00000032093;…
GO:0031514	motile cilium	CC	21	269	0.00068255	0.00462305	ENSMUSG00000003354;ENSMUSG00000020904;ENSMUSG00000022805;ENSMUSG00000023949;ENSMUSG00000026301;ENSMUSG00000028172;ENSMUSG00000028294;ENSMUSG00000029442;ENSMUSG00000030708;ENSMUSG00000031786;ENSMUSG00000032259;ENSMUSG00000035783;ENSMUSG00000036551;ENSMUSG00000036962;ENSMUSG00000042707;ENSMUSG00000044433;ENSMUSG00000044748;ENSMUSG00000047021;ENSMUSG00000047671;ENSMUSG00000059173;ENSMUSG00000073102
GO:0098878	neurotransmitter receptor complex	CC	7	43	0.000745132	0.00499543	ENSMUSG00000008590;ENSMUSG00000019146;ENSMUSG00000026959;ENSMUSG00000027965;ENSMUSG00000030209;ENSMUSG00000045648;ENSMUSG00000052581
GO:0060199	clathrin-sculpted glutamate transport vesicle	CC	3	6	0.000830678	0.00545755	ENSMUSG00000031144;ENSMUSG00000031840;ENSMUSG00000037217
GO:0060203	clathrin-sculpted glutamate transport vesicle membrane	CC	3	6	0.000830678	0.00545755	ENSMUSG00000031144;ENSMUSG00000031840;ENSMUSG00000037217
GO:0042583	chromaffin granule	CC	4	13	0.000882991	0.0056875	ENSMUSG00000021194;ENSMUSG00000022037;ENSMUSG00000035864;ENSMUSG00000045573
GO:0044327	dendritic spine head	CC	4	13	0.000882991	0.0056875	ENSMUSG00000021478;ENSMUSG00000028785;ENSMUSG00000040907;ENSMUSG00000061718
GO:0030426	growth cone	CC	18	219	0.000893049	0.00569644	ENSMUSG00000001507;ENSMUSG00000004267;ENSMUSG00000006930;ENSMUSG00000022037;ENSMUSG00000022044;ENSMUSG00000026764;ENSMUSG00000026959;ENSMUSG00000027273;ENSMUSG00000027500;ENSMUSG00000031285;ENSMUSG00000032356;ENSMUSG00000034570;ENSMUSG00000041710;ENSMUSG00000042401;ENSMUSG00000048978;ENSMUSG00000070866;ENSMUSG00000074657;ENSMUSG00000090071
GO:0061200	clathrin-sculpted gamma-aminobutyric acid transport vesicle	CC	2	2	0.00126731	0.00792975	ENSMUSG00000026787;ENSMUSG00000070880
GO:0061202	clathrin-sculpted gamma-aminobutyric acid transport vesicle membrane	CC	2	2	0.00126731	0.00792975	ENSMUSG00000026787;ENSMUSG00000070880
GO:0045121	membrane raft	CC	27	407	0.00155052	0.00961031	ENSMUSG00000002633;ENSMUSG00000004267;ENSMUSG00000021478;ENSMUSG00000021609;ENSMUSG00000022296;ENSMUSG00000022840;ENSMUSG00000023011;ENSMUSG00000024650;ENSMUSG00000024935;ENSMUSG00000026602;ENSMUSG00000027273;ENSMUSG00000027568;ENSMUSG00000027748;ENSMUSG00000027820;ENSMUSG00000027950;ENSMUSG00000029053;ENSMUSG00000030110;ENSMUSG00000030302;ENSMUSG00000031376;ENSMUSG00000032372;ENSMUSG00000036570;…
GO:0098857	membrane microdomain	CC	27	408	0.00160599	0.00986108	ENSMUSG00000002633;ENSMUSG00000004267;ENSMUSG00000021478;ENSMUSG00000021609;ENSMUSG00000022296;ENSMUSG00000022840;ENSMUSG00000023011;ENSMUSG00000024650;ENSMUSG00000024935;ENSMUSG00000026602;ENSMUSG00000027273;ENSMUSG00000027568;ENSMUSG00000027748;ENSMUSG00000027820;ENSMUSG00000027950;ENSMUSG00000029053;ENSMUSG00000030110;ENSMUSG00000030302;ENSMUSG00000031376;ENSMUSG00000032372;ENSMUSG00000036570;…
GO:0031224	intrinsic component of membrane	CC	154	3471	0.00175647	0.0106852	ENSMUSG00000000627;ENSMUSG00000001507;ENSMUSG00000002799;ENSMUSG00000004110;ENSMUSG00000007653;ENSMUSG00000008590;ENSMUSG00000009214;ENSMUSG00000010803;ENSMUSG00000016150;ENSMUSG00000016346;ENSMUSG00000017412;ENSMUSG00000017740;ENSMUSG00000018589;ENSMUSG00000018919;ENSMUSG00000019146;ENSMUSG00000020123;ENSMUSG00000020377;ENSMUSG00000020436;ENSMUSG00000020591;ENSMUSG00000020673;ENSMUSG00000020704;…
GO:0031252	cell leading edge	CC	29	454	0.00187279	0.0112883	ENSMUSG00000010803;ENSMUSG00000017740;ENSMUSG00000020436;ENSMUSG00000021750;ENSMUSG00000024347;ENSMUSG00000025909;ENSMUSG00000026959;ENSMUSG00000027273;ENSMUSG00000027500;ENSMUSG00000028172;ENSMUSG00000028785;ENSMUSG00000029053;ENSMUSG00000030302;ENSMUSG00000031340;ENSMUSG00000031343;ENSMUSG00000032735;ENSMUSG00000034570;ENSMUSG00000035681;ENSMUSG00000035783;ENSMUSG00000036006;ENSMUSG00000038453;…
GO:1904115	axon cytoplasm	CC	8	64	0.00189869	0.0113403	ENSMUSG00000006930;ENSMUSG00000024511;ENSMUSG00000025468;ENSMUSG00000026764;ENSMUSG00000029757;ENSMUSG00000052572;ENSMUSG00000061298;ENSMUSG00000074657
GO:0001518	voltage-gated sodium channel complex	CC	4	16	0.002064	0.0121076	ENSMUSG00000022416;ENSMUSG00000057182;ENSMUSG00000064329;ENSMUSG00000070304
GO:0034774	secretory granule lumen	CC	4	16	0.002064	0.0121076	ENSMUSG00000020323;ENSMUSG00000027419;ENSMUSG00000027834;ENSMUSG00000045573
GO:0016021	integral component of membrane	CC	153	3460	0.00208841	0.0121423	ENSMUSG00000000627;ENSMUSG00000001507;ENSMUSG00000002799;ENSMUSG00000004110;ENSMUSG00000007653;ENSMUSG00000008590;ENSMUSG00000009214;ENSMUSG00000010803;ENSMUSG00000016150;ENSMUSG00000016346;ENSMUSG00000017412;ENSMUSG00000017740;ENSMUSG00000018589;ENSMUSG00000018919;ENSMUSG00000019146;ENSMUSG00000020123;ENSMUSG00000020377;ENSMUSG00000020436;ENSMUSG00000020591;ENSMUSG00000020673;ENSMUSG00000020704;…
GO:0032280	symmetric synapse	CC	3	8	0.0022045	0.0125944	ENSMUSG00000027568;ENSMUSG00000040797;ENSMUSG00000045573
GO:0044326	dendritic spine neck	CC	3	8	0.0022045	0.0125944	ENSMUSG00000021478;ENSMUSG00000040907;ENSMUSG00000061718
GO:0060077	inhibitory synapse	CC	5	27	0.00238028	0.0134814	ENSMUSG00000020436;ENSMUSG00000026787;ENSMUSG00000037771;ENSMUSG00000040797;ENSMUSG00000070880
GO:0012505	endomembrane system	CC	184	4279	0.00242437	0.0136138	ENSMUSG00000000214;ENSMUSG00000000627;ENSMUSG00000002633;ENSMUSG00000002985;ENSMUSG00000004961;ENSMUSG00000006179;ENSMUSG00000006362;ENSMUSG00000006711;ENSMUSG00000006930;ENSMUSG00000007021;ENSMUSG00000008153;ENSMUSG00000008658;ENSMUSG00000009075;ENSMUSG00000009214;ENSMUSG00000010086;ENSMUSG00000010136;ENSMUSG00000012428;ENSMUSG00000016150;ENSMUSG00000017639;ENSMUSG00000019768;ENSMUSG00000019785;…
GO:0030136	clathrin-coated vesicle	CC	13	150	0.00279456	0.0155596	ENSMUSG00000019785;ENSMUSG00000021367;ENSMUSG00000022212;ENSMUSG00000024403;ENSMUSG00000024511;ENSMUSG00000026787;ENSMUSG00000028524;ENSMUSG00000031144;ENSMUSG00000031840;ENSMUSG00000033419;ENSMUSG00000037217;ENSMUSG00000041216;ENSMUSG00000070880
GO:0008328	ionotropic glutamate receptor complex	CC	6	41	0.00310744	0.0170132	ENSMUSG00000019146;ENSMUSG00000026959;ENSMUSG00000027965;ENSMUSG00000030209;ENSMUSG00000045648;ENSMUSG00000052581
GO:0097386	glial cell projection	CC	6	41	0.00310744	0.0170132	ENSMUSG00000020932;ENSMUSG00000023192;ENSMUSG00000024261;ENSMUSG00000024935;ENSMUSG00000026830;ENSMUSG00000046352
GO:0098686	hippocampal mossy fiber to CA3 synapse	CC	7	56	0.00359945	0.0195441	ENSMUSG00000003934;ENSMUSG00000019146;ENSMUSG00000025855;ENSMUSG00000026959;ENSMUSG00000027400;ENSMUSG00000035864;ENSMUSG00000056296
GO:0099160	postsynaptic intermediate filament cytoskeleton	CC	2	3	0.00371188	0.0199894	ENSMUSG00000020396;ENSMUSG00000034336
GO:0120111	neuron projection cytoplasm	CC	10	104	0.00397804	0.0212486	ENSMUSG00000006930;ENSMUSG00000024511;ENSMUSG00000024617;ENSMUSG00000025468;ENSMUSG00000026764;ENSMUSG00000028785;ENSMUSG00000029757;ENSMUSG00000052572;ENSMUSG00000061298;ENSMUSG00000074657
GO:0060205	cytoplasmic vesicle lumen	CC	4	19	0.00403791	0.0213944	ENSMUSG00000020323;ENSMUSG00000027419;ENSMUSG00000027834;ENSMUSG00000045573
GO:0044305	calyx of Held	CC	5	31	0.00445567	0.023351	ENSMUSG00000034156;ENSMUSG00000040907;ENSMUSG00000047976;ENSMUSG00000062151;ENSMUSG00000078816
GO:0044224	juxtaparanode region of axon	CC	3	10	0.00447828	0.023351	ENSMUSG00000047976;ENSMUSG00000052572;ENSMUSG00000053024
GO:0030286	dynein complex	CC	7	60	0.00530557	0.0274469	ENSMUSG00000003354;ENSMUSG00000021879;ENSMUSG00000029757;ENSMUSG00000042707;ENSMUSG00000047671;ENSMUSG00000052861;ENSMUSG00000073102
GO:0034364	high-density lipoprotein particle	CC	5	33	0.00587058	0.0300135	ENSMUSG00000002985;ENSMUSG00000022037;ENSMUSG00000057346;ENSMUSG00000068246;ENSMUSG00000074115
GO:0031983	vesicle lumen	CC	4	21	0.00589305	0.0300135	ENSMUSG00000020323;ENSMUSG00000027419;ENSMUSG00000027834;ENSMUSG00000045573
GO:0045179	apical cortex	CC	3	11	0.00599585	0.0303021	ENSMUSG00000025885;ENSMUSG00000029053;ENSMUSG00000048782
GO:0005794	Golgi apparatus	CC	73	1531	0.00656792	0.0329399	ENSMUSG00000002633;ENSMUSG00000002985;ENSMUSG00000006362;ENSMUSG00000008153;ENSMUSG00000008658;ENSMUSG00000009075;ENSMUSG00000009214;ENSMUSG00000010136;ENSMUSG00000012428;ENSMUSG00000016150;ENSMUSG00000019768;ENSMUSG00000019785;ENSMUSG00000019852;ENSMUSG00000019888;ENSMUSG00000020591;ENSMUSG00000021066;ENSMUSG00000021573;ENSMUSG00000021903;ENSMUSG00000021983;ENSMUSG00000022044;ENSMUSG00000022144;…
GO:0097449	astrocyte projection	CC	4	22	0.00700272	0.0345924	ENSMUSG00000020932;ENSMUSG00000023192;ENSMUSG00000024261;ENSMUSG00000046352
GO:0098850	extrinsic component of synaptic vesicle membrane	CC	4	22	0.00700272	0.0345924	ENSMUSG00000020848;ENSMUSG00000024403;ENSMUSG00000029608;ENSMUSG00000037217
GO:0097418	neurofibrillary tangle	CC	2	4	0.00724844	0.0352757	ENSMUSG00000020396;ENSMUSG00000022037
GO:1990769	proximal neuron projection	CC	2	4	0.00724844	0.0352757	ENSMUSG00000004961;ENSMUSG00000043448
GO:0032437	cuticular plate	CC	3	12	0.00778481	0.0376075	ENSMUSG00000003657;ENSMUSG00000026532;ENSMUSG00000073774
GO:0016324	apical plasma membrane	CC	26	439	0.00824107	0.0395211	ENSMUSG00000007034;ENSMUSG00000015405;ENSMUSG00000019278;ENSMUSG00000021565;ENSMUSG00000022435;ENSMUSG00000024292;ENSMUSG00000024511;ENSMUSG00000024935;ENSMUSG00000025557;ENSMUSG00000026904;ENSMUSG00000029053;ENSMUSG00000030302;ENSMUSG00000034774;ENSMUSG00000035681;ENSMUSG00000036006;ENSMUSG00000036570;ENSMUSG00000040055;ENSMUSG00000041771;ENSMUSG00000042268;ENSMUSG00000045534;ENSMUSG00000047976;…
GO:0034704	calcium channel complex	CC	7	69	0.0112768	0.0536872	ENSMUSG00000004110;ENSMUSG00000017412;ENSMUSG00000019146;ENSMUSG00000021991;ENSMUSG00000022416;ENSMUSG00000027748;ENSMUSG00000041710
GO:0070044	synaptobrevin 2-SNAP-25-syntaxin-1a complex	CC	2	5	0.0117963	0.0553583	ENSMUSG00000027273;ENSMUSG00000027438
GO:0099012	neuronal dense core vesicle membrane	CC	2	5	0.0117963	0.0553583	ENSMUSG00000004961;ENSMUSG00000024261
GO:0030665	clathrin-coated vesicle membrane	CC	7	70	0.0121562	0.0566427	ENSMUSG00000024403;ENSMUSG00000026787;ENSMUSG00000028524;ENSMUSG00000031144;ENSMUSG00000031840;ENSMUSG00000037217;ENSMUSG00000070880
GO:0034706	sodium channel complex	CC	4	26	0.0127928	0.0591894	ENSMUSG00000022416;ENSMUSG00000057182;ENSMUSG00000064329;ENSMUSG00000070304
GO:0098588	bounding membrane of organelle	CC	78	1707	0.0135796	0.0623902	ENSMUSG00000000214;ENSMUSG00000002633;ENSMUSG00000004961;ENSMUSG00000006362;ENSMUSG00000006711;ENSMUSG00000007021;ENSMUSG00000008153;ENSMUSG00000009214;ENSMUSG00000012428;ENSMUSG00000017639;ENSMUSG00000018919;ENSMUSG00000019785;ENSMUSG00000019852;ENSMUSG00000019888;ENSMUSG00000020377;ENSMUSG00000020848;ENSMUSG00000020932;ENSMUSG00000021066;ENSMUSG00000021478;ENSMUSG00000021700;ENSMUSG00000021903;…
GO:0032281	AMPA glutamate receptor complex	CC	4	27	0.0146037	0.0654264	ENSMUSG00000019146;ENSMUSG00000027965;ENSMUSG00000045648;ENSMUSG00000052581
GO:0099524	postsynaptic cytosol	CC	4	27	0.0146037	0.0654264	ENSMUSG00000006930;ENSMUSG00000024617;ENSMUSG00000026764;ENSMUSG00000078816
GO:0034358	plasma lipoprotein particle	CC	5	41	0.0146912	0.0654264	ENSMUSG00000002985;ENSMUSG00000022037;ENSMUSG00000057346;ENSMUSG00000068246;ENSMUSG00000074115
GO:1990777	lipoprotein particle	CC	5	41	0.0146912	0.0654264	ENSMUSG00000002985;ENSMUSG00000022037;ENSMUSG00000057346;ENSMUSG00000068246;ENSMUSG00000074115
GO:0031012	extracellular matrix	CC	28	506	0.0147384	0.0654264	ENSMUSG00000002633;ENSMUSG00000002985;ENSMUSG00000006522;ENSMUSG00000021390;ENSMUSG00000021613;ENSMUSG00000021974;ENSMUSG00000022037;ENSMUSG00000023224;ENSMUSG00000023328;ENSMUSG00000024734;ENSMUSG00000026668;ENSMUSG00000027612;ENSMUSG00000032372;ENSMUSG00000033707;ENSMUSG00000035783;ENSMUSG00000037254;ENSMUSG00000040152;ENSMUSG00000041559;ENSMUSG00000041577;ENSMUSG00000044024;ENSMUSG00000048368;…
GO:0030312	external encapsulating structure	CC	28	508	0.0154524	0.0681358	ENSMUSG00000002633;ENSMUSG00000002985;ENSMUSG00000006522;ENSMUSG00000021390;ENSMUSG00000021613;ENSMUSG00000021974;ENSMUSG00000022037;ENSMUSG00000023224;ENSMUSG00000023328;ENSMUSG00000024734;ENSMUSG00000026668;ENSMUSG00000027612;ENSMUSG00000032372;ENSMUSG00000033707;ENSMUSG00000035783;ENSMUSG00000037254;ENSMUSG00000040152;ENSMUSG00000041559;ENSMUSG00000041577;ENSMUSG00000044024;ENSMUSG00000048368;…
GO:0005911	cell-cell junction	CC	29	534	0.0166617	0.0729783	ENSMUSG00000003657;ENSMUSG00000011751;ENSMUSG00000022090;ENSMUSG00000024395;ENSMUSG00000026602;ENSMUSG00000027748;ENSMUSG00000029053;ENSMUSG00000031997;ENSMUSG00000032093;ENSMUSG00000033196;ENSMUSG00000034774;ENSMUSG00000036510;ENSMUSG00000036570;ENSMUSG00000037625;ENSMUSG00000040055;ENSMUSG00000040420;ENSMUSG00000043448;ENSMUSG00000044433;ENSMUSG00000045534;ENSMUSG00000046352;ENSMUSG00000047797;…
GO:0008091	spectrin	CC	2	6	0.0172791	0.0746866	ENSMUSG00000011751;ENSMUSG00000026532
GO:1990742	microvesicle	CC	2	6	0.0172791	0.0746866	ENSMUSG00000024261;ENSMUSG00000044748
GO:0033268	node of Ranvier	CC	3	16	0.0178267	0.0760531	ENSMUSG00000011751;ENSMUSG00000053024;ENSMUSG00000064329
GO:0098833	presynaptic endocytic zone	CC	3	16	0.0178267	0.0760531	ENSMUSG00000026825;ENSMUSG00000028528;ENSMUSG00000040276
GO:0097729	9+2 motile cilium	CC	13	189	0.0181151	0.0767845	ENSMUSG00000020904;ENSMUSG00000023949;ENSMUSG00000028172;ENSMUSG00000029442;ENSMUSG00000030708;ENSMUSG00000032259;ENSMUSG00000036551;ENSMUSG00000036962;ENSMUSG00000042707;ENSMUSG00000044748;ENSMUSG00000047021;ENSMUSG00000047671;ENSMUSG00000059173
GO:0005576	extracellular region	CC	117	2736	0.019403	0.0816965	ENSMUSG00000000627;ENSMUSG00000001076;ENSMUSG00000002633;ENSMUSG00000002985;ENSMUSG00000006522;ENSMUSG00000015405;ENSMUSG00000016150;ENSMUSG00000019278;ENSMUSG00000019890;ENSMUSG00000020323;ENSMUSG00000020660;ENSMUSG00000020673;ENSMUSG00000021091;ENSMUSG00000021194;ENSMUSG00000021367;ENSMUSG00000021390;ENSMUSG00000021613;ENSMUSG00000021647;ENSMUSG00000021680;ENSMUSG00000021749;ENSMUSG00000021974;…
GO:0032994	protein-lipid complex	CC	5	44	0.0195226	0.0816965	ENSMUSG00000002985;ENSMUSG00000022037;ENSMUSG00000057346;ENSMUSG00000068246;ENSMUSG00000074115
GO:0048471	perinuclear region of cytoplasm	CC	40	800	0.019895	0.0827279	ENSMUSG00000000214;ENSMUSG00000001507;ENSMUSG00000002799;ENSMUSG00000004961;ENSMUSG00000006930;ENSMUSG00000009075;ENSMUSG00000017204;ENSMUSG00000019768;ENSMUSG00000021194;ENSMUSG00000021573;ENSMUSG00000021700;ENSMUSG00000022037;ENSMUSG00000022099;ENSMUSG00000023328;ENSMUSG00000024261;ENSMUSG00000025170;ENSMUSG00000026787;ENSMUSG00000027273;ENSMUSG00000027500;ENSMUSG00000027849;ENSMUSG00000029053;…
GO:0032591	dendritic spine membrane	CC	3	17	0.0210846	0.087123	ENSMUSG00000030302;ENSMUSG00000053550;ENSMUSG00000059213
GO:0030863	cortical cytoskeleton	CC	9	115	0.0217782	0.0892996	ENSMUSG00000003657;ENSMUSG00000011751;ENSMUSG00000022090;ENSMUSG00000022099;ENSMUSG00000026532;ENSMUSG00000027748;ENSMUSG00000032517;ENSMUSG00000033196;ENSMUSG00000073774
GO:0005938	cell cortex	CC	20	343	0.0218832	0.0892996	ENSMUSG00000003657;ENSMUSG00000004267;ENSMUSG00000010154;ENSMUSG00000011751;ENSMUSG00000022090;ENSMUSG00000022099;ENSMUSG00000025885;ENSMUSG00000026532;ENSMUSG00000026830;ENSMUSG00000027748;ENSMUSG00000029053;ENSMUSG00000029449;ENSMUSG00000032517;ENSMUSG00000033196;ENSMUSG00000048782;ENSMUSG00000056602;ENSMUSG00000056755;ENSMUSG00000062151;ENSMUSG00000070880;ENSMUSG00000073774
GO:0036126	sperm flagellum	CC	12	174	0.0221895	0.0899906	ENSMUSG00000023949;ENSMUSG00000028172;ENSMUSG00000029442;ENSMUSG00000030708;ENSMUSG00000032259;ENSMUSG00000036551;ENSMUSG00000036962;ENSMUSG00000042707;ENSMUSG00000044748;ENSMUSG00000047021;ENSMUSG00000047671;ENSMUSG00000059173
GO:0014704	intercalated disc	CC	6	62	0.0227337	0.0916322	ENSMUSG00000011751;ENSMUSG00000036570;ENSMUSG00000045534;ENSMUSG00000060843;ENSMUSG00000064329;ENSMUSG00000067653
GO:0005891	voltage-gated calcium channel complex	CC	5	46	0.0232616	0.0926233	ENSMUSG00000004110;ENSMUSG00000017412;ENSMUSG00000019146;ENSMUSG00000021991;ENSMUSG00000022416
GO:0031201	SNARE complex	CC	5	46	0.0232616	0.0926233	ENSMUSG00000020848;ENSMUSG00000027273;ENSMUSG00000027438;ENSMUSG00000030806;ENSMUSG00000039714
GO:0014731	spectrin-associated cytoskeleton	CC	2	7	0.0236247	0.0929425	ENSMUSG00000022099;ENSMUSG00000026532
GO:0048237	rough endoplasmic reticulum lumen	CC	2	7	0.0236247	0.0929425	ENSMUSG00000021367;ENSMUSG00000033061
GO:0098981	cholinergic synapse	CC	3	18	0.0246456	0.096382	ENSMUSG00000027950;ENSMUSG00000029608;ENSMUSG00000032773
GO:0030135	coated vesicle	CC	15	240	0.0254947	0.0991125	ENSMUSG00000019785;ENSMUSG00000021367;ENSMUSG00000022212;ENSMUSG00000024403;ENSMUSG00000024511;ENSMUSG00000026787;ENSMUSG00000028524;ENSMUSG00000031144;ENSMUSG00000031840;ENSMUSG00000033419;ENSMUSG00000037217;ENSMUSG00000040276;ENSMUSG00000040543;ENSMUSG00000041216;ENSMUSG00000070880
GO:0031594	neuromuscular junction	CC	8	101	0.0277886	0.107395	ENSMUSG00000001507;ENSMUSG00000007021;ENSMUSG00000023328;ENSMUSG00000029608;ENSMUSG00000030806;ENSMUSG00000031144;ENSMUSG00000052572;ENSMUSG00000062151
GO:0005874	microtubule	CC	25	467	0.0289374	0.111181	ENSMUSG00000002985;ENSMUSG00000004187;ENSMUSG00000020686;ENSMUSG00000020904;ENSMUSG00000021573;ENSMUSG00000021680;ENSMUSG00000021879;ENSMUSG00000026764;ENSMUSG00000026825;ENSMUSG00000028294;ENSMUSG00000029651;ENSMUSG00000029757;ENSMUSG00000031285;ENSMUSG00000033053;ENSMUSG00000035963;ENSMUSG00000038756;ENSMUSG00000044433;ENSMUSG00000045007;ENSMUSG00000052861;ENSMUSG00000062591;ENSMUSG00000063646;…
GO:0005856	cytoskeleton	CC	101	2363	0.0294603	0.112532	ENSMUSG00000001349;ENSMUSG00000002985;ENSMUSG00000003354;ENSMUSG00000003657;ENSMUSG00000004187;ENSMUSG00000006930;ENSMUSG00000010136;ENSMUSG00000010154;ENSMUSG00000011751;ENSMUSG00000016150;ENSMUSG00000018474;ENSMUSG00000020032;ENSMUSG00000020396;ENSMUSG00000020686;ENSMUSG00000020904;ENSMUSG00000020932;ENSMUSG00000021573;ENSMUSG00000021680;ENSMUSG00000021750;ENSMUSG00000021879;ENSMUSG00000022037;…
GO:0030864	cortical actin cytoskeleton	CC	7	84	0.030136	0.114447	ENSMUSG00000003657;ENSMUSG00000011751;ENSMUSG00000022090;ENSMUSG00000026532;ENSMUSG00000032517;ENSMUSG00000033196;ENSMUSG00000073774
GO:0045177	apical part of cell	CC	28	539	0.0304705	0.114843	ENSMUSG00000007034;ENSMUSG00000015405;ENSMUSG00000019278;ENSMUSG00000021565;ENSMUSG00000022435;ENSMUSG00000024292;ENSMUSG00000024511;ENSMUSG00000024935;ENSMUSG00000025557;ENSMUSG00000025885;ENSMUSG00000026904;ENSMUSG00000029053;ENSMUSG00000030302;ENSMUSG00000034774;ENSMUSG00000035681;ENSMUSG00000036006;ENSMUSG00000036570;ENSMUSG00000040055;ENSMUSG00000041771;ENSMUSG00000042268;ENSMUSG00000045534;…
GO:0005768	endosome	CC	45	947	0.0305914	0.114843	ENSMUSG00000002985;ENSMUSG00000004961;ENSMUSG00000006179;ENSMUSG00000006711;ENSMUSG00000006930;ENSMUSG00000010086;ENSMUSG00000012428;ENSMUSG00000017639;ENSMUSG00000019785;ENSMUSG00000020123;ENSMUSG00000021680;ENSMUSG00000021700;ENSMUSG00000021983;ENSMUSG00000022212;ENSMUSG00000022840;ENSMUSG00000024511;ENSMUSG00000024935;ENSMUSG00000025170;ENSMUSG00000025422;ENSMUSG00000025468;ENSMUSG00000025855;…
GO:0097441	basal dendrite	CC	2	8	0.0307647	0.114843	ENSMUSG00000020396;ENSMUSG00000026904
GO:0044291	cell-cell contact zone	CC	7	85	0.0318721	0.118305	ENSMUSG00000011751;ENSMUSG00000036570;ENSMUSG00000045534;ENSMUSG00000050121;ENSMUSG00000060843;ENSMUSG00000064329;ENSMUSG00000067653
GO:0098691	dopaminergic synapse	CC	3	20	0.0326747	0.12025	ENSMUSG00000021609;ENSMUSG00000027950;ENSMUSG00000032259
GO:0005802	trans-Golgi network	CC	15	248	0.0327623	0.12025	ENSMUSG00000008658;ENSMUSG00000009075;ENSMUSG00000010136;ENSMUSG00000019785;ENSMUSG00000020591;ENSMUSG00000027221;ENSMUSG00000027273;ENSMUSG00000027612;ENSMUSG00000027820;ENSMUSG00000039278;ENSMUSG00000039372;ENSMUSG00000040412;ENSMUSG00000041216;ENSMUSG00000052160;ENSMUSG00000060371
GO:0001535	radial spoke head	CC	1	1	0.0356223	0.123178	ENSMUSG00000039552
GO:0001536	radial spoke stalk	CC	1	1	0.0356223	0.123178	ENSMUSG00000022805
GO:0034592	synaptic vesicle lumen	CC	1	1	0.0356223	0.123178	ENSMUSG00000045573
GO:0044289	mitochondrial inner-outer membrane contact site	CC	1	1	0.0356223	0.123178	ENSMUSG00000000308
GO:0071757	hexameric IgM immunoglobulin complex	CC	1	1	0.0356223	0.123178	ENSMUSG00000076617
GO:0097649	A axonemal microtubule	CC	1	1	0.0356223	0.123178	ENSMUSG00000028294
GO:0099020	perinuclear endoplasmic reticulum lumen	CC	1	1	0.0356223	0.123178	ENSMUSG00000022037
GO:0099573	glutamatergic postsynaptic density	CC	1	1	0.0356223	0.123178	ENSMUSG00000024617
GO:0106139	symbiont cell surface	CC	1	1	0.0356223	0.123178	ENSMUSG00000073418
GO:0150017	basal proximal dendrite	CC	1	1	0.0356223	0.123178	ENSMUSG00000020396
GO:0150051	postsynaptic Golgi apparatus	CC	1	1	0.0356223	0.123178	ENSMUSG00000021573
GO:0019898	extrinsic component of membrane	CC	18	319	0.0376239	0.128197	ENSMUSG00000002985;ENSMUSG00000010086;ENSMUSG00000020848;ENSMUSG00000021303;ENSMUSG00000024403;ENSMUSG00000027273;ENSMUSG00000027849;ENSMUSG00000028528;ENSMUSG00000028785;ENSMUSG00000029413;ENSMUSG00000029608;ENSMUSG00000036510;ENSMUSG00000037217;ENSMUSG00000040420;ENSMUSG00000044748;ENSMUSG00000048240;ENSMUSG00000048387;ENSMUSG00000071658
GO:0005879	axonemal microtubule	CC	4	36	0.0381828	0.128197	ENSMUSG00000020904;ENSMUSG00000028294;ENSMUSG00000033053;ENSMUSG00000066196
GO:0005952	cAMP-dependent protein kinase complex	CC	2	9	0.0386348	0.128197	ENSMUSG00000025855;ENSMUSG00000036551
GO:0017146	NMDA selective glutamate receptor complex	CC	2	9	0.0386348	0.128197	ENSMUSG00000026959;ENSMUSG00000030209
GO:0030314	junctional membrane complex	CC	2	9	0.0386348	0.128197	ENSMUSG00000022208;ENSMUSG00000025318
GO:0032127	dense core granule membrane	CC	2	9	0.0386348	0.128197	ENSMUSG00000004961;ENSMUSG00000024261
GO:0043203	axon hillock	CC	2	9	0.0386348	0.128197	ENSMUSG00000011751;ENSMUSG00000029053
GO:0070852	cell body fiber	CC	2	9	0.0386348	0.128197	ENSMUSG00000011751;ENSMUSG00000045573
GO:0005881	cytoplasmic microtubule	CC	8	108	0.0391444	0.129236	ENSMUSG00000020904;ENSMUSG00000028294;ENSMUSG00000029651;ENSMUSG00000033053;ENSMUSG00000035963;ENSMUSG00000045007;ENSMUSG00000066196;ENSMUSG00000074115
GO:0036056	filtration diaphragm	CC	2	10	0.0471739	0.154195	ENSMUSG00000026602;ENSMUSG00000031997
GO:0036057	slit diaphragm	CC	2	10	0.0471739	0.154195	ENSMUSG00000026602;ENSMUSG00000031997
GO:0099513	polymeric cytoskeletal fiber	CC	38	805	0.0479153	0.155843	ENSMUSG00000002985;ENSMUSG00000004187;ENSMUSG00000011751;ENSMUSG00000020396;ENSMUSG00000020686;ENSMUSG00000020904;ENSMUSG00000020932;ENSMUSG00000021573;ENSMUSG00000021680;ENSMUSG00000021879;ENSMUSG00000022090;ENSMUSG00000022099;ENSMUSG00000026764;ENSMUSG00000026825;ENSMUSG00000028294;ENSMUSG00000029651;ENSMUSG00000029757;ENSMUSG00000031285;ENSMUSG00000033053;ENSMUSG00000034336;ENSMUSG00000035849;…
GO:0099738	cell cortex region	CC	4	39	0.0490932	0.158888	ENSMUSG00000025885;ENSMUSG00000029053;ENSMUSG00000048782;ENSMUSG00000062151
GO:0009898	cytoplasmic side of plasma membrane	CC	11	176	0.0507363	0.163401	ENSMUSG00000000214;ENSMUSG00000021303;ENSMUSG00000026532;ENSMUSG00000026602;ENSMUSG00000026875;ENSMUSG00000027273;ENSMUSG00000027568;ENSMUSG00000030350;ENSMUSG00000034774;ENSMUSG00000048240;ENSMUSG00000071658
GO:0005875	microtubule associated complex	CC	10	156	0.0527805	0.169155	ENSMUSG00000003354;ENSMUSG00000021879;ENSMUSG00000026764;ENSMUSG00000029757;ENSMUSG00000035783;ENSMUSG00000042707;ENSMUSG00000047671;ENSMUSG00000052861;ENSMUSG00000073102;ENSMUSG00000074657
GO:0032839	dendrite cytoplasm	CC	4	40	0.0530726	0.169266	ENSMUSG00000024617;ENSMUSG00000026764;ENSMUSG00000028785;ENSMUSG00000074657
GO:0098802	plasma membrane signaling receptor complex	CC	11	180	0.0578018	0.183458	ENSMUSG00000001507;ENSMUSG00000008590;ENSMUSG00000019146;ENSMUSG00000026959;ENSMUSG00000027950;ENSMUSG00000027965;ENSMUSG00000030209;ENSMUSG00000031425;ENSMUSG00000032093;ENSMUSG00000045648;ENSMUSG00000052581
GO:0005858	axonemal dynein complex	CC	3	26	0.0637701	0.199509	ENSMUSG00000003354;ENSMUSG00000052861;ENSMUSG00000073102
GO:0034361	very-low-density lipoprotein particle	CC	3	26	0.0637701	0.199509	ENSMUSG00000002985;ENSMUSG00000057346;ENSMUSG00000068246
GO:0034385	triglyceride-rich plasma lipoprotein particle	CC	3	26	0.0637701	0.199509	ENSMUSG00000002985;ENSMUSG00000057346;ENSMUSG00000068246
GO:0005890	sodium:potassium-exchanging ATPase complex	CC	2	12	0.0660325	0.202533	ENSMUSG00000036570;ENSMUSG00000040907
GO:0097730	non-motile cilium	CC	10	163	0.066887	0.202533	ENSMUSG00000021478;ENSMUSG00000031212;ENSMUSG00000031789;ENSMUSG00000031932;ENSMUSG00000032259;ENSMUSG00000038756;ENSMUSG00000041771;ENSMUSG00000044933;ENSMUSG00000073774;ENSMUSG00000114755
GO:0009986	cell surface	CC	50	1130	0.0669047	0.202533	ENSMUSG00000001507;ENSMUSG00000002633;ENSMUSG00000002985;ENSMUSG00000004267;ENSMUSG00000008153;ENSMUSG00000008590;ENSMUSG00000015405;ENSMUSG00000019146;ENSMUSG00000020591;ENSMUSG00000020673;ENSMUSG00000021478;ENSMUSG00000021609;ENSMUSG00000022037;ENSMUSG00000022661;ENSMUSG00000023328;ENSMUSG00000024164;ENSMUSG00000024935;ENSMUSG00000025422;ENSMUSG00000026824;ENSMUSG00000026959;ENSMUSG00000027568;…
GO:0098562	cytoplasmic side of membrane	CC	12	208	0.0694256	0.202533	ENSMUSG00000000214;ENSMUSG00000020932;ENSMUSG00000021303;ENSMUSG00000026532;ENSMUSG00000026602;ENSMUSG00000026875;ENSMUSG00000027273;ENSMUSG00000027568;ENSMUSG00000030350;ENSMUSG00000034774;ENSMUSG00000048240;ENSMUSG00000071658
GO:0031095	platelet dense tubular network membrane	CC	1	2	0.0699773	0.202533	ENSMUSG00000022099
GO:0034466	chromaffin granule lumen	CC	1	2	0.0699773	0.202533	ENSMUSG00000045573
GO:0034667	integrin alpha3-beta1 complex	CC	1	2	0.0699773	0.202533	ENSMUSG00000001507
GO:0035578	azurophil granule lumen	CC	1	2	0.0699773	0.202533	ENSMUSG00000020323
GO:0044217	other organism part	CC	1	2	0.0699773	0.202533	ENSMUSG00000073418
GO:0044301	climbing fiber	CC	1	2	0.0699773	0.202533	ENSMUSG00000045532
GO:0090537	CERF complex	CC	1	2	0.0699773	0.202533	ENSMUSG00000031099
GO:0097453	mesaxon	CC	1	2	0.0699773	0.202533	ENSMUSG00000036634
GO:0150002	distal dendrite	CC	1	2	0.0699773	0.202533	ENSMUSG00000024935
GO:1904602	serotonin-activated cation-selective channel complex	CC	1	2	0.0699773	0.202533	ENSMUSG00000008590
GO:1990015	ensheathing process	CC	1	2	0.0699773	0.202533	ENSMUSG00000036634
GO:1990032	parallel fiber	CC	1	2	0.0699773	0.202533	ENSMUSG00000031376
GO:1990257	piccolo-bassoon transport vesicle	CC	1	2	0.0699773	0.202533	ENSMUSG00000029757
GO:0045178	basal part of cell	CC	17	323	0.071426	0.20582	ENSMUSG00000001507;ENSMUSG00000021367;ENSMUSG00000024650;ENSMUSG00000026904;ENSMUSG00000027748;ENSMUSG00000030108;ENSMUSG00000030237;ENSMUSG00000030302;ENSMUSG00000030329;ENSMUSG00000032356;ENSMUSG00000035681;ENSMUSG00000037625;ENSMUSG00000052572;ENSMUSG00000057182;ENSMUSG00000059336;ENSMUSG00000063796;ENSMUSG00000108841
GO:0099522	cytosolic region	CC	4	45	0.0754885	0.213364	ENSMUSG00000006930;ENSMUSG00000024617;ENSMUSG00000026764;ENSMUSG00000078816
GO:0001725	stress fiber	CC	6	83	0.0755766	0.213364	ENSMUSG00000020686;ENSMUSG00000021750;ENSMUSG00000022090;ENSMUSG00000029053;ENSMUSG00000032735;ENSMUSG00000035783
GO:0097517	contractile actin filament bundle	CC	6	83	0.0755766	0.213364	ENSMUSG00000020686;ENSMUSG00000021750;ENSMUSG00000022090;ENSMUSG00000029053;ENSMUSG00000032735;ENSMUSG00000035783
GO:0035253	ciliary rootlet	CC	2	13	0.0762465	0.213364	ENSMUSG00000026764;ENSMUSG00000074657
GO:0098835	presynaptic endocytic zone membrane	CC	2	13	0.0762465	0.213364	ENSMUSG00000026825;ENSMUSG00000028528
GO:1990635	proximal dendrite	CC	2	13	0.0762465	0.213364	ENSMUSG00000020396;ENSMUSG00000024935
GO:0099523	presynaptic cytosol	CC	3	28	0.0763176	0.213364	ENSMUSG00000006930;ENSMUSG00000024617;ENSMUSG00000078816
GO:0062023	collagen-containing extracellular matrix	CC	19	375	0.0793818	0.220991	ENSMUSG00000006522;ENSMUSG00000021390;ENSMUSG00000021613;ENSMUSG00000021974;ENSMUSG00000022037;ENSMUSG00000023224;ENSMUSG00000023328;ENSMUSG00000024734;ENSMUSG00000032372;ENSMUSG00000035783;ENSMUSG00000037254;ENSMUSG00000041559;ENSMUSG00000041577;ENSMUSG00000044024;ENSMUSG00000048368;ENSMUSG00000048583;ENSMUSG00000056174;ENSMUSG00000066113;ENSMUSG00000068196
GO:0005581	collagen trimer	CC	6	85	0.0826568	0.229137	ENSMUSG00000001076;ENSMUSG00000045532;ENSMUSG00000046491;ENSMUSG00000056174;ENSMUSG00000058914;ENSMUSG00000068196
GO:0031901	early endosome membrane	CC	10	170	0.0831955	0.229662	ENSMUSG00000006711;ENSMUSG00000012428;ENSMUSG00000019785;ENSMUSG00000024935;ENSMUSG00000026347;ENSMUSG00000036687;ENSMUSG00000041216;ENSMUSG00000050211;ENSMUSG00000058248;ENSMUSG00000074736
GO:0099512	supramolecular fiber	CC	46	1048	0.0842645	0.231639	ENSMUSG00000002985;ENSMUSG00000004187;ENSMUSG00000011751;ENSMUSG00000020396;ENSMUSG00000020686;ENSMUSG00000020904;ENSMUSG00000020932;ENSMUSG00000021573;ENSMUSG00000021680;ENSMUSG00000021879;ENSMUSG00000022090;ENSMUSG00000022099;ENSMUSG00000026764;ENSMUSG00000026825;ENSMUSG00000026950;ENSMUSG00000028294;ENSMUSG00000029095;ENSMUSG00000029651;ENSMUSG00000029757;ENSMUSG00000031285;ENSMUSG00000033053;…
GO:0032588	trans-Golgi network membrane	CC	4	48	0.0908819	0.248789	ENSMUSG00000009075;ENSMUSG00000027612;ENSMUSG00000052160;ENSMUSG00000060371
GO:0099081	supramolecular polymer	CC	46	1056	0.0923284	0.2517	ENSMUSG00000002985;ENSMUSG00000004187;ENSMUSG00000011751;ENSMUSG00000020396;ENSMUSG00000020686;ENSMUSG00000020904;ENSMUSG00000020932;ENSMUSG00000021573;ENSMUSG00000021680;ENSMUSG00000021879;ENSMUSG00000022090;ENSMUSG00000022099;ENSMUSG00000026764;ENSMUSG00000026825;ENSMUSG00000026950;ENSMUSG00000028294;ENSMUSG00000029095;ENSMUSG00000029651;ENSMUSG00000029757;ENSMUSG00000031285;ENSMUSG00000033053;…
GO:0043196	varicosity	CC	2	15	0.0980025	0.259554	ENSMUSG00000021680;ENSMUSG00000026825
GO:0090533	cation-transporting ATPase complex	CC	2	15	0.0980025	0.259554	ENSMUSG00000036570;ENSMUSG00000040907
GO:0098888	extrinsic component of presynaptic membrane	CC	2	15	0.0980025	0.259554	ENSMUSG00000027273;ENSMUSG00000028528
GO:0030315	T-tubule	CC	5	69	0.0992672	0.259554	ENSMUSG00000019768;ENSMUSG00000026824;ENSMUSG00000036570;ENSMUSG00000064329;ENSMUSG00000070304
GO:0030667	secretory granule membrane	CC	7	111	0.101591	0.259554	ENSMUSG00000004961;ENSMUSG00000024261;ENSMUSG00000024511;ENSMUSG00000035864;ENSMUSG00000036687;ENSMUSG00000037428;ENSMUSG00000047021
GO:0005853	eukaryotic translation elongation factor 1 complex	CC	1	3	0.10311	0.259554	ENSMUSG00000016349
GO:0005854	nascent polypeptide-associated complex	CC	1	3	0.10311	0.259554	ENSMUSG00000041073
GO:0016533	protein kinase 5 complex	CC	1	3	0.10311	0.259554	ENSMUSG00000090071
GO:0034365	discoidal high-density lipoprotein particle	CC	1	3	0.10311	0.259554	ENSMUSG00000002985
GO:0034683	integrin alphav-beta3 complex	CC	1	3	0.10311	0.259554	ENSMUSG00000031425
GO:0061793	chromatin lock complex	CC	1	3	0.10311	0.259554	ENSMUSG00000035576
GO:0097442	CA3 pyramidal cell dendrite	CC	1	3	0.10311	0.259554	ENSMUSG00000026904
GO:0097545	axonemal outer doublet	CC	1	3	0.10311	0.259554	ENSMUSG00000028294
GO:0098898	dense core granule lumen	CC	1	3	0.10311	0.259554	ENSMUSG00000045573
GO:0099013	neuronal dense core vesicle lumen	CC	1	3	0.10311	0.259554	ENSMUSG00000045573
GO:0099544	perisynaptic space	CC	1	3	0.10311	0.259554	ENSMUSG00000024935
GO:0099629	postsynaptic specialization of symmetric synapse	CC	1	3	0.10311	0.259554	ENSMUSG00000040797
GO:0120001	apical plasma membrane urothelial plaque	CC	1	3	0.10311	0.259554	ENSMUSG00000022435
GO:1990812	growth cone filopodium	CC	1	3	0.10311	0.259554	ENSMUSG00000001507
GO:0005615	extracellular space	CC	80	1953	0.103111	0.259554	ENSMUSG00000000627;ENSMUSG00000001076;ENSMUSG00000002633;ENSMUSG00000002985;ENSMUSG00000015405;ENSMUSG00000019278;ENSMUSG00000020323;ENSMUSG00000020660;ENSMUSG00000020673;ENSMUSG00000021091;ENSMUSG00000021194;ENSMUSG00000021367;ENSMUSG00000021390;ENSMUSG00000021647;ENSMUSG00000021680;ENSMUSG00000021749;ENSMUSG00000021974;ENSMUSG00000022037;ENSMUSG00000022144;ENSMUSG00000022766;ENSMUSG00000022996;…
GO:0098985	asymmetric, glutamatergic, excitatory synapse	CC	2	16	0.109456	0.274259	ENSMUSG00000045532;ENSMUSG00000053550
GO:0032432	actin filament bundle	CC	6	92	0.110205	0.274259	ENSMUSG00000020686;ENSMUSG00000021750;ENSMUSG00000022090;ENSMUSG00000029053;ENSMUSG00000032735;ENSMUSG00000035783
GO:0042641	actomyosin	CC	6	92	0.110205	0.274259	ENSMUSG00000020686;ENSMUSG00000021750;ENSMUSG00000022090;ENSMUSG00000029053;ENSMUSG00000032735;ENSMUSG00000035783
GO:0016581	NuRD complex	CC	2	17	0.121239	0.297217	ENSMUSG00000005045;ENSMUSG00000018474
GO:0090545	CHD-type complex	CC	2	17	0.121239	0.297217	ENSMUSG00000005045;ENSMUSG00000018474
GO:0098533	ATPase dependent transmembrane transport complex	CC	2	17	0.121239	0.297217	ENSMUSG00000036570;ENSMUSG00000040907
GO:0098690	glycinergic synapse	CC	2	17	0.121239	0.297217	ENSMUSG00000018589;ENSMUSG00000040797
GO:0030175	filopodium	CC	7	117	0.12452	0.302998	ENSMUSG00000001507;ENSMUSG00000026830;ENSMUSG00000027273;ENSMUSG00000035783;ENSMUSG00000036006;ENSMUSG00000038453;ENSMUSG00000042707
GO:0030662	coated vesicle membrane	CC	7	117	0.12452	0.302998	ENSMUSG00000024403;ENSMUSG00000026787;ENSMUSG00000028524;ENSMUSG00000031144;ENSMUSG00000031840;ENSMUSG00000037217;ENSMUSG00000070880
GO:0005834	heterotrimeric G-protein complex	CC	3	35	0.127554	0.30885	ENSMUSG00000021303;ENSMUSG00000048240;ENSMUSG00000071658
GO:0009925	basal plasma membrane	CC	15	304	0.128201	0.30885	ENSMUSG00000001507;ENSMUSG00000024650;ENSMUSG00000026904;ENSMUSG00000027748;ENSMUSG00000030108;ENSMUSG00000030237;ENSMUSG00000030302;ENSMUSG00000030329;ENSMUSG00000032356;ENSMUSG00000035681;ENSMUSG00000052572;ENSMUSG00000057182;ENSMUSG00000059336;ENSMUSG00000063796;ENSMUSG00000108841
GO:0070161	anchoring junction	CC	32	727	0.128335	0.30885	ENSMUSG00000001507;ENSMUSG00000003657;ENSMUSG00000011751;ENSMUSG00000021750;ENSMUSG00000022090;ENSMUSG00000024395;ENSMUSG00000026602;ENSMUSG00000027748;ENSMUSG00000029053;ENSMUSG00000031997;ENSMUSG00000032093;ENSMUSG00000033196;ENSMUSG00000034774;ENSMUSG00000036510;ENSMUSG00000036570;ENSMUSG00000037625;ENSMUSG00000040055;ENSMUSG00000040420;ENSMUSG00000043448;ENSMUSG00000044433;ENSMUSG00000045534;…
GO:0030673	axolemma	CC	2	18	0.133313	0.310269	ENSMUSG00000035681;ENSMUSG00000058248
GO:0099571	postsynaptic cytoskeleton	CC	2	18	0.133313	0.310269	ENSMUSG00000020396;ENSMUSG00000034336
GO:0015629	actin cytoskeleton	CC	23	503	0.133542	0.310269	ENSMUSG00000003657;ENSMUSG00000011751;ENSMUSG00000020686;ENSMUSG00000021750;ENSMUSG00000022090;ENSMUSG00000022099;ENSMUSG00000025885;ENSMUSG00000026532;ENSMUSG00000026950;ENSMUSG00000027273;ENSMUSG00000029053;ENSMUSG00000029095;ENSMUSG00000031351;ENSMUSG00000032517;ENSMUSG00000032735;ENSMUSG00000033196;ENSMUSG00000035783;ENSMUSG00000038453;ENSMUSG00000040055;ENSMUSG00000048096;ENSMUSG00000050357;…
GO:0005601	classical-complement-pathway C3/C5 convertase complex	CC	1	4	0.135064	0.310269	ENSMUSG00000073418
GO:0030485	smooth muscle contractile fiber	CC	1	4	0.135064	0.310269	ENSMUSG00000035783
GO:0035805	egg coat	CC	1	4	0.135064	0.310269	ENSMUSG00000024734
GO:0070032	synaptobrevin 2-SNAP-25-syntaxin-1a-complexin I complex	CC	1	4	0.135064	0.310269	ENSMUSG00000027273
GO:0070033	synaptobrevin 2-SNAP-25-syntaxin-1a-complexin II complex	CC	1	4	0.135064	0.310269	ENSMUSG00000027273
GO:0071547	piP-body	CC	1	4	0.135064	0.310269	ENSMUSG00000054003
GO:0098665	serotonin receptor complex	CC	1	4	0.135064	0.310269	ENSMUSG00000041380
GO:0098666	G protein-coupled serotonin receptor complex	CC	1	4	0.135064	0.310269	ENSMUSG00000041380
GO:0098855	HCN channel complex	CC	1	4	0.135064	0.310269	ENSMUSG00000032338
GO:1901588	dendritic microtubule	CC	1	4	0.135064	0.310269	ENSMUSG00000070866
GO:0098791	Golgi apparatus subcompartment	CC	17	359	0.143758	0.328443	ENSMUSG00000008658;ENSMUSG00000009075;ENSMUSG00000010136;ENSMUSG00000019785;ENSMUSG00000020591;ENSMUSG00000021066;ENSMUSG00000024511;ENSMUSG00000027221;ENSMUSG00000027273;ENSMUSG00000027612;ENSMUSG00000027820;ENSMUSG00000039278;ENSMUSG00000039372;ENSMUSG00000040412;ENSMUSG00000041216;ENSMUSG00000052160;ENSMUSG00000060371
GO:1905360	GTPase complex	CC	3	37	0.143975	0.328443	ENSMUSG00000021303;ENSMUSG00000048240;ENSMUSG00000071658
GO:0099092	postsynaptic density, intracellular component	CC	3	38	0.152434	0.346537	ENSMUSG00000030098;ENSMUSG00000034336;ENSMUSG00000047495
GO:0043218	compact myelin	CC	2	20	0.158195	0.358394	ENSMUSG00000036634;ENSMUSG00000041607
GO:0005771	multivesicular body	CC	4	60	0.165167	0.360873	ENSMUSG00000002985;ENSMUSG00000021680;ENSMUSG00000024511;ENSMUSG00000025855
GO:0016323	basolateral plasma membrane	CC	13	269	0.165422	0.360873	ENSMUSG00000001507;ENSMUSG00000024650;ENSMUSG00000026904;ENSMUSG00000027748;ENSMUSG00000030108;ENSMUSG00000030302;ENSMUSG00000030329;ENSMUSG00000032356;ENSMUSG00000035681;ENSMUSG00000052572;ENSMUSG00000059336;ENSMUSG00000063796;ENSMUSG00000108841
GO:0000015	phosphopyruvate hydratase complex	CC	1	5	0.165881	0.360873	ENSMUSG00000004267
GO:0005859	muscle myosin complex	CC	1	5	0.165881	0.360873	ENSMUSG00000033196
GO:0005954	calcium- and calmodulin-dependent protein kinase complex	CC	1	5	0.165881	0.360873	ENSMUSG00000024617
GO:0031094	platelet dense tubular network	CC	1	5	0.165881	0.360873	ENSMUSG00000022099
GO:0044316	cone cell pedicle	CC	1	5	0.165881	0.360873	ENSMUSG00000037771
GO:0046691	intracellular canaliculus	CC	1	5	0.165881	0.360873	ENSMUSG00000045534
GO:0070449	elongin complex	CC	1	5	0.165881	0.360873	ENSMUSG00000057534
GO:0097487	multivesicular body, internal vesicle	CC	1	5	0.165881	0.360873	ENSMUSG00000002985
GO:0098536	deuterosome	CC	1	5	0.165881	0.360873	ENSMUSG00000039977
GO:0098826	endoplasmic reticulum tubular network membrane	CC	1	5	0.165881	0.360873	ENSMUSG00000021066
GO:0010008	endosome membrane	CC	20	445	0.17131	0.371455	ENSMUSG00000004961;ENSMUSG00000006711;ENSMUSG00000012428;ENSMUSG00000017639;ENSMUSG00000019785;ENSMUSG00000021983;ENSMUSG00000024511;ENSMUSG00000024935;ENSMUSG00000026347;ENSMUSG00000030110;ENSMUSG00000034226;ENSMUSG00000034981;ENSMUSG00000036687;ENSMUSG00000040412;ENSMUSG00000041216;ENSMUSG00000046793;ENSMUSG00000050211;ENSMUSG00000058248;ENSMUSG00000063354;ENSMUSG00000074736
GO:0036064	ciliary basal body	CC	9	175	0.173399	0.374748	ENSMUSG00000003354;ENSMUSG00000010136;ENSMUSG00000020686;ENSMUSG00000028294;ENSMUSG00000031927;ENSMUSG00000038756;ENSMUSG00000044433;ENSMUSG00000061298;ENSMUSG00000073774
GO:0005791	rough endoplasmic reticulum	CC	6	106	0.17714	0.381577	ENSMUSG00000021367;ENSMUSG00000022510;ENSMUSG00000023328;ENSMUSG00000033061;ENSMUSG00000039106;ENSMUSG00000056755
GO:0031312	extrinsic component of organelle membrane	CC	4	62	0.179213	0.38478	ENSMUSG00000020848;ENSMUSG00000024403;ENSMUSG00000029608;ENSMUSG00000037217
GO:0045334	clathrin-coated endocytic vesicle	CC	2	22	0.183842	0.393434	ENSMUSG00000022212;ENSMUSG00000028524
GO:0005577	fibrinogen complex	CC	1	6	0.195601	0.402853	ENSMUSG00000040152
GO:0030891	VCB complex	CC	1	6	0.195601	0.402853	ENSMUSG00000057534
GO:0033093	Weibel-Palade body	CC	1	6	0.195601	0.402853	ENSMUSG00000021367
GO:0034363	intermediate-density lipoprotein particle	CC	1	6	0.195601	0.402853	ENSMUSG00000002985
GO:0035749	myelin sheath adaxonal region	CC	1	6	0.195601	0.402853	ENSMUSG00000036634
GO:0044307	dendritic branch	CC	1	6	0.195601	0.402853	ENSMUSG00000026959
GO:0090724	central region of growth cone	CC	1	6	0.195601	0.402853	ENSMUSG00000074657
GO:0097165	nuclear stress granule	CC	1	6	0.195601	0.402853	ENSMUSG00000008658
GO:0097427	microtubule bundle	CC	1	6	0.195601	0.402853	ENSMUSG00000021573
GO:0097457	hippocampal mossy fiber	CC	1	6	0.195601	0.402853	ENSMUSG00000110195
GO:0098843	postsynaptic endocytic zone	CC	1	6	0.195601	0.402853	ENSMUSG00000025468
GO:0098894	extrinsic component of presynaptic endocytic zone membrane	CC	1	6	0.195601	0.402853	ENSMUSG00000028528
GO:0032421	stereocilium bundle	CC	4	66	0.208412	0.427897	ENSMUSG00000003657;ENSMUSG00000036006;ENSMUSG00000062252;ENSMUSG00000073774
GO:0097038	perinuclear endoplasmic reticulum	CC	2	24	0.210026	0.429866	ENSMUSG00000022037;ENSMUSG00000027849
GO:0005826	actomyosin contractile ring	CC	1	7	0.224264	0.446195	ENSMUSG00000033196
GO:0016589	NURF complex	CC	1	7	0.224264	0.446195	ENSMUSG00000031099
GO:0017071	intracellular cyclic nucleotide activated cation channel complex	CC	1	7	0.224264	0.446195	ENSMUSG00000031789
GO:0031428	box C/D RNP complex	CC	1	7	0.224264	0.446195	ENSMUSG00000051062
GO:0036449	microtubule minus-end	CC	1	7	0.224264	0.446195	ENSMUSG00000044433
GO:0042105	alpha-beta T cell receptor complex	CC	1	7	0.224264	0.446195	ENSMUSG00000032093
GO:0044302	dentate gyrus mossy fiber	CC	1	7	0.224264	0.446195	ENSMUSG00000110195
GO:0060171	stereocilium membrane	CC	1	7	0.224264	0.446195	ENSMUSG00000036006
GO:0097444	spine apparatus	CC	1	7	0.224264	0.446195	ENSMUSG00000050511
GO:0099091	postsynaptic specialization, intracellular component	CC	3	46	0.224795	0.446195	ENSMUSG00000030098;ENSMUSG00000034336;ENSMUSG00000047495
GO:0060170	ciliary membrane	CC	4	69	0.231138	0.457403	ENSMUSG00000021478;ENSMUSG00000026424;ENSMUSG00000032259;ENSMUSG00000044933
GO:0000139	Golgi membrane	CC	23	547	0.235083	0.463812	ENSMUSG00000002633;ENSMUSG00000006362;ENSMUSG00000008153;ENSMUSG00000009214;ENSMUSG00000012428;ENSMUSG00000019888;ENSMUSG00000021066;ENSMUSG00000021903;ENSMUSG00000021983;ENSMUSG00000026787;ENSMUSG00000027221;ENSMUSG00000032259;ENSMUSG00000032549;ENSMUSG00000033316;ENSMUSG00000034981;ENSMUSG00000035964;ENSMUSG00000039372;ENSMUSG00000043388;ENSMUSG00000044499;ENSMUSG00000048483;ENSMUSG00000049721;…
GO:0005604	basement membrane	CC	6	117	0.238726	0.46959	ENSMUSG00000021974;ENSMUSG00000023328;ENSMUSG00000035783;ENSMUSG00000044024;ENSMUSG00000056174;ENSMUSG00000068196
GO:0016528	sarcoplasm	CC	5	94	0.243787	0.476691	ENSMUSG00000022208;ENSMUSG00000022296;ENSMUSG00000025318;ENSMUSG00000042045;ENSMUSG00000057182
GO:0032587	ruffle membrane	CC	5	94	0.243787	0.476691	ENSMUSG00000021750;ENSMUSG00000024347;ENSMUSG00000025909;ENSMUSG00000034570;ENSMUSG00000040276
GO:0005915	zonula adherens	CC	1	8	0.251907	0.481112	ENSMUSG00000044433
GO:0030122	AP-2 adaptor complex	CC	1	8	0.251907	0.481112	ENSMUSG00000028524
GO:0030991	intraciliary transport particle A	CC	1	8	0.251907	0.481112	ENSMUSG00000032514
GO:0034366	spherical high-density lipoprotein particle	CC	1	8	0.251907	0.481112	ENSMUSG00000022037
GO:0044300	cerebellar mossy fiber	CC	1	8	0.251907	0.481112	ENSMUSG00000019146
GO:0044352	pinosome	CC	1	8	0.251907	0.481112	ENSMUSG00000050357
GO:0044354	macropinosome	CC	1	8	0.251907	0.481112	ENSMUSG00000050357
GO:0150053	cerebellar climbing fiber to Purkinje cell synapse	CC	1	8	0.251907	0.481112	ENSMUSG00000045532
GO:0030990	intraciliary transport particle	CC	2	28	0.263226	0.501275	ENSMUSG00000032514;ENSMUSG00000043621
GO:0001917	photoreceptor inner segment	CC	4	74	0.270222	0.508382	ENSMUSG00000004267;ENSMUSG00000026825;ENSMUSG00000027273;ENSMUSG00000040907
GO:0042383	sarcolemma	CC	8	173	0.276004	0.508382	ENSMUSG00000019768;ENSMUSG00000022840;ENSMUSG00000026824;ENSMUSG00000036570;ENSMUSG00000040495;ENSMUSG00000040907;ENSMUSG00000064329;ENSMUSG00000070304
GO:0005868	cytoplasmic dynein complex	CC	2	29	0.276579	0.508382	ENSMUSG00000029757;ENSMUSG00000047671
GO:0030057	desmosome	CC	2	29	0.276579	0.508382	ENSMUSG00000034774;ENSMUSG00000060843
GO:0099243	extrinsic component of synaptic membrane	CC	2	29	0.276579	0.508382	ENSMUSG00000027273;ENSMUSG00000028528
GO:0032153	cell division site	CC	4	75	0.27818	0.508382	ENSMUSG00000010154;ENSMUSG00000017639;ENSMUSG00000024347;ENSMUSG00000033196
GO:0030128	clathrin coat of endocytic vesicle	CC	1	9	0.278566	0.508382	ENSMUSG00000028524
GO:0031225	anchored component of membrane	CC	1	9	0.278566	0.508382	ENSMUSG00000045733
GO:0031232	extrinsic component of external side of plasma membrane	CC	1	9	0.278566	0.508382	ENSMUSG00000002985
GO:0035748	myelin sheath abaxonal region	CC	1	9	0.278566	0.508382	ENSMUSG00000029053
GO:0042584	chromaffin granule membrane	CC	1	9	0.278566	0.508382	ENSMUSG00000035864
GO:0097450	astrocyte end-foot	CC	1	9	0.278566	0.508382	ENSMUSG00000020932
GO:0097550	transcription preinitiation complex	CC	1	9	0.278566	0.508382	ENSMUSG00000019768
GO:0120199	cone photoreceptor outer segment	CC	1	9	0.278566	0.508382	ENSMUSG00000041771
GO:0140092	bBAF complex	CC	1	9	0.278566	0.508382	ENSMUSG00000029712
GO:0098862	cluster of actin-based cell projections	CC	9	200	0.284546	0.517858	ENSMUSG00000003657;ENSMUSG00000015405;ENSMUSG00000021565;ENSMUSG00000025557;ENSMUSG00000027820;ENSMUSG00000032401;ENSMUSG00000036006;ENSMUSG00000062252;ENSMUSG00000073774
GO:0016342	catenin complex	CC	2	31	0.303223	0.544174	ENSMUSG00000036510;ENSMUSG00000040420
GO:0016600	flotillin complex	CC	1	10	0.304276	0.544174	ENSMUSG00000021609
GO:0030669	clathrin-coated endocytic vesicle membrane	CC	1	10	0.304276	0.544174	ENSMUSG00000028524
GO:0036156	inner dynein arm	CC	1	10	0.304276	0.544174	ENSMUSG00000052861
GO:0051286	cell tip	CC	1	10	0.304276	0.544174	ENSMUSG00000037771
GO:0005901	caveola	CC	5	103	0.305456	0.544174	ENSMUSG00000021478;ENSMUSG00000021609;ENSMUSG00000024650;ENSMUSG00000027748;ENSMUSG00000036570
GO:0005788	endoplasmic reticulum lumen	CC	6	128	0.305632	0.544174	ENSMUSG00000021367;ENSMUSG00000022037;ENSMUSG00000023328;ENSMUSG00000027419;ENSMUSG00000033061;ENSMUSG00000049107
GO:0005884	actin filament	CC	6	128	0.305632	0.544174	ENSMUSG00000011751;ENSMUSG00000020686;ENSMUSG00000022090;ENSMUSG00000022099;ENSMUSG00000040055;ENSMUSG00000048096
GO:0019897	extrinsic component of plasma membrane	CC	8	179	0.307175	0.545444	ENSMUSG00000002985;ENSMUSG00000021303;ENSMUSG00000027273;ENSMUSG00000028528;ENSMUSG00000036510;ENSMUSG00000040420;ENSMUSG00000048240;ENSMUSG00000071658
GO:0016234	inclusion body	CC	4	79	0.310337	0.548095	ENSMUSG00000006930;ENSMUSG00000020396;ENSMUSG00000022037;ENSMUSG00000074643
GO:0016328	lateral plasma membrane	CC	4	79	0.310337	0.548095	ENSMUSG00000032259;ENSMUSG00000034774;ENSMUSG00000046352;ENSMUSG00000047797
GO:0097225	sperm midpiece	CC	3	55	0.312029	0.549606	ENSMUSG00000028172;ENSMUSG00000044748;ENSMUSG00000047021
GO:0008305	integrin complex	CC	2	32	0.316484	0.555962	ENSMUSG00000001507;ENSMUSG00000031425
GO:0032154	cleavage furrow	CC	3	56	0.321859	0.563897	ENSMUSG00000010154;ENSMUSG00000017639;ENSMUSG00000024347
GO:0000221	vacuolar proton-transporting V-type ATPase, V1 domain	CC	1	11	0.329071	0.567453	ENSMUSG00000024403
GO:0005916	fascia adherens	CC	1	11	0.329071	0.567453	ENSMUSG00000060843
GO:0033180	proton-transporting V-type ATPase, V1 domain	CC	1	11	0.329071	0.567453	ENSMUSG00000024403
GO:0060091	kinocilium	CC	1	11	0.329071	0.567453	ENSMUSG00000073774
GO:0072562	blood microparticle	CC	1	11	0.329071	0.567453	ENSMUSG00000055172
GO:0097732	9+2 non-motile cilium	CC	1	11	0.329071	0.567453	ENSMUSG00000073774
GO:0005811	lipid droplet	CC	5	107	0.333602	0.573761	ENSMUSG00000002831;ENSMUSG00000011305;ENSMUSG00000025170;ENSMUSG00000037625;ENSMUSG00000075296
GO:0032420	stereocilium	CC	3	58	0.341517	0.58584	ENSMUSG00000003657;ENSMUSG00000036006;ENSMUSG00000062252
GO:1990752	microtubule end	CC	2	34	0.342815	0.586535	ENSMUSG00000020686;ENSMUSG00000044433
GO:0005677	chromatin silencing complex	CC	1	12	0.352984	0.588605	ENSMUSG00000035576
GO:0031010	ISWI-type complex	CC	1	12	0.352984	0.588605	ENSMUSG00000031099
GO:0035686	sperm fibrous sheath	CC	1	12	0.352984	0.588605	ENSMUSG00000036551
GO:0042627	chylomicron	CC	1	12	0.352984	0.588605	ENSMUSG00000002985
GO:0071753	IgM immunoglobulin complex	CC	1	12	0.352984	0.588605	ENSMUSG00000076617
GO:0071754	IgM immunoglobulin complex, circulating	CC	1	12	0.352984	0.588605	ENSMUSG00000076617
GO:0071756	pentameric IgM immunoglobulin complex	CC	1	12	0.352984	0.588605	ENSMUSG00000076617
GO:0097224	sperm connecting piece	CC	1	12	0.352984	0.588605	ENSMUSG00000030708
GO:0098574	cytoplasmic side of lysosomal membrane	CC	1	12	0.352984	0.588605	ENSMUSG00000020932
GO:1990531	phospholipid-translocating ATPase complex	CC	1	12	0.352984	0.588605	ENSMUSG00000021983
GO:0055038	recycling endosome membrane	CC	4	86	0.367245	0.610835	ENSMUSG00000004961;ENSMUSG00000017639;ENSMUSG00000024935;ENSMUSG00000063354
GO:0044853	plasma membrane raft	CC	6	138	0.368922	0.612075	ENSMUSG00000021478;ENSMUSG00000021609;ENSMUSG00000024650;ENSMUSG00000027748;ENSMUSG00000027950;ENSMUSG00000036570
GO:0035060	brahma complex	CC	1	13	0.376045	0.617654	ENSMUSG00000029712
GO:0060187	cell pole	CC	1	13	0.376045	0.617654	ENSMUSG00000037771
GO:0070938	contractile ring	CC	1	13	0.376045	0.617654	ENSMUSG00000033196
GO:0140288	GBAF complex	CC	1	13	0.376045	0.617654	ENSMUSG00000029712
GO:0005790	smooth endoplasmic reticulum	CC	2	37	0.381661	0.625315	ENSMUSG00000000214;ENSMUSG00000022208
GO:0070603	SWI/SNF superfamily-type complex	CC	4	89	0.391619	0.640034	ENSMUSG00000005045;ENSMUSG00000018474;ENSMUSG00000029712;ENSMUSG00000031099
GO:0016235	aggresome	CC	2	38	0.394396	0.641357	ENSMUSG00000022037;ENSMUSG00000074643
GO:0000153	cytoplasmic ubiquitin ligase complex	CC	1	14	0.398286	0.641357	ENSMUSG00000057534
GO:0016586	RSC-type complex	CC	1	14	0.398286	0.641357	ENSMUSG00000029712
GO:0030132	clathrin coat of coated pit	CC	1	14	0.398286	0.641357	ENSMUSG00000028524
GO:0034362	low-density lipoprotein particle	CC	1	14	0.398286	0.641357	ENSMUSG00000002985
GO:0042581	specific granule	CC	1	14	0.398286	0.641357	ENSMUSG00000025431
GO:0043292	contractile fiber	CC	10	250	0.399805	0.642229	ENSMUSG00000022090;ENSMUSG00000026950;ENSMUSG00000029095;ENSMUSG00000033196;ENSMUSG00000035783;ENSMUSG00000045534;ENSMUSG00000048096;ENSMUSG00000064329;ENSMUSG00000067653;ENSMUSG00000085925
GO:0005769	early endosome	CC	16	413	0.401549	0.643457	ENSMUSG00000002985;ENSMUSG00000006711;ENSMUSG00000006930;ENSMUSG00000012428;ENSMUSG00000019785;ENSMUSG00000024935;ENSMUSG00000026347;ENSMUSG00000027820;ENSMUSG00000030110;ENSMUSG00000034981;ENSMUSG00000036687;ENSMUSG00000041216;ENSMUSG00000050211;ENSMUSG00000052160;ENSMUSG00000058248;ENSMUSG00000074736
GO:0098858	actin-based cell projection	CC	10	252	0.409419	0.654472	ENSMUSG00000001507;ENSMUSG00000003657;ENSMUSG00000019278;ENSMUSG00000026830;ENSMUSG00000027273;ENSMUSG00000035783;ENSMUSG00000036006;ENSMUSG00000038453;ENSMUSG00000042707;ENSMUSG00000062252
GO:0045111	intermediate filament cytoskeleton	CC	10	254	0.419035	0.659726	ENSMUSG00000020396;ENSMUSG00000020932;ENSMUSG00000022840;ENSMUSG00000034336;ENSMUSG00000035849;ENSMUSG00000037625;ENSMUSG00000048699;ENSMUSG00000050357;ENSMUSG00000063661;ENSMUSG00000090223
GO:0000137	Golgi cis cisterna	CC	1	15	0.419734	0.659726	ENSMUSG00000021066
GO:0005767	secondary lysosome	CC	1	15	0.419734	0.659726	ENSMUSG00000021680
GO:0031083	BLOC-1 complex	CC	1	15	0.419734	0.659726	ENSMUSG00000027273
GO:0042589	zymogen granule membrane	CC	1	15	0.419734	0.659726	ENSMUSG00000024511
GO:0043220	Schmidt-Lanterman incisure	CC	1	15	0.419734	0.659726	ENSMUSG00000036634
GO:0071565	nBAF complex	CC	1	15	0.419734	0.659726	ENSMUSG00000029712
GO:0044295	axonal growth cone	CC	2	41	0.431843	0.677138	ENSMUSG00000026764;ENSMUSG00000027273
GO:0000930	gamma-tubulin complex	CC	1	16	0.440419	0.685677	ENSMUSG00000045007
GO:0005869	dynactin complex	CC	1	16	0.440419	0.685677	ENSMUSG00000035783
GO:0005892	acetylcholine-gated channel complex	CC	1	16	0.440419	0.685677	ENSMUSG00000027950
GO:0016363	nuclear matrix	CC	5	123	0.446795	0.693958	ENSMUSG00000011751;ENSMUSG00000016150;ENSMUSG00000027525;ENSMUSG00000029053;ENSMUSG00000029712
GO:0034399	nuclear periphery	CC	6	152	0.457922	0.708342	ENSMUSG00000011751;ENSMUSG00000016150;ENSMUSG00000027525;ENSMUSG00000029053;ENSMUSG00000029712;ENSMUSG00000030806
GO:0005652	nuclear lamina	CC	1	17	0.460368	0.708342	ENSMUSG00000030806
GO:0042101	T cell receptor complex	CC	1	17	0.460368	0.708342	ENSMUSG00000032093
GO:1905370	serine-type endopeptidase complex	CC	1	17	0.460368	0.708342	ENSMUSG00000024164
GO:0097546	ciliary base	CC	2	44	0.468017	0.718428	ENSMUSG00000031927;ENSMUSG00000042707
GO:0031234	extrinsic component of cytoplasmic side of plasma membrane	CC	4	100	0.479186	0.729402	ENSMUSG00000021303;ENSMUSG00000027273;ENSMUSG00000048240;ENSMUSG00000071658
GO:0033178	proton-transporting two-sector ATPase complex, catalytic domain	CC	1	18	0.479607	0.729402	ENSMUSG00000024403
GO:0044292	dendrite terminus	CC	1	18	0.479607	0.729402	ENSMUSG00000037771
GO:1905286	serine-type peptidase complex	CC	1	18	0.479607	0.729402	ENSMUSG00000024164
GO:0031674	I band	CC	6	156	0.482897	0.73271	ENSMUSG00000022090;ENSMUSG00000026950;ENSMUSG00000045534;ENSMUSG00000064329;ENSMUSG00000067653;ENSMUSG00000085925
GO:0030016	myofibril	CC	9	240	0.485448	0.733837	ENSMUSG00000022090;ENSMUSG00000026950;ENSMUSG00000029095;ENSMUSG00000033196;ENSMUSG00000045534;ENSMUSG00000048096;ENSMUSG00000064329;ENSMUSG00000067653;ENSMUSG00000085925
GO:0005871	kinesin complex	CC	2	46	0.491357	0.733837	ENSMUSG00000026764;ENSMUSG00000074657
GO:0005766	primary lysosome	CC	1	19	0.49816	0.733837	ENSMUSG00000020323
GO:0031527	filopodium membrane	CC	1	19	0.49816	0.733837	ENSMUSG00000001507
GO:0032045	guanyl-nucleotide exchange factor complex	CC	1	19	0.49816	0.733837	ENSMUSG00000066129
GO:0032426	stereocilium tip	CC	1	19	0.49816	0.733837	ENSMUSG00000062252
GO:0042582	azurophil granule	CC	1	19	0.49816	0.733837	ENSMUSG00000020323
GO:0043186	P granule	CC	1	19	0.49816	0.733837	ENSMUSG00000054003
GO:0045495	pole plasm	CC	1	19	0.49816	0.733837	ENSMUSG00000054003
GO:0060293	germ plasm	CC	1	19	0.49816	0.733837	ENSMUSG00000054003
GO:0098831	presynaptic active zone cytoplasmic component	CC	1	19	0.49816	0.733837	ENSMUSG00000062151
GO:0120293	dynein axonemal particle	CC	1	19	0.49816	0.733837	ENSMUSG00000042707
GO:1902773	GTPase activator complex	CC	1	19	0.49816	0.733837	ENSMUSG00000066129
GO:0005882	intermediate filament	CC	8	215	0.500691	0.735915	ENSMUSG00000020396;ENSMUSG00000020932;ENSMUSG00000034336;ENSMUSG00000035849;ENSMUSG00000037625;ENSMUSG00000048699;ENSMUSG00000063661;ENSMUSG00000090223
GO:0042470	melanosome	CC	4	104	0.509852	0.740815	ENSMUSG00000000214;ENSMUSG00000002985;ENSMUSG00000024403;ENSMUSG00000024511
GO:0048770	pigment granule	CC	4	104	0.509852	0.740815	ENSMUSG00000000214;ENSMUSG00000002985;ENSMUSG00000024403;ENSMUSG00000024511
GO:1904949	ATPase complex	CC	4	104	0.509852	0.740815	ENSMUSG00000005045;ENSMUSG00000018474;ENSMUSG00000029712;ENSMUSG00000031099
GO:0005912	adherens junction	CC	6	161	0.513594	0.740815	ENSMUSG00000011751;ENSMUSG00000022090;ENSMUSG00000036510;ENSMUSG00000040420;ENSMUSG00000044433;ENSMUSG00000060843
GO:0002177	manchette	CC	1	20	0.516053	0.740815	ENSMUSG00000036962
GO:0031082	BLOC complex	CC	1	20	0.516053	0.740815	ENSMUSG00000027273
GO:0031091	platelet alpha granule	CC	1	20	0.516053	0.740815	ENSMUSG00000040152
GO:0033162	melanosome membrane	CC	1	20	0.516053	0.740815	ENSMUSG00000000214
GO:0045009	chitosome	CC	1	20	0.516053	0.740815	ENSMUSG00000000214
GO:0090741	pigment granule membrane	CC	1	20	0.516053	0.740815	ENSMUSG00000000214
GO:0030017	sarcomere	CC	8	218	0.516428	0.740815	ENSMUSG00000022090;ENSMUSG00000026950;ENSMUSG00000033196;ENSMUSG00000045534;ENSMUSG00000048096;ENSMUSG00000064329;ENSMUSG00000067653;ENSMUSG00000085925
GO:0000242	pericentriolar material	CC	1	21	0.533309	0.760669	ENSMUSG00000045007
GO:0030992	intraciliary transport particle B	CC	1	21	0.533309	0.760669	ENSMUSG00000043621
GO:0110165	cellular anatomical entity	CC	703	19732	0.533742	0.760669	ENSMUSG00000000197;ENSMUSG00000000214;ENSMUSG00000000308;ENSMUSG00000000627;ENSMUSG00000001076;ENSMUSG00000001349;ENSMUSG00000001507;ENSMUSG00000001520;ENSMUSG00000002012;ENSMUSG00000002633;ENSMUSG00000002799;ENSMUSG00000002831;ENSMUSG00000002930;ENSMUSG00000002985;ENSMUSG00000003354;ENSMUSG00000003469;ENSMUSG00000003477;ENSMUSG00000003657;ENSMUSG00000003934;ENSMUSG00000004110;ENSMUSG00000004187;…
GO:0000118	histone deacetylase complex	CC	3	80	0.546325	0.776917	ENSMUSG00000005045;ENSMUSG00000018474;ENSMUSG00000034245
GO:0005865	striated muscle thin filament	CC	1	22	0.54995	0.778701	ENSMUSG00000026950
GO:0032982	myosin filament	CC	1	22	0.54995	0.778701	ENSMUSG00000033196
GO:0005903	brush border	CC	5	140	0.560971	0.792597	ENSMUSG00000015405;ENSMUSG00000021565;ENSMUSG00000025557;ENSMUSG00000027820;ENSMUSG00000032401
GO:0099080	supramolecular complex	CC	49	1397	0.567271	0.79978	ENSMUSG00000002985;ENSMUSG00000004187;ENSMUSG00000008658;ENSMUSG00000011751;ENSMUSG00000020396;ENSMUSG00000020686;ENSMUSG00000020904;ENSMUSG00000020932;ENSMUSG00000021573;ENSMUSG00000021680;ENSMUSG00000021879;ENSMUSG00000022090;ENSMUSG00000022099;ENSMUSG00000026764;ENSMUSG00000026825;ENSMUSG00000026950;ENSMUSG00000028294;ENSMUSG00000029095;ENSMUSG00000029651;ENSMUSG00000029712;ENSMUSG00000029757;…
GO:0030018	Z disc	CC	5	142	0.573636	0.807021	ENSMUSG00000022090;ENSMUSG00000026950;ENSMUSG00000045534;ENSMUSG00000064329;ENSMUSG00000085925
GO:0005732	sno(s)RNA-containing ribonucleoprotein complex	CC	1	24	0.581476	0.814562	ENSMUSG00000051062
GO:0035371	microtubule plus-end	CC	1	24	0.581476	0.814562	ENSMUSG00000020686
GO:0016460	myosin II complex	CC	1	25	0.596402	0.830161	ENSMUSG00000033196
GO:0030131	clathrin adaptor complex	CC	1	25	0.596402	0.830161	ENSMUSG00000028524
GO:0042588	zymogen granule	CC	1	25	0.596402	0.830161	ENSMUSG00000024511
GO:0030139	endocytic vesicle	CC	7	205	0.598594	0.831451	ENSMUSG00000017639;ENSMUSG00000020123;ENSMUSG00000022212;ENSMUSG00000028524;ENSMUSG00000032259;ENSMUSG00000043463;ENSMUSG00000052160
GO:0016459	myosin complex	CC	2	57	0.607528	0.834945	ENSMUSG00000025885;ENSMUSG00000033196
GO:0098636	protein complex involved in cell adhesion	CC	2	57	0.607528	0.834945	ENSMUSG00000001507;ENSMUSG00000031425
GO:0016327	apicolateral plasma membrane	CC	1	26	0.610796	0.834945	ENSMUSG00000032356
GO:0032585	multivesicular body membrane	CC	1	26	0.610796	0.834945	ENSMUSG00000024511
GO:0035267	NuA4 histone acetyltransferase complex	CC	1	26	0.610796	0.834945	ENSMUSG00000029712
GO:0036379	myofilament	CC	1	26	0.610796	0.834945	ENSMUSG00000026950
GO:0043189	H4/H2A histone acetyltransferase complex	CC	1	26	0.610796	0.834945	ENSMUSG00000029712
GO:0005737	cytoplasm	CC	408	11545	0.611277	0.834945	ENSMUSG00000000214;ENSMUSG00000000308;ENSMUSG00000000627;ENSMUSG00000001507;ENSMUSG00000001520;ENSMUSG00000002012;ENSMUSG00000002633;ENSMUSG00000002799;ENSMUSG00000002831;ENSMUSG00000002930;ENSMUSG00000002985;ENSMUSG00000003354;ENSMUSG00000003469;ENSMUSG00000003477;ENSMUSG00000003657;ENSMUSG00000004267;ENSMUSG00000004961;ENSMUSG00000005045;ENSMUSG00000006179;ENSMUSG00000006362;ENSMUSG00000006711;…
GO:0005782	peroxisomal matrix	CC	1	27	0.624678	0.844472	ENSMUSG00000020660
GO:0016471	vacuolar proton-transporting V-type ATPase complex	CC	1	27	0.624678	0.844472	ENSMUSG00000024403
GO:0016514	SWI/SNF complex	CC	1	27	0.624678	0.844472	ENSMUSG00000029712
GO:0030125	clathrin vesicle coat	CC	1	27	0.624678	0.844472	ENSMUSG00000028524
GO:0031907	microbody lumen	CC	1	27	0.624678	0.844472	ENSMUSG00000020660
GO:0030027	lamellipodium	CC	7	211	0.628866	0.848388	ENSMUSG00000027273;ENSMUSG00000027500;ENSMUSG00000032735;ENSMUSG00000035783;ENSMUSG00000038453;ENSMUSG00000050357;ENSMUSG00000060843
GO:0071782	endoplasmic reticulum tubular network	CC	1	28	0.638065	0.859034	ENSMUSG00000021066
GO:0005814	centriole	CC	5	154	0.645342	0.867055	ENSMUSG00000006930;ENSMUSG00000039977;ENSMUSG00000059891;ENSMUSG00000061298;ENSMUSG00000064280
GO:0001726	ruffle	CC	6	185	0.649032	0.870233	ENSMUSG00000021750;ENSMUSG00000024347;ENSMUSG00000025909;ENSMUSG00000034570;ENSMUSG00000040276;ENSMUSG00000050357
GO:0001669	acrosomal vesicle	CC	6	186	0.654154	0.875314	ENSMUSG00000031840;ENSMUSG00000032259;ENSMUSG00000047021;ENSMUSG00000047671;ENSMUSG00000059891;ENSMUSG00000066196
GO:0030137	COPI-coated vesicle	CC	1	30	0.663425	0.880546	ENSMUSG00000040276
GO:0033176	proton-transporting V-type ATPase complex	CC	1	30	0.663425	0.880546	ENSMUSG00000024403
GO:0043505	CENP-A containing nucleosome	CC	1	30	0.663425	0.880546	ENSMUSG00000060981
GO:0061638	CENP-A containing chromatin	CC	1	30	0.663425	0.880546	ENSMUSG00000060981
GO:0031528	microvillus membrane	CC	1	31	0.675432	0.892875	ENSMUSG00000019278
GO:0034506	chromosome, centromeric core domain	CC	1	31	0.675432	0.892875	ENSMUSG00000060981
GO:0030666	endocytic vesicle membrane	CC	2	65	0.678599	0.895261	ENSMUSG00000028524;ENSMUSG00000043463
GO:0015630	microtubule cytoskeleton	CC	46	1369	0.68338	0.89976	ENSMUSG00000002985;ENSMUSG00000003354;ENSMUSG00000004187;ENSMUSG00000006930;ENSMUSG00000010136;ENSMUSG00000018474;ENSMUSG00000020032;ENSMUSG00000020686;ENSMUSG00000020904;ENSMUSG00000021573;ENSMUSG00000021680;ENSMUSG00000021879;ENSMUSG00000026764;ENSMUSG00000026825;ENSMUSG00000028294;ENSMUSG00000029053;ENSMUSG00000029403;ENSMUSG00000029651;ENSMUSG00000029757;ENSMUSG00000030806;ENSMUSG00000031285;…
GO:0090543	Flemming body	CC	1	32	0.687011	0.902733	ENSMUSG00000025422
GO:0005640	nuclear outer membrane	CC	1	33	0.698177	0.915574	ENSMUSG00000020377
GO:0030140	trans-Golgi network transport vesicle	CC	1	34	0.708946	0.927844	ENSMUSG00000024511
GO:1903561	extracellular vesicle	CC	3	103	0.715189	0.934153	ENSMUSG00000002985;ENSMUSG00000024261;ENSMUSG00000044748
GO:0000791	euchromatin	CC	2	70	0.717453	0.935252	ENSMUSG00000019768;ENSMUSG00000028927
GO:0005775	vacuolar lumen	CC	1	36	0.729346	0.944035	ENSMUSG00000020323
GO:0031941	filamentous actin	CC	1	36	0.729346	0.944035	ENSMUSG00000022090
GO:0032040	small-subunit processome	CC	1	36	0.729346	0.944035	ENSMUSG00000051062
GO:0031090	organelle membrane	CC	112	3300	0.729939	0.944035	ENSMUSG00000000214;ENSMUSG00000000308;ENSMUSG00000002633;ENSMUSG00000004961;ENSMUSG00000006362;ENSMUSG00000006711;ENSMUSG00000007021;ENSMUSG00000008153;ENSMUSG00000009075;ENSMUSG00000009214;ENSMUSG00000010154;ENSMUSG00000010803;ENSMUSG00000012428;ENSMUSG00000015970;ENSMUSG00000017639;ENSMUSG00000018919;ENSMUSG00000019785;ENSMUSG00000019852;ENSMUSG00000019888;ENSMUSG00000020377;ENSMUSG00000020436;…
GO:0005721	pericentric heterochromatin	CC	1	37	0.739004	0.953881	ENSMUSG00000053914
GO:0033017	sarcoplasmic reticulum membrane	CC	1	38	0.748317	0.964009	ENSMUSG00000042045
GO:0005770	late endosome	CC	8	270	0.749857	0.964102	ENSMUSG00000002985;ENSMUSG00000021680;ENSMUSG00000024511;ENSMUSG00000024935;ENSMUSG00000025855;ENSMUSG00000034981;ENSMUSG00000040412;ENSMUSG00000043463
GO:0000323	lytic vacuole	CC	17	548	0.754345	0.964144	ENSMUSG00000002985;ENSMUSG00000006179;ENSMUSG00000006930;ENSMUSG00000018919;ENSMUSG00000020323;ENSMUSG00000020932;ENSMUSG00000021680;ENSMUSG00000022696;ENSMUSG00000029413;ENSMUSG00000031840;ENSMUSG00000036964;ENSMUSG00000040412;ENSMUSG00000043463;ENSMUSG00000050211;ENSMUSG00000050640;ENSMUSG00000069072;ENSMUSG00000074874
GO:0005764	lysosome	CC	17	548	0.754345	0.964144	ENSMUSG00000002985;ENSMUSG00000006179;ENSMUSG00000006930;ENSMUSG00000018919;ENSMUSG00000020323;ENSMUSG00000020932;ENSMUSG00000021680;ENSMUSG00000022696;ENSMUSG00000029413;ENSMUSG00000031840;ENSMUSG00000036964;ENSMUSG00000040412;ENSMUSG00000043463;ENSMUSG00000050211;ENSMUSG00000050640;ENSMUSG00000069072;ENSMUSG00000074874
GO:0043230	extracellular organelle	CC	3	110	0.75576	0.964144	ENSMUSG00000002985;ENSMUSG00000024261;ENSMUSG00000044748
GO:0065010	extracellular membrane-bounded organelle	CC	3	110	0.75576	0.964144	ENSMUSG00000002985;ENSMUSG00000024261;ENSMUSG00000044748
GO:0002080	acrosomal membrane	CC	1	39	0.757299	0.964236	ENSMUSG00000047021
GO:0031526	brush border membrane	CC	2	76	0.758784	0.964258	ENSMUSG00000015405;ENSMUSG00000021565
GO:0005795	Golgi stack	CC	4	145	0.763526	0.96841	ENSMUSG00000010136;ENSMUSG00000021066;ENSMUSG00000024511;ENSMUSG00000039372
GO:1902562	H4 histone acetyltransferase complex	CC	1	40	0.765961	0.969627	ENSMUSG00000029712
GO:0030119	AP-type membrane coat adaptor complex	CC	1	41	0.774314	0.978316	ENSMUSG00000028524
GO:0098552	side of membrane	CC	25	805	0.788288	0.992581	ENSMUSG00000000214;ENSMUSG00000001507;ENSMUSG00000002985;ENSMUSG00000020932;ENSMUSG00000021303;ENSMUSG00000025422;ENSMUSG00000026532;ENSMUSG00000026602;ENSMUSG00000026824;ENSMUSG00000026875;ENSMUSG00000027273;ENSMUSG00000027568;ENSMUSG00000027950;ENSMUSG00000029530;ENSMUSG00000030350;ENSMUSG00000032093;ENSMUSG00000034774;ENSMUSG00000040152;ENSMUSG00000041380;ENSMUSG00000044667;ENSMUSG00000048240;…
GO:0001772	immunological synapse	CC	1	43	0.790137	0.992581	ENSMUSG00000032093
GO:0031672	A band	CC	1	43	0.790137	0.992581	ENSMUSG00000033196
GO:0055037	recycling endosome	CC	5	186	0.796342	0.998467	ENSMUSG00000004961;ENSMUSG00000017639;ENSMUSG00000024935;ENSMUSG00000029757;ENSMUSG00000063354
GO:0044232	organelle membrane contact site	CC	1	45	0.804852	1	ENSMUSG00000000308
GO:0030118	clathrin coat	CC	1	46	0.811819	1	ENSMUSG00000028524
GO:0001750	photoreceptor outer segment	CC	2	87	0.821063	1	ENSMUSG00000031789;ENSMUSG00000041771
GO:0097731	9+0 non-motile cilium	CC	3	126	0.83103	1	ENSMUSG00000031789;ENSMUSG00000038756;ENSMUSG00000041771
GO:0033116	endoplasmic reticulum-Golgi intermediate compartment membrane	CC	1	49	0.831263	1	ENSMUSG00000030004
GO:0030670	phagocytic vesicle membrane	CC	1	50	0.837288	1	ENSMUSG00000043463
GO:0005798	Golgi-associated vesicle	CC	2	91	0.839873	1	ENSMUSG00000024511;ENSMUSG00000040276
GO:0008023	transcription elongation factor complex	CC	1	51	0.843098	1	ENSMUSG00000057534
GO:0043296	apical junction complex	CC	4	166	0.846845	1	ENSMUSG00000029053;ENSMUSG00000037625;ENSMUSG00000044433;ENSMUSG00000108841
GO:0030117	membrane coat	CC	2	93	0.84859	1	ENSMUSG00000026825;ENSMUSG00000028524
GO:0048475	coated membrane	CC	2	93	0.84859	1	ENSMUSG00000026825;ENSMUSG00000028524
GO:0000307	cyclin-dependent protein kinase holoenzyme complex	CC	1	52	0.848701	1	ENSMUSG00000090071
GO:0016469	proton-transporting two-sector ATPase complex	CC	1	53	0.854104	1	ENSMUSG00000024403
GO:0015030	Cajal body	CC	1	54	0.859314	1	ENSMUSG00000051062
GO:0030120	vesicle coat	CC	1	55	0.864339	1	ENSMUSG00000028524
GO:0045171	intercellular bridge	CC	2	98	0.868524	1	ENSMUSG00000029651;ENSMUSG00000062591
GO:0031902	late endosome membrane	CC	3	137	0.870415	1	ENSMUSG00000024511;ENSMUSG00000024935;ENSMUSG00000040412
GO:0005923	bicellular tight junction	CC	3	141	0.882591	1	ENSMUSG00000029053;ENSMUSG00000037625;ENSMUSG00000108841
GO:0030134	COPII-coated ER to Golgi transport vesicle	CC	1	59	0.882707	1	ENSMUSG00000040543
GO:0005773	vacuole	CC	18	646	0.885858	1	ENSMUSG00000002985;ENSMUSG00000006179;ENSMUSG00000006930;ENSMUSG00000018919;ENSMUSG00000020323;ENSMUSG00000020932;ENSMUSG00000021680;ENSMUSG00000022696;ENSMUSG00000024403;ENSMUSG00000029413;ENSMUSG00000031840;ENSMUSG00000036964;ENSMUSG00000040412;ENSMUSG00000043463;ENSMUSG00000050211;ENSMUSG00000050640;ENSMUSG00000069072;ENSMUSG00000074874
GO:0016605	PML body	CC	2	104	0.889251	1	ENSMUSG00000011751;ENSMUSG00000018474
GO:0005637	nuclear inner membrane	CC	1	61	0.890938	1	ENSMUSG00000058248
GO:0005793	endoplasmic reticulum-Golgi intermediate compartment	CC	2	106	0.895458	1	ENSMUSG00000030004;ENSMUSG00000032549
GO:0000792	heterochromatin	CC	2	108	0.90134	1	ENSMUSG00000005045;ENSMUSG00000053914
GO:0001650	fibrillar center	CC	3	148	0.901465	1	ENSMUSG00000020032;ENSMUSG00000051062;ENSMUSG00000052477
GO:0005783	endoplasmic reticulum	CC	58	1892	0.903066	1	ENSMUSG00000000214;ENSMUSG00000000627;ENSMUSG00000002633;ENSMUSG00000002985;ENSMUSG00000006930;ENSMUSG00000008153;ENSMUSG00000016150;ENSMUSG00000020377;ENSMUSG00000021066;ENSMUSG00000021367;ENSMUSG00000021478;ENSMUSG00000021708;ENSMUSG00000022037;ENSMUSG00000022208;ENSMUSG00000022435;ENSMUSG00000022510;ENSMUSG00000023011;ENSMUSG00000023328;ENSMUSG00000024292;ENSMUSG00000024935;ENSMUSG00000025318;…
GO:0070160	tight junction	CC	3	149	0.903926	1	ENSMUSG00000029053;ENSMUSG00000037625;ENSMUSG00000108841
GO:0019005	SCF ubiquitin ligase complex	CC	1	65	0.905709	1	ENSMUSG00000053161
GO:0031984	organelle subcompartment	CC	41	1381	0.906968	1	ENSMUSG00000002633;ENSMUSG00000008153;ENSMUSG00000008658;ENSMUSG00000009075;ENSMUSG00000010136;ENSMUSG00000019785;ENSMUSG00000020377;ENSMUSG00000020591;ENSMUSG00000021066;ENSMUSG00000021478;ENSMUSG00000021708;ENSMUSG00000022208;ENSMUSG00000022435;ENSMUSG00000024292;ENSMUSG00000024511;ENSMUSG00000025318;ENSMUSG00000026959;ENSMUSG00000027221;ENSMUSG00000027273;ENSMUSG00000027612;ENSMUSG00000027820;…
GO:0005905	clathrin-coated pit	CC	1	66	0.909078	1	ENSMUSG00000028524
GO:0005765	lysosomal membrane	CC	6	263	0.910336	1	ENSMUSG00000018919;ENSMUSG00000020932;ENSMUSG00000040412;ENSMUSG00000050211;ENSMUSG00000050640;ENSMUSG00000069072
GO:0098852	lytic vacuole membrane	CC	6	263	0.910336	1	ENSMUSG00000018919;ENSMUSG00000020932;ENSMUSG00000040412;ENSMUSG00000050211;ENSMUSG00000050640;ENSMUSG00000069072
GO:0005777	peroxisome	CC	3	152	0.910979	1	ENSMUSG00000020660;ENSMUSG00000029088;ENSMUSG00000042540
GO:0042579	microbody	CC	3	152	0.910979	1	ENSMUSG00000020660;ENSMUSG00000029088;ENSMUSG00000042540
GO:0045335	phagocytic vesicle	CC	2	113	0.914721	1	ENSMUSG00000043463;ENSMUSG00000052160
GO:0097733	photoreceptor cell cilium	CC	2	113	0.914721	1	ENSMUSG00000031789;ENSMUSG00000041771
GO:0005844	polysome	CC	1	71	0.924205	1	ENSMUSG00000010592
GO:0016529	sarcoplasmic reticulum	CC	1	71	0.924205	1	ENSMUSG00000042045
GO:0030684	preribosome	CC	1	71	0.924205	1	ENSMUSG00000051062
GO:0035869	ciliary transition zone	CC	1	73	0.929526	1	ENSMUSG00000020990
GO:0036464	cytoplasmic ribonucleoprotein granule	CC	5	243	0.936725	1	ENSMUSG00000008658;ENSMUSG00000029757;ENSMUSG00000034336;ENSMUSG00000054003;ENSMUSG00000074657
GO:0005774	vacuolar membrane	CC	7	318	0.938643	1	ENSMUSG00000018919;ENSMUSG00000020932;ENSMUSG00000024403;ENSMUSG00000040412;ENSMUSG00000050211;ENSMUSG00000050640;ENSMUSG00000069072
GO:0035861	site of double-strand break	CC	1	78	0.941254	1	ENSMUSG00000053914
GO:0001673	male germ cell nucleus	CC	1	80	0.94538	1	ENSMUSG00000066196
GO:0005815	microtubule organizing center	CC	22	834	0.946506	1	ENSMUSG00000003354;ENSMUSG00000006930;ENSMUSG00000010136;ENSMUSG00000018474;ENSMUSG00000020686;ENSMUSG00000028294;ENSMUSG00000029053;ENSMUSG00000029403;ENSMUSG00000029651;ENSMUSG00000030806;ENSMUSG00000031927;ENSMUSG00000038756;ENSMUSG00000039391;ENSMUSG00000039977;ENSMUSG00000044433;ENSMUSG00000045007;ENSMUSG00000047671;ENSMUSG00000056602;ENSMUSG00000059891;ENSMUSG00000061298;ENSMUSG00000064280;…
GO:0005876	spindle microtubule	CC	1	82	0.949217	1	ENSMUSG00000045007
GO:0045095	keratin filament	CC	2	131	0.950055	1	ENSMUSG00000048699;ENSMUSG00000063661
GO:0035770	ribonucleoprotein granule	CC	5	260	0.956893	1	ENSMUSG00000008658;ENSMUSG00000029757;ENSMUSG00000034336;ENSMUSG00000054003;ENSMUSG00000074657
GO:0010494	cytoplasmic stress granule	CC	1	88	0.959186	1	ENSMUSG00000008658
GO:0070062	extracellular exosome	CC	1	89	0.960646	1	ENSMUSG00000002985
GO:0000123	histone acetyltransferase complex	CC	1	90	0.962054	1	ENSMUSG00000029712
GO:0000932	P-body	CC	1	93	0.965982	1	ENSMUSG00000074657
GO:0031248	protein acetyltransferase complex	CC	1	101	0.974585	1	ENSMUSG00000029712
GO:0043073	germ cell nucleus	CC	1	102	0.975495	1	ENSMUSG00000066196
GO:1905369	endopeptidase complex	CC	1	103	0.976372	1	ENSMUSG00000024164
GO:1902554	serine/threonine protein kinase complex	CC	1	104	0.977218	1	ENSMUSG00000090071
GO:1902493	acetyltransferase complex	CC	1	105	0.978034	1	ENSMUSG00000029712
GO:0000776	kinetochore	CC	2	158	0.978162	1	ENSMUSG00000029712;ENSMUSG00000029757
GO:0009897	external side of plasma membrane	CC	13	591	0.979246	1	ENSMUSG00000001507;ENSMUSG00000002985;ENSMUSG00000025422;ENSMUSG00000026824;ENSMUSG00000027950;ENSMUSG00000029530;ENSMUSG00000032093;ENSMUSG00000040152;ENSMUSG00000041380;ENSMUSG00000044667;ENSMUSG00000051906;ENSMUSG00000052336;ENSMUSG00000079168
GO:0005776	autophagosome	CC	1	107	0.979578	1	ENSMUSG00000006930
GO:0005789	endoplasmic reticulum membrane	CC	27	1074	0.980754	1	ENSMUSG00000002633;ENSMUSG00000008153;ENSMUSG00000020377;ENSMUSG00000021066;ENSMUSG00000021478;ENSMUSG00000021708;ENSMUSG00000022208;ENSMUSG00000022435;ENSMUSG00000024292;ENSMUSG00000025318;ENSMUSG00000026959;ENSMUSG00000030004;ENSMUSG00000030683;ENSMUSG00000032401;ENSMUSG00000032523;ENSMUSG00000033579;ENSMUSG00000034450;ENSMUSG00000040412;ENSMUSG00000042045;ENSMUSG00000042761;ENSMUSG00000045625;…
GO:0090734	site of DNA damage	CC	1	110	0.981694	1	ENSMUSG00000053914
GO:0098827	endoplasmic reticulum subcompartment	CC	27	1080	0.982296	1	ENSMUSG00000002633;ENSMUSG00000008153;ENSMUSG00000020377;ENSMUSG00000021066;ENSMUSG00000021478;ENSMUSG00000021708;ENSMUSG00000022208;ENSMUSG00000022435;ENSMUSG00000024292;ENSMUSG00000025318;ENSMUSG00000026959;ENSMUSG00000030004;ENSMUSG00000030683;ENSMUSG00000032401;ENSMUSG00000032523;ENSMUSG00000033579;ENSMUSG00000034450;ENSMUSG00000040412;ENSMUSG00000042045;ENSMUSG00000042761;ENSMUSG00000045625;…
GO:0005902	microvillus	CC	1	111	0.98235	1	ENSMUSG00000019278
GO:0000779	condensed chromosome, centromeric region	CC	2	167	0.983513	1	ENSMUSG00000029712;ENSMUSG00000029757
GO:0031985	Golgi cisterna	CC	1	113	0.983591	1	ENSMUSG00000021066
GO:0034451	centriolar satellite	CC	1	113	0.983591	1	ENSMUSG00000018474
GO:0000922	spindle pole	CC	2	172	0.985911	1	ENSMUSG00000029757;ENSMUSG00000056602
GO:0000775	chromosome, centromeric region	CC	4	266	0.986532	1	ENSMUSG00000029712;ENSMUSG00000029757;ENSMUSG00000053914;ENSMUSG00000060981
GO:0072686	mitotic spindle	CC	2	175	0.987183	1	ENSMUSG00000021573;ENSMUSG00000062591
GO:1902911	protein kinase complex	CC	1	120	0.987289	1	ENSMUSG00000090071
GO:0042175	nuclear outer membrane-endoplasmic reticulum membrane network	CC	27	1104	0.987418	1	ENSMUSG00000002633;ENSMUSG00000008153;ENSMUSG00000020377;ENSMUSG00000021066;ENSMUSG00000021478;ENSMUSG00000021708;ENSMUSG00000022208;ENSMUSG00000022435;ENSMUSG00000024292;ENSMUSG00000025318;ENSMUSG00000026959;ENSMUSG00000030004;ENSMUSG00000030683;ENSMUSG00000032401;ENSMUSG00000032523;ENSMUSG00000033579;ENSMUSG00000034450;ENSMUSG00000040412;ENSMUSG00000042045;ENSMUSG00000042761;ENSMUSG00000045625;…
GO:0005635	nuclear envelope	CC	9	483	0.99046	1	ENSMUSG00000002985;ENSMUSG00000020377;ENSMUSG00000023328;ENSMUSG00000025170;ENSMUSG00000029053;ENSMUSG00000055409;ENSMUSG00000058248;ENSMUSG00000074643;ENSMUSG00000091415
GO:0000795	synaptonemal complex	CC	1	128	0.990507	1	ENSMUSG00000037217
GO:0099086	synaptonemal structure	CC	1	128	0.990507	1	ENSMUSG00000037217
GO:0005925	focal adhesion	CC	2	190	0.992042	1	ENSMUSG00000021750;ENSMUSG00000024395
GO:0042571	immunoglobulin complex, circulating	CC	1	133	0.992091	1	ENSMUSG00000076617
GO:1905368	peptidase complex	CC	1	138	0.993411	1	ENSMUSG00000024164
GO:0032993	protein-DNA complex	CC	3	247	0.993587	1	ENSMUSG00000019768;ENSMUSG00000033740;ENSMUSG00000060981
GO:0000786	nucleosome	CC	1	142	0.994306	1	ENSMUSG00000060981
GO:0030055	cell-substrate junction	CC	2	201	0.994408	1	ENSMUSG00000021750;ENSMUSG00000024395
GO:0019814	immunoglobulin complex	CC	1	143	0.99451	1	ENSMUSG00000076617
GO:0031965	nuclear membrane	CC	4	309	0.995821	1	ENSMUSG00000020377;ENSMUSG00000058248;ENSMUSG00000074643;ENSMUSG00000091415
GO:0044815	DNA packaging complex	CC	1	153	0.99619	1	ENSMUSG00000060981
GO:0030496	midbody	CC	2	217	0.996668	1	ENSMUSG00000017639;ENSMUSG00000025422
GO:0019867	outer membrane	CC	2	224	0.997347	1	ENSMUSG00000020377;ENSMUSG00000110195
GO:0031968	organelle outer membrane	CC	2	224	0.997347	1	ENSMUSG00000020377;ENSMUSG00000110195
GO:0016607	nuclear speck	CC	6	419	0.997587	1	ENSMUSG00000005045;ENSMUSG00000016150;ENSMUSG00000016458;ENSMUSG00000017412;ENSMUSG00000021750;ENSMUSG00000054986
GO:0000794	condensed nuclear chromosome	CC	1	166	0.997631	1	ENSMUSG00000037217
GO:0005819	spindle	CC	6	423	0.997824	1	ENSMUSG00000021573;ENSMUSG00000029757;ENSMUSG00000045007;ENSMUSG00000056602;ENSMUSG00000062591;ENSMUSG00000066196
GO:0000793	condensed chromosome	CC	4	359	0.998994	1	ENSMUSG00000029712;ENSMUSG00000029757;ENSMUSG00000035576;ENSMUSG00000037217
GO:0005741	mitochondrial outer membrane	CC	1	193	0.999118	1	ENSMUSG00000110195
GO:0098687	chromosomal region	CC	4	373	0.999331	1	ENSMUSG00000029712;ENSMUSG00000029757;ENSMUSG00000053914;ENSMUSG00000060981
GO:0031461	cullin-RING ubiquitin ligase complex	CC	1	209	0.999509	1	ENSMUSG00000053161
GO:0005667	transcription regulator complex	CC	7	528	0.999552	1	ENSMUSG00000005045;ENSMUSG00000018474;ENSMUSG00000019768;ENSMUSG00000021095;ENSMUSG00000026751;ENSMUSG00000028736;ENSMUSG00000045903
GO:0016604	nuclear body	CC	14	821	0.999563	1	ENSMUSG00000005045;ENSMUSG00000010086;ENSMUSG00000011751;ENSMUSG00000016150;ENSMUSG00000016458;ENSMUSG00000017412;ENSMUSG00000018474;ENSMUSG00000021750;ENSMUSG00000028137;ENSMUSG00000041992;ENSMUSG00000048385;ENSMUSG00000051062;ENSMUSG00000054986;ENSMUSG00000064329
GO:0043232	intracellular non-membrane-bounded organelle	CC	134	4777	0.999579	1	ENSMUSG00000001349;ENSMUSG00000002831;ENSMUSG00000002985;ENSMUSG00000003354;ENSMUSG00000003657;ENSMUSG00000004187;ENSMUSG00000005045;ENSMUSG00000006362;ENSMUSG00000006930;ENSMUSG00000008658;ENSMUSG00000010136;ENSMUSG00000010154;ENSMUSG00000011305;ENSMUSG00000011751;ENSMUSG00000016150;ENSMUSG00000017412;ENSMUSG00000018427;ENSMUSG00000018474;ENSMUSG00000019768;ENSMUSG00000020032;ENSMUSG00000020396;…
GO:0043228	non-membrane-bounded organelle	CC	134	4778	0.999583	1	ENSMUSG00000001349;ENSMUSG00000002831;ENSMUSG00000002985;ENSMUSG00000003354;ENSMUSG00000003657;ENSMUSG00000004187;ENSMUSG00000005045;ENSMUSG00000006362;ENSMUSG00000006930;ENSMUSG00000008658;ENSMUSG00000010136;ENSMUSG00000010154;ENSMUSG00000011305;ENSMUSG00000011751;ENSMUSG00000016150;ENSMUSG00000017412;ENSMUSG00000018427;ENSMUSG00000018474;ENSMUSG00000019768;ENSMUSG00000020032;ENSMUSG00000020396;…
GO:0000785	chromatin	CC	11	703	0.999593	1	ENSMUSG00000005045;ENSMUSG00000018474;ENSMUSG00000019768;ENSMUSG00000022510;ENSMUSG00000028927;ENSMUSG00000029712;ENSMUSG00000029755;ENSMUSG00000031099;ENSMUSG00000035576;ENSMUSG00000053914;ENSMUSG00000060981
GO:0043226	organelle	CC	427	13273	0.999806	1	ENSMUSG00000000214;ENSMUSG00000000308;ENSMUSG00000000627;ENSMUSG00000001349;ENSMUSG00000001520;ENSMUSG00000002012;ENSMUSG00000002633;ENSMUSG00000002831;ENSMUSG00000002985;ENSMUSG00000003354;ENSMUSG00000003657;ENSMUSG00000003934;ENSMUSG00000004187;ENSMUSG00000004961;ENSMUSG00000005045;ENSMUSG00000006179;ENSMUSG00000006362;ENSMUSG00000006711;ENSMUSG00000006930;ENSMUSG00000007021;ENSMUSG00000007653;…
GO:0090575	RNA polymerase II transcription regulator complex	CC	1	239	0.999837	1	ENSMUSG00000026751
GO:0005813	centrosome	CC	8	637	0.999917	1	ENSMUSG00000006930;ENSMUSG00000018474;ENSMUSG00000029403;ENSMUSG00000029651;ENSMUSG00000030806;ENSMUSG00000039391;ENSMUSG00000044433;ENSMUSG00000045007
GO:0000151	ubiquitin ligase complex	CC	2	329	0.99992	1	ENSMUSG00000053161;ENSMUSG00000057534
GO:0061695	transferase complex, transferring phosphorus-containing groups	CC	1	267	0.999942	1	ENSMUSG00000090071
GO:0005622	intracellular anatomical structure	CC	470	14563	0.999956	1	ENSMUSG00000000214;ENSMUSG00000000308;ENSMUSG00000000627;ENSMUSG00000001349;ENSMUSG00000001507;ENSMUSG00000001520;ENSMUSG00000002012;ENSMUSG00000002633;ENSMUSG00000002799;ENSMUSG00000002831;ENSMUSG00000002930;ENSMUSG00000002985;ENSMUSG00000003354;ENSMUSG00000003469;ENSMUSG00000003477;ENSMUSG00000003657;ENSMUSG00000004187;ENSMUSG00000004267;ENSMUSG00000004961;ENSMUSG00000005045;ENSMUSG00000006179;…
GO:0032991	protein-containing complex	CC	159	5760	0.999967	1	ENSMUSG00000001076;ENSMUSG00000001507;ENSMUSG00000002985;ENSMUSG00000003354;ENSMUSG00000004110;ENSMUSG00000004267;ENSMUSG00000005045;ENSMUSG00000007653;ENSMUSG00000008153;ENSMUSG00000008590;ENSMUSG00000010592;ENSMUSG00000010803;ENSMUSG00000011751;ENSMUSG00000016346;ENSMUSG00000016349;ENSMUSG00000017412;ENSMUSG00000018474;ENSMUSG00000018589;ENSMUSG00000019146;ENSMUSG00000019768;ENSMUSG00000020436;…
GO:0005759	mitochondrial matrix	CC	2	358	0.99997	1	ENSMUSG00000027875;ENSMUSG00000110195
GO:0005730	nucleolus	CC	15	985	0.999974	1	ENSMUSG00000006362;ENSMUSG00000006930;ENSMUSG00000017412;ENSMUSG00000018427;ENSMUSG00000018474;ENSMUSG00000020032;ENSMUSG00000032372;ENSMUSG00000034059;ENSMUSG00000039552;ENSMUSG00000045733;ENSMUSG00000046204;ENSMUSG00000050195;ENSMUSG00000051062;ENSMUSG00000052477;ENSMUSG00000052551
GO:0005743	mitochondrial inner membrane	CC	5	542	0.99998	1	ENSMUSG00000000308;ENSMUSG00000015970;ENSMUSG00000022037;ENSMUSG00000027875;ENSMUSG00000110195
GO:0019866	organelle inner membrane	CC	6	603	0.999985	1	ENSMUSG00000000308;ENSMUSG00000015970;ENSMUSG00000022037;ENSMUSG00000027875;ENSMUSG00000058248;ENSMUSG00000110195
GO:0000228	nuclear chromosome	CC	1	316	0.99999	1	ENSMUSG00000037217
GO:0140535	intracellular protein-containing complex	CC	7	777	1	1	ENSMUSG00000024617;ENSMUSG00000025855;ENSMUSG00000029712;ENSMUSG00000036551;ENSMUSG00000053161;ENSMUSG00000057534;ENSMUSG00000066129
GO:0043229	intracellular organelle	CC	397	12959	1	1	ENSMUSG00000000214;ENSMUSG00000000308;ENSMUSG00000000627;ENSMUSG00000001349;ENSMUSG00000001520;ENSMUSG00000002012;ENSMUSG00000002633;ENSMUSG00000002831;ENSMUSG00000002985;ENSMUSG00000003354;ENSMUSG00000003657;ENSMUSG00000004187;ENSMUSG00000004961;ENSMUSG00000005045;ENSMUSG00000006179;ENSMUSG00000006362;ENSMUSG00000006711;ENSMUSG00000006930;ENSMUSG00000007021;ENSMUSG00000007653;ENSMUSG00000008153;…
GO:0005739	mitochondrion	CC	33	1924	1	1	ENSMUSG00000000214;ENSMUSG00000000308;ENSMUSG00000006930;ENSMUSG00000011305;ENSMUSG00000015970;ENSMUSG00000018865;ENSMUSG00000019232;ENSMUSG00000019768;ENSMUSG00000020396;ENSMUSG00000020673;ENSMUSG00000021573;ENSMUSG00000022037;ENSMUSG00000022805;ENSMUSG00000024617;ENSMUSG00000025170;ENSMUSG00000026866;ENSMUSG00000027568;ENSMUSG00000027875;ENSMUSG00000028801;ENSMUSG00000032517;ENSMUSG00000034156;…
GO:1990904	ribonucleoprotein complex	CC	6	755	1	1	ENSMUSG00000010592;ENSMUSG00000024268;ENSMUSG00000028137;ENSMUSG00000032297;ENSMUSG00000051062;ENSMUSG00000063646
GO:0043227	membrane-bounded organelle	CC	367	12229	1	1	ENSMUSG00000000214;ENSMUSG00000000308;ENSMUSG00000000627;ENSMUSG00000001520;ENSMUSG00000002012;ENSMUSG00000002633;ENSMUSG00000002985;ENSMUSG00000003354;ENSMUSG00000003657;ENSMUSG00000004961;ENSMUSG00000005045;ENSMUSG00000006179;ENSMUSG00000006362;ENSMUSG00000006711;ENSMUSG00000006930;ENSMUSG00000007021;ENSMUSG00000007653;ENSMUSG00000008153;ENSMUSG00000008658;ENSMUSG00000009075;ENSMUSG00000009214;…
GO:0005829	cytosol	CC	95	4140	1	1	ENSMUSG00000000214;ENSMUSG00000002831;ENSMUSG00000002930;ENSMUSG00000002985;ENSMUSG00000003477;ENSMUSG00000003657;ENSMUSG00000004267;ENSMUSG00000005045;ENSMUSG00000006930;ENSMUSG00000007653;ENSMUSG00000010154;ENSMUSG00000011305;ENSMUSG00000016458;ENSMUSG00000017204;ENSMUSG00000018865;ENSMUSG00000019146;ENSMUSG00000021301;ENSMUSG00000021573;ENSMUSG00000021700;ENSMUSG00000022037;ENSMUSG00000022099;…
GO:0031966	mitochondrial membrane	CC	5	778	1	1	ENSMUSG00000000308;ENSMUSG00000015970;ENSMUSG00000022037;ENSMUSG00000027875;ENSMUSG00000110195
GO:1902494	catalytic complex	CC	21	1556	1	1	ENSMUSG00000003354;ENSMUSG00000004267;ENSMUSG00000005045;ENSMUSG00000018474;ENSMUSG00000021303;ENSMUSG00000021879;ENSMUSG00000024164;ENSMUSG00000029712;ENSMUSG00000029757;ENSMUSG00000031099;ENSMUSG00000034245;ENSMUSG00000042707;ENSMUSG00000047671;ENSMUSG00000048240;ENSMUSG00000052861;ENSMUSG00000053161;ENSMUSG00000057534;ENSMUSG00000071658;ENSMUSG00000073102;ENSMUSG00000079434;ENSMUSG00000090071
GO:0031967	organelle envelope	CC	14	1292	1	1	ENSMUSG00000000308;ENSMUSG00000002985;ENSMUSG00000015970;ENSMUSG00000020377;ENSMUSG00000022037;ENSMUSG00000023328;ENSMUSG00000025170;ENSMUSG00000027875;ENSMUSG00000029053;ENSMUSG00000055409;ENSMUSG00000058248;ENSMUSG00000074643;ENSMUSG00000091415;ENSMUSG00000110195
GO:0031975	envelope	CC	14	1292	1	1	ENSMUSG00000000308;ENSMUSG00000002985;ENSMUSG00000015970;ENSMUSG00000020377;ENSMUSG00000022037;ENSMUSG00000023328;ENSMUSG00000025170;ENSMUSG00000027875;ENSMUSG00000029053;ENSMUSG00000055409;ENSMUSG00000058248;ENSMUSG00000074643;ENSMUSG00000091415;ENSMUSG00000110195
GO:0005740	mitochondrial envelope	CC	5	837	1	1	ENSMUSG00000000308;ENSMUSG00000015970;ENSMUSG00000022037;ENSMUSG00000027875;ENSMUSG00000110195
GO:0005694	chromosome	CC	14	1362	1	1	ENSMUSG00000005045;ENSMUSG00000018474;ENSMUSG00000019768;ENSMUSG00000022510;ENSMUSG00000028927;ENSMUSG00000029712;ENSMUSG00000029755;ENSMUSG00000029757;ENSMUSG00000031099;ENSMUSG00000035576;ENSMUSG00000037217;ENSMUSG00000053914;ENSMUSG00000060981;ENSMUSG00000061911
GO:1990234	transferase complex	CC	4	843	1	1	ENSMUSG00000029712;ENSMUSG00000053161;ENSMUSG00000057534;ENSMUSG00000090071
GO:0043231	intracellular membrane-bounded organelle	CC	331	11764	1	1	ENSMUSG00000000214;ENSMUSG00000000308;ENSMUSG00000000627;ENSMUSG00000001520;ENSMUSG00000002012;ENSMUSG00000002633;ENSMUSG00000002985;ENSMUSG00000003657;ENSMUSG00000004961;ENSMUSG00000005045;ENSMUSG00000006179;ENSMUSG00000006362;ENSMUSG00000006711;ENSMUSG00000006930;ENSMUSG00000007021;ENSMUSG00000007653;ENSMUSG00000008153;ENSMUSG00000008658;ENSMUSG00000009075;ENSMUSG00000009214;ENSMUSG00000010086;…
GO:0140513	nuclear protein-containing complex	CC	8	1279	1	1	ENSMUSG00000005045;ENSMUSG00000018474;ENSMUSG00000026751;ENSMUSG00000029712;ENSMUSG00000031099;ENSMUSG00000034245;ENSMUSG00000035576;ENSMUSG00000057534
GO:0005654	nucleoplasm	CC	62	3730	1	1	ENSMUSG00000005045;ENSMUSG00000006362;ENSMUSG00000008658;ENSMUSG00000010086;ENSMUSG00000011751;ENSMUSG00000012428;ENSMUSG00000016150;ENSMUSG00000016458;ENSMUSG00000017412;ENSMUSG00000017491;ENSMUSG00000018474;ENSMUSG00000019278;ENSMUSG00000020032;ENSMUSG00000020990;ENSMUSG00000021095;ENSMUSG00000021750;ENSMUSG00000021983;ENSMUSG00000022296;ENSMUSG00000022510;ENSMUSG00000024268;ENSMUSG00000025422;…
GO:0031981	nuclear lumen	CC	72	4260	1	1	ENSMUSG00000005045;ENSMUSG00000006362;ENSMUSG00000006930;ENSMUSG00000008658;ENSMUSG00000010086;ENSMUSG00000011751;ENSMUSG00000012428;ENSMUSG00000016150;ENSMUSG00000016458;ENSMUSG00000017412;ENSMUSG00000017491;ENSMUSG00000018427;ENSMUSG00000018474;ENSMUSG00000019278;ENSMUSG00000020032;ENSMUSG00000020990;ENSMUSG00000021095;ENSMUSG00000021750;ENSMUSG00000021983;ENSMUSG00000022296;ENSMUSG00000022510;…
GO:0005575	cellular_component	CC	747	20970	1	1	ENSMUSG00000000197;ENSMUSG00000000214;ENSMUSG00000000308;ENSMUSG00000000627;ENSMUSG00000001076;ENSMUSG00000001349;ENSMUSG00000001507;ENSMUSG00000001520;ENSMUSG00000002012;ENSMUSG00000002633;ENSMUSG00000002799;ENSMUSG00000002831;ENSMUSG00000002930;ENSMUSG00000002985;ENSMUSG00000003354;ENSMUSG00000003469;ENSMUSG00000003477;ENSMUSG00000003657;ENSMUSG00000003934;ENSMUSG00000004110;ENSMUSG00000004187;…
GO:0005634	nucleus	CC	151	7426	1	1	ENSMUSG00000000214;ENSMUSG00000001520;ENSMUSG00000002012;ENSMUSG00000002633;ENSMUSG00000002985;ENSMUSG00000003657;ENSMUSG00000005045;ENSMUSG00000006362;ENSMUSG00000006930;ENSMUSG00000008658;ENSMUSG00000010086;ENSMUSG00000010136;ENSMUSG00000010592;ENSMUSG00000011751;ENSMUSG00000012428;ENSMUSG00000016150;ENSMUSG00000016349;ENSMUSG00000016458;ENSMUSG00000017412;ENSMUSG00000017491;ENSMUSG00000018427;…
GO:0031974	membrane-enclosed lumen	CC	83	4803	1	1	ENSMUSG00000005045;ENSMUSG00000006362;ENSMUSG00000006930;ENSMUSG00000008658;ENSMUSG00000010086;ENSMUSG00000011751;ENSMUSG00000012428;ENSMUSG00000016150;ENSMUSG00000016458;ENSMUSG00000017412;ENSMUSG00000017491;ENSMUSG00000018427;ENSMUSG00000018474;ENSMUSG00000019278;ENSMUSG00000020032;ENSMUSG00000020323;ENSMUSG00000020660;ENSMUSG00000020990;ENSMUSG00000021095;ENSMUSG00000021367;ENSMUSG00000021750;…
GO:0043233	organelle lumen	CC	83	4803	1	1	ENSMUSG00000005045;ENSMUSG00000006362;ENSMUSG00000006930;ENSMUSG00000008658;ENSMUSG00000010086;ENSMUSG00000011751;ENSMUSG00000012428;ENSMUSG00000016150;ENSMUSG00000016458;ENSMUSG00000017412;ENSMUSG00000017491;ENSMUSG00000018427;ENSMUSG00000018474;ENSMUSG00000019278;ENSMUSG00000020032;ENSMUSG00000020323;ENSMUSG00000020660;ENSMUSG00000020990;ENSMUSG00000021095;ENSMUSG00000021367;ENSMUSG00000021750;…
GO:0070013	intracellular organelle lumen	CC	83	4802	1	1	ENSMUSG00000005045;ENSMUSG00000006362;ENSMUSG00000006930;ENSMUSG00000008658;ENSMUSG00000010086;ENSMUSG00000011751;ENSMUSG00000012428;ENSMUSG00000016150;ENSMUSG00000016458;ENSMUSG00000017412;ENSMUSG00000017491;ENSMUSG00000018427;ENSMUSG00000018474;ENSMUSG00000019278;ENSMUSG00000020032;ENSMUSG00000020323;ENSMUSG00000020660;ENSMUSG00000020990;ENSMUSG00000021095;ENSMUSG00000021367;ENSMUSG00000021750;…
GO:0007268	chemical synaptic transmission	BP	105	752	5.15e-34	1.55e-30	ENSMUSG00000000214;ENSMUSG00000002985;ENSMUSG00000003657;ENSMUSG00000003934;ENSMUSG00000004961;ENSMUSG00000006930;ENSMUSG00000007653;ENSMUSG00000008153;ENSMUSG00000008590;ENSMUSG00000010803;ENSMUSG00000017412;ENSMUSG00000017740;ENSMUSG00000018589;ENSMUSG00000019146;ENSMUSG00000020396;ENSMUSG00000020436;ENSMUSG00000020848;ENSMUSG00000020932;ENSMUSG00000021367;ENSMUSG00000021478;ENSMUSG00000021609;…
GO:0098916	anterograde trans-synaptic signaling	BP	105	752	5.15e-34	1.55e-30	ENSMUSG00000000214;ENSMUSG00000002985;ENSMUSG00000003657;ENSMUSG00000003934;ENSMUSG00000004961;ENSMUSG00000006930;ENSMUSG00000007653;ENSMUSG00000008153;ENSMUSG00000008590;ENSMUSG00000010803;ENSMUSG00000017412;ENSMUSG00000017740;ENSMUSG00000018589;ENSMUSG00000019146;ENSMUSG00000020396;ENSMUSG00000020436;ENSMUSG00000020848;ENSMUSG00000020932;ENSMUSG00000021367;ENSMUSG00000021478;ENSMUSG00000021609;…
GO:0099537	trans-synaptic signaling	BP	105	759	1.17e-33	2.35e-30	ENSMUSG00000000214;ENSMUSG00000002985;ENSMUSG00000003657;ENSMUSG00000003934;ENSMUSG00000004961;ENSMUSG00000006930;ENSMUSG00000007653;ENSMUSG00000008153;ENSMUSG00000008590;ENSMUSG00000010803;ENSMUSG00000017412;ENSMUSG00000017740;ENSMUSG00000018589;ENSMUSG00000019146;ENSMUSG00000020396;ENSMUSG00000020436;ENSMUSG00000020848;ENSMUSG00000020932;ENSMUSG00000021367;ENSMUSG00000021478;ENSMUSG00000021609;…
GO:0099536	synaptic signaling	BP	107	798	4.36e-33	6.56e-30	ENSMUSG00000000214;ENSMUSG00000002985;ENSMUSG00000003657;ENSMUSG00000003934;ENSMUSG00000004961;ENSMUSG00000006930;ENSMUSG00000007653;ENSMUSG00000008153;ENSMUSG00000008590;ENSMUSG00000010803;ENSMUSG00000017412;ENSMUSG00000017740;ENSMUSG00000018589;ENSMUSG00000019146;ENSMUSG00000020396;ENSMUSG00000020436;ENSMUSG00000020848;ENSMUSG00000020932;ENSMUSG00000021367;ENSMUSG00000021478;ENSMUSG00000021609;…
GO:0007399	nervous system development	BP	192	2499	6.52e-26	7.85e-23	ENSMUSG00000000214;ENSMUSG00000000627;ENSMUSG00000001507;ENSMUSG00000002633;ENSMUSG00000002799;ENSMUSG00000002985;ENSMUSG00000003934;ENSMUSG00000005045;ENSMUSG00000006711;ENSMUSG00000006930;ENSMUSG00000007034;ENSMUSG00000007653;ENSMUSG00000008153;ENSMUSG00000008658;ENSMUSG00000010086;ENSMUSG00000010803;ENSMUSG00000011751;ENSMUSG00000016150;ENSMUSG00000017491;ENSMUSG00000017740;ENSMUSG00000018865;…
GO:0007267	cell-cell signaling	BP	140	1577	2.69e-24	2.7e-21	ENSMUSG00000000214;ENSMUSG00000001507;ENSMUSG00000002633;ENSMUSG00000002985;ENSMUSG00000003657;ENSMUSG00000003934;ENSMUSG00000004961;ENSMUSG00000006930;ENSMUSG00000007034;ENSMUSG00000007653;ENSMUSG00000008153;ENSMUSG00000008590;ENSMUSG00000010803;ENSMUSG00000017412;ENSMUSG00000017740;ENSMUSG00000018589;ENSMUSG00000019146;ENSMUSG00000020396;ENSMUSG00000020436;ENSMUSG00000020660;ENSMUSG00000020848;…
GO:0030182	neuron differentiation	BP	132	1522	5.95e-22	5.12e-19	ENSMUSG00000000214;ENSMUSG00000000627;ENSMUSG00000001507;ENSMUSG00000002633;ENSMUSG00000002799;ENSMUSG00000002985;ENSMUSG00000003934;ENSMUSG00000005045;ENSMUSG00000006711;ENSMUSG00000006930;ENSMUSG00000007034;ENSMUSG00000007653;ENSMUSG00000010086;ENSMUSG00000011751;ENSMUSG00000016150;ENSMUSG00000017740;ENSMUSG00000018865;ENSMUSG00000020396;ENSMUSG00000020932;ENSMUSG00000021066;ENSMUSG00000021301;…
GO:0022008	neurogenesis	BP	148	1832	1.14e-21	8.61e-19	ENSMUSG00000000214;ENSMUSG00000000627;ENSMUSG00000001507;ENSMUSG00000002633;ENSMUSG00000002799;ENSMUSG00000002985;ENSMUSG00000003934;ENSMUSG00000005045;ENSMUSG00000006711;ENSMUSG00000006930;ENSMUSG00000007034;ENSMUSG00000007653;ENSMUSG00000010086;ENSMUSG00000011751;ENSMUSG00000016150;ENSMUSG00000017491;ENSMUSG00000017740;ENSMUSG00000018865;ENSMUSG00000020396;ENSMUSG00000020932;ENSMUSG00000021066;…
GO:0048666	neuron development	BP	115	1243	2.61e-21	1.75e-18	ENSMUSG00000000214;ENSMUSG00000000627;ENSMUSG00000001507;ENSMUSG00000002633;ENSMUSG00000002985;ENSMUSG00000003934;ENSMUSG00000006711;ENSMUSG00000006930;ENSMUSG00000007034;ENSMUSG00000007653;ENSMUSG00000011751;ENSMUSG00000016150;ENSMUSG00000017740;ENSMUSG00000018865;ENSMUSG00000020396;ENSMUSG00000020932;ENSMUSG00000021066;ENSMUSG00000021301;ENSMUSG00000021367;ENSMUSG00000021478;ENSMUSG00000021983;…
GO:0048699	generation of neurons	BP	137	1689	3.68e-20	2.22e-17	ENSMUSG00000000214;ENSMUSG00000000627;ENSMUSG00000001507;ENSMUSG00000002633;ENSMUSG00000002799;ENSMUSG00000002985;ENSMUSG00000003934;ENSMUSG00000005045;ENSMUSG00000006711;ENSMUSG00000006930;ENSMUSG00000007034;ENSMUSG00000007653;ENSMUSG00000010086;ENSMUSG00000011751;ENSMUSG00000016150;ENSMUSG00000017740;ENSMUSG00000018865;ENSMUSG00000020396;ENSMUSG00000020932;ENSMUSG00000021066;ENSMUSG00000021301;…
GO:0050804	modulation of chemical synaptic transmission	BP	69	551	8.4e-20	4.6e-17	ENSMUSG00000002985;ENSMUSG00000003657;ENSMUSG00000003934;ENSMUSG00000006930;ENSMUSG00000008153;ENSMUSG00000017412;ENSMUSG00000019146;ENSMUSG00000020396;ENSMUSG00000020932;ENSMUSG00000021367;ENSMUSG00000021478;ENSMUSG00000021708;ENSMUSG00000021750;ENSMUSG00000022208;ENSMUSG00000023192;ENSMUSG00000024211;ENSMUSG00000024261;ENSMUSG00000024268;ENSMUSG00000024617;ENSMUSG00000024935;ENSMUSG00000025318;…
GO:0099177	regulation of trans-synaptic signaling	BP	69	552	9.28e-20	4.66e-17	ENSMUSG00000002985;ENSMUSG00000003657;ENSMUSG00000003934;ENSMUSG00000006930;ENSMUSG00000008153;ENSMUSG00000017412;ENSMUSG00000019146;ENSMUSG00000020396;ENSMUSG00000020932;ENSMUSG00000021367;ENSMUSG00000021478;ENSMUSG00000021708;ENSMUSG00000021750;ENSMUSG00000022208;ENSMUSG00000023192;ENSMUSG00000024211;ENSMUSG00000024261;ENSMUSG00000024268;ENSMUSG00000024617;ENSMUSG00000024935;ENSMUSG00000025318;…
GO:0007218	neuropeptide signaling pathway	BP	29	108	7.77e-18	3.6e-15	ENSMUSG00000016150;ENSMUSG00000018589;ENSMUSG00000019890;ENSMUSG00000020591;ENSMUSG00000020660;ENSMUSG00000021647;ENSMUSG00000023236;ENSMUSG00000024907;ENSMUSG00000025400;ENSMUSG00000026247;ENSMUSG00000027400;ENSMUSG00000027568;ENSMUSG00000027584;ENSMUSG00000029831;ENSMUSG00000031212;ENSMUSG00000031932;ENSMUSG00000033774;ENSMUSG00000035773;ENSMUSG00000038071;ENSMUSG00000039278;ENSMUSG00000043441;…
GO:0006811	ion transport	BP	128	1665	6.35e-17	2.68e-14	ENSMUSG00000000197;ENSMUSG00000004110;ENSMUSG00000004961;ENSMUSG00000006930;ENSMUSG00000007034;ENSMUSG00000007653;ENSMUSG00000008590;ENSMUSG00000010803;ENSMUSG00000011751;ENSMUSG00000012428;ENSMUSG00000015405;ENSMUSG00000016346;ENSMUSG00000017412;ENSMUSG00000017740;ENSMUSG00000018589;ENSMUSG00000019146;ENSMUSG00000020123;ENSMUSG00000020436;ENSMUSG00000020704;ENSMUSG00000020932;ENSMUSG00000021301;…
GO:0098660	inorganic ion transmembrane transport	BP	89	950	6.68e-17	2.68e-14	ENSMUSG00000000197;ENSMUSG00000004110;ENSMUSG00000006930;ENSMUSG00000007653;ENSMUSG00000008590;ENSMUSG00000010803;ENSMUSG00000012428;ENSMUSG00000016346;ENSMUSG00000017412;ENSMUSG00000017740;ENSMUSG00000018589;ENSMUSG00000019146;ENSMUSG00000020436;ENSMUSG00000020704;ENSMUSG00000021301;ENSMUSG00000021367;ENSMUSG00000021478;ENSMUSG00000021565;ENSMUSG00000021609;ENSMUSG00000021991;ENSMUSG00000022416;…
GO:0034220	ion transmembrane transport	BP	102	1198	2.03e-16	7.62e-14	ENSMUSG00000000197;ENSMUSG00000004110;ENSMUSG00000006930;ENSMUSG00000007034;ENSMUSG00000007653;ENSMUSG00000008590;ENSMUSG00000010803;ENSMUSG00000012428;ENSMUSG00000015405;ENSMUSG00000016346;ENSMUSG00000017412;ENSMUSG00000017740;ENSMUSG00000018589;ENSMUSG00000019146;ENSMUSG00000020436;ENSMUSG00000020704;ENSMUSG00000020932;ENSMUSG00000021301;ENSMUSG00000021367;ENSMUSG00000021478;ENSMUSG00000021565;…
GO:0007610	behavior	BP	75	747	5.82e-16	2.06e-13	ENSMUSG00000000214;ENSMUSG00000001507;ENSMUSG00000002985;ENSMUSG00000003934;ENSMUSG00000011751;ENSMUSG00000015405;ENSMUSG00000017412;ENSMUSG00000017740;ENSMUSG00000019890;ENSMUSG00000020123;ENSMUSG00000020436;ENSMUSG00000021478;ENSMUSG00000021609;ENSMUSG00000021647;ENSMUSG00000021680;ENSMUSG00000021983;ENSMUSG00000022076;ENSMUSG00000022208;ENSMUSG00000022840;ENSMUSG00000023192;ENSMUSG00000024261;…
GO:0065008	regulation of biological quality	BP	232	4029	3.73e-15	1.15e-12	ENSMUSG00000000214;ENSMUSG00000000627;ENSMUSG00000002633;ENSMUSG00000002985;ENSMUSG00000003657;ENSMUSG00000003934;ENSMUSG00000004110;ENSMUSG00000004961;ENSMUSG00000006711;ENSMUSG00000006930;ENSMUSG00000007021;ENSMUSG00000007034;ENSMUSG00000007653;ENSMUSG00000008153;ENSMUSG00000008590;ENSMUSG00000010154;ENSMUSG00000010592;ENSMUSG00000010803;ENSMUSG00000011751;ENSMUSG00000012428;ENSMUSG00000015405;…
GO:0055085	transmembrane transport	BP	121	1616	3.75e-15	1.15e-12	ENSMUSG00000000197;ENSMUSG00000004110;ENSMUSG00000006930;ENSMUSG00000007034;ENSMUSG00000007653;ENSMUSG00000008590;ENSMUSG00000010803;ENSMUSG00000012428;ENSMUSG00000015405;ENSMUSG00000016346;ENSMUSG00000017204;ENSMUSG00000017412;ENSMUSG00000017740;ENSMUSG00000018589;ENSMUSG00000019146;ENSMUSG00000019768;ENSMUSG00000020436;ENSMUSG00000020704;ENSMUSG00000020932;ENSMUSG00000021301;ENSMUSG00000021367;…
GO:0043269	regulation of ion transport	BP	74	757	3.81e-15	1.15e-12	ENSMUSG00000004110;ENSMUSG00000004961;ENSMUSG00000006930;ENSMUSG00000008590;ENSMUSG00000011751;ENSMUSG00000015405;ENSMUSG00000016346;ENSMUSG00000017412;ENSMUSG00000019146;ENSMUSG00000020123;ENSMUSG00000020704;ENSMUSG00000021301;ENSMUSG00000021367;ENSMUSG00000021478;ENSMUSG00000021680;ENSMUSG00000021708;ENSMUSG00000021991;ENSMUSG00000022144;ENSMUSG00000022208;ENSMUSG00000022416;ENSMUSG00000023192;…
GO:0042391	regulation of membrane potential	BP	56	477	5.04e-15	1.44e-12	ENSMUSG00000007653;ENSMUSG00000008590;ENSMUSG00000010803;ENSMUSG00000017412;ENSMUSG00000018589;ENSMUSG00000019146;ENSMUSG00000020436;ENSMUSG00000020591;ENSMUSG00000020704;ENSMUSG00000021367;ENSMUSG00000021478;ENSMUSG00000022416;ENSMUSG00000024268;ENSMUSG00000025221;ENSMUSG00000025855;ENSMUSG00000026271;ENSMUSG00000026824;ENSMUSG00000026959;ENSMUSG00000027568;ENSMUSG00000027748;ENSMUSG00000027950;…
GO:0006812	cation transport	BP	102	1266	7.74e-15	2.12e-12	ENSMUSG00000000197;ENSMUSG00000004110;ENSMUSG00000004961;ENSMUSG00000006930;ENSMUSG00000007034;ENSMUSG00000008590;ENSMUSG00000011751;ENSMUSG00000012428;ENSMUSG00000015405;ENSMUSG00000016346;ENSMUSG00000017412;ENSMUSG00000017740;ENSMUSG00000019146;ENSMUSG00000020704;ENSMUSG00000021301;ENSMUSG00000021367;ENSMUSG00000021478;ENSMUSG00000021565;ENSMUSG00000021609;ENSMUSG00000021680;ENSMUSG00000021708;…
GO:0031175	neuron projection development	BP	92	1097	1.81e-14	4.73e-12	ENSMUSG00000000627;ENSMUSG00000001507;ENSMUSG00000002633;ENSMUSG00000002985;ENSMUSG00000003934;ENSMUSG00000006711;ENSMUSG00000006930;ENSMUSG00000011751;ENSMUSG00000017740;ENSMUSG00000018865;ENSMUSG00000020396;ENSMUSG00000020932;ENSMUSG00000021066;ENSMUSG00000021301;ENSMUSG00000021367;ENSMUSG00000021983;ENSMUSG00000022037;ENSMUSG00000022044;ENSMUSG00000022076;ENSMUSG00000022144;ENSMUSG00000022212;…
GO:0098655	cation transmembrane transport	BP	84	965	3.62e-14	9.09e-12	ENSMUSG00000000197;ENSMUSG00000004110;ENSMUSG00000006930;ENSMUSG00000007034;ENSMUSG00000008590;ENSMUSG00000012428;ENSMUSG00000015405;ENSMUSG00000016346;ENSMUSG00000017412;ENSMUSG00000017740;ENSMUSG00000019146;ENSMUSG00000020704;ENSMUSG00000021301;ENSMUSG00000021367;ENSMUSG00000021478;ENSMUSG00000021565;ENSMUSG00000021609;ENSMUSG00000021680;ENSMUSG00000021708;ENSMUSG00000021991;ENSMUSG00000022416;…
GO:0050808	synapse organization	BP	58	531	3.92e-14	9.43e-12	ENSMUSG00000001507;ENSMUSG00000002985;ENSMUSG00000003934;ENSMUSG00000007653;ENSMUSG00000008153;ENSMUSG00000010803;ENSMUSG00000017412;ENSMUSG00000019146;ENSMUSG00000020396;ENSMUSG00000020436;ENSMUSG00000020704;ENSMUSG00000021478;ENSMUSG00000022144;ENSMUSG00000022212;ENSMUSG00000023328;ENSMUSG00000024164;ENSMUSG00000024935;ENSMUSG00000026458;ENSMUSG00000026959;ENSMUSG00000027950;ENSMUSG00000029608;…
GO:0048167	regulation of synaptic plasticity	BP	35	228	3.35e-13	7.76e-11	ENSMUSG00000002985;ENSMUSG00000003657;ENSMUSG00000020932;ENSMUSG00000021478;ENSMUSG00000021708;ENSMUSG00000021750;ENSMUSG00000022208;ENSMUSG00000023192;ENSMUSG00000024261;ENSMUSG00000024617;ENSMUSG00000024935;ENSMUSG00000025318;ENSMUSG00000025855;ENSMUSG00000026904;ENSMUSG00000026959;ENSMUSG00000027273;ENSMUSG00000027820;ENSMUSG00000029053;ENSMUSG00000030209;ENSMUSG00000030302;ENSMUSG00000031144;…
GO:0030030	cell projection organization	BP	117	1650	4.98e-13	1.11e-10	ENSMUSG00000000627;ENSMUSG00000001507;ENSMUSG00000002633;ENSMUSG00000002985;ENSMUSG00000003354;ENSMUSG00000003934;ENSMUSG00000006711;ENSMUSG00000006930;ENSMUSG00000010136;ENSMUSG00000011751;ENSMUSG00000017740;ENSMUSG00000018865;ENSMUSG00000020396;ENSMUSG00000020904;ENSMUSG00000020932;ENSMUSG00000020990;ENSMUSG00000021066;ENSMUSG00000021301;ENSMUSG00000021367;ENSMUSG00000021983;ENSMUSG00000022037;…
GO:0098662	inorganic cation transmembrane transport	BP	74	840	7.65e-13	1.65e-10	ENSMUSG00000000197;ENSMUSG00000004110;ENSMUSG00000006930;ENSMUSG00000008590;ENSMUSG00000012428;ENSMUSG00000016346;ENSMUSG00000017412;ENSMUSG00000017740;ENSMUSG00000019146;ENSMUSG00000020704;ENSMUSG00000021301;ENSMUSG00000021367;ENSMUSG00000021478;ENSMUSG00000021565;ENSMUSG00000021609;ENSMUSG00000021991;ENSMUSG00000022416;ENSMUSG00000024403;ENSMUSG00000024842;ENSMUSG00000024907;ENSMUSG00000024935;…
GO:0051049	regulation of transport	BP	130	1934	9.54e-13	1.98e-10	ENSMUSG00000002633;ENSMUSG00000002985;ENSMUSG00000004110;ENSMUSG00000004961;ENSMUSG00000006930;ENSMUSG00000007021;ENSMUSG00000008590;ENSMUSG00000011751;ENSMUSG00000015405;ENSMUSG00000016150;ENSMUSG00000016346;ENSMUSG00000017412;ENSMUSG00000019146;ENSMUSG00000019768;ENSMUSG00000020123;ENSMUSG00000020396;ENSMUSG00000020660;ENSMUSG00000020704;ENSMUSG00000020848;ENSMUSG00000020932;ENSMUSG00000021194;…
GO:0048468	cell development	BP	153	2452	2.33e-12	4.67e-10	ENSMUSG00000000214;ENSMUSG00000000627;ENSMUSG00000001507;ENSMUSG00000002633;ENSMUSG00000002985;ENSMUSG00000003934;ENSMUSG00000005045;ENSMUSG00000006711;ENSMUSG00000006930;ENSMUSG00000007034;ENSMUSG00000007653;ENSMUSG00000010086;ENSMUSG00000010592;ENSMUSG00000011751;ENSMUSG00000016150;ENSMUSG00000017412;ENSMUSG00000017491;ENSMUSG00000017740;ENSMUSG00000018865;ENSMUSG00000019768;ENSMUSG00000020396;…
GO:0030001	metal ion transport	BP	77	916	2.7e-12	5.24e-10	ENSMUSG00000000197;ENSMUSG00000004110;ENSMUSG00000006930;ENSMUSG00000011751;ENSMUSG00000012428;ENSMUSG00000016346;ENSMUSG00000017412;ENSMUSG00000017740;ENSMUSG00000019146;ENSMUSG00000020704;ENSMUSG00000021301;ENSMUSG00000021367;ENSMUSG00000021478;ENSMUSG00000021565;ENSMUSG00000021609;ENSMUSG00000021991;ENSMUSG00000022208;ENSMUSG00000022416;ENSMUSG00000024617;ENSMUSG00000024842;ENSMUSG00000024907;…
GO:0120036	plasma membrane bounded cell projection organization	BP	113	1614	3.04e-12	5.73e-10	ENSMUSG00000000627;ENSMUSG00000001507;ENSMUSG00000002633;ENSMUSG00000002985;ENSMUSG00000003354;ENSMUSG00000003934;ENSMUSG00000006711;ENSMUSG00000006930;ENSMUSG00000010136;ENSMUSG00000011751;ENSMUSG00000017740;ENSMUSG00000018865;ENSMUSG00000020396;ENSMUSG00000020904;ENSMUSG00000020932;ENSMUSG00000020990;ENSMUSG00000021066;ENSMUSG00000021301;ENSMUSG00000021367;ENSMUSG00000021983;ENSMUSG00000022037;…
GO:0034330	cell junction organization	BP	70	798	4.08e-12	7.44e-10	ENSMUSG00000001507;ENSMUSG00000002985;ENSMUSG00000003934;ENSMUSG00000007653;ENSMUSG00000008153;ENSMUSG00000010803;ENSMUSG00000015405;ENSMUSG00000017412;ENSMUSG00000019146;ENSMUSG00000020396;ENSMUSG00000020436;ENSMUSG00000020704;ENSMUSG00000021478;ENSMUSG00000021750;ENSMUSG00000022099;ENSMUSG00000022144;ENSMUSG00000022212;ENSMUSG00000023328;ENSMUSG00000024164;ENSMUSG00000024395;ENSMUSG00000024935;…
GO:0048812	neuron projection morphogenesis	BP	63	690	9.53e-12	1.69e-09	ENSMUSG00000000627;ENSMUSG00000002633;ENSMUSG00000002985;ENSMUSG00000003934;ENSMUSG00000006711;ENSMUSG00000011751;ENSMUSG00000018865;ENSMUSG00000020396;ENSMUSG00000021066;ENSMUSG00000021301;ENSMUSG00000021367;ENSMUSG00000021983;ENSMUSG00000022037;ENSMUSG00000022144;ENSMUSG00000022212;ENSMUSG00000023328;ENSMUSG00000024008;ENSMUSG00000024261;ENSMUSG00000024617;ENSMUSG00000026764;ENSMUSG00000026959;…
GO:0120039	plasma membrane bounded cell projection morphogenesis	BP	63	705	2.38e-11	4.09e-09	ENSMUSG00000000627;ENSMUSG00000002633;ENSMUSG00000002985;ENSMUSG00000003934;ENSMUSG00000006711;ENSMUSG00000011751;ENSMUSG00000018865;ENSMUSG00000020396;ENSMUSG00000021066;ENSMUSG00000021301;ENSMUSG00000021367;ENSMUSG00000021983;ENSMUSG00000022037;ENSMUSG00000022144;ENSMUSG00000022212;ENSMUSG00000023328;ENSMUSG00000024008;ENSMUSG00000024261;ENSMUSG00000024617;ENSMUSG00000026764;ENSMUSG00000026959;…
GO:0034765	regulation of ion transmembrane transport	BP	51	508	3.36e-11	5.53e-09	ENSMUSG00000004110;ENSMUSG00000006930;ENSMUSG00000008590;ENSMUSG00000015405;ENSMUSG00000016346;ENSMUSG00000017412;ENSMUSG00000019146;ENSMUSG00000020704;ENSMUSG00000021301;ENSMUSG00000021367;ENSMUSG00000021478;ENSMUSG00000021680;ENSMUSG00000021708;ENSMUSG00000021991;ENSMUSG00000022416;ENSMUSG00000024842;ENSMUSG00000024907;ENSMUSG00000025221;ENSMUSG00000025318;ENSMUSG00000026271;ENSMUSG00000026824;…
GO:0048858	cell projection morphogenesis	BP	63	711	3.4e-11	5.53e-09	ENSMUSG00000000627;ENSMUSG00000002633;ENSMUSG00000002985;ENSMUSG00000003934;ENSMUSG00000006711;ENSMUSG00000011751;ENSMUSG00000018865;ENSMUSG00000020396;ENSMUSG00000021066;ENSMUSG00000021301;ENSMUSG00000021367;ENSMUSG00000021983;ENSMUSG00000022037;ENSMUSG00000022144;ENSMUSG00000022212;ENSMUSG00000023328;ENSMUSG00000024008;ENSMUSG00000024261;ENSMUSG00000024617;ENSMUSG00000026764;ENSMUSG00000026959;…
GO:0050890	cognition	BP	41	358	5.46e-11	8.65e-09	ENSMUSG00000000214;ENSMUSG00000001507;ENSMUSG00000002985;ENSMUSG00000017740;ENSMUSG00000019890;ENSMUSG00000021478;ENSMUSG00000021750;ENSMUSG00000022208;ENSMUSG00000024261;ENSMUSG00000024935;ENSMUSG00000025318;ENSMUSG00000025855;ENSMUSG00000026959;ENSMUSG00000027273;ENSMUSG00000027568;ENSMUSG00000027584;ENSMUSG00000027820;ENSMUSG00000027950;ENSMUSG00000029053;ENSMUSG00000031980;ENSMUSG00000032259;…
GO:0032879	regulation of localization	BP	171	2965	5.98e-11	9.23e-09	ENSMUSG00000000627;ENSMUSG00000001507;ENSMUSG00000002633;ENSMUSG00000002985;ENSMUSG00000003354;ENSMUSG00000004110;ENSMUSG00000004961;ENSMUSG00000006930;ENSMUSG00000007021;ENSMUSG00000008153;ENSMUSG00000008590;ENSMUSG00000011305;ENSMUSG00000011751;ENSMUSG00000015405;ENSMUSG00000016150;ENSMUSG00000016346;ENSMUSG00000017412;ENSMUSG00000019146;ENSMUSG00000019278;ENSMUSG00000019768;ENSMUSG00000020123;…
GO:0001505	regulation of neurotransmitter levels	BP	31	223	1.02e-10	1.52e-08	ENSMUSG00000000214;ENSMUSG00000004961;ENSMUSG00000007021;ENSMUSG00000007034;ENSMUSG00000017412;ENSMUSG00000020848;ENSMUSG00000020932;ENSMUSG00000021609;ENSMUSG00000022144;ENSMUSG00000023328;ENSMUSG00000024211;ENSMUSG00000024261;ENSMUSG00000024617;ENSMUSG00000026787;ENSMUSG00000027273;ENSMUSG00000027438;ENSMUSG00000029608;ENSMUSG00000030806;ENSMUSG00000031144;ENSMUSG00000031840;ENSMUSG00000032259;…
GO:0006836	neurotransmitter transport	BP	30	210	1.04e-10	1.52e-08	ENSMUSG00000000214;ENSMUSG00000004961;ENSMUSG00000007021;ENSMUSG00000017412;ENSMUSG00000020848;ENSMUSG00000020932;ENSMUSG00000021609;ENSMUSG00000022144;ENSMUSG00000024211;ENSMUSG00000024261;ENSMUSG00000024617;ENSMUSG00000027273;ENSMUSG00000027438;ENSMUSG00000029608;ENSMUSG00000030108;ENSMUSG00000030806;ENSMUSG00000031144;ENSMUSG00000031840;ENSMUSG00000032259;ENSMUSG00000035864;ENSMUSG00000037217;…
GO:0050806	positive regulation of synaptic transmission	BP	28	186	1.26e-10	1.8e-08	ENSMUSG00000002985;ENSMUSG00000003657;ENSMUSG00000003934;ENSMUSG00000006930;ENSMUSG00000008153;ENSMUSG00000019146;ENSMUSG00000020932;ENSMUSG00000021478;ENSMUSG00000021708;ENSMUSG00000021750;ENSMUSG00000024935;ENSMUSG00000025855;ENSMUSG00000026959;ENSMUSG00000027273;ENSMUSG00000027820;ENSMUSG00000027950;ENSMUSG00000029053;ENSMUSG00000030806;ENSMUSG00000031840;ENSMUSG00000032259;ENSMUSG00000035773;…
GO:0032990	cell part morphogenesis	BP	63	742	1.99e-10	2.78e-08	ENSMUSG00000000627;ENSMUSG00000002633;ENSMUSG00000002985;ENSMUSG00000003934;ENSMUSG00000006711;ENSMUSG00000011751;ENSMUSG00000018865;ENSMUSG00000020396;ENSMUSG00000021066;ENSMUSG00000021301;ENSMUSG00000021367;ENSMUSG00000021983;ENSMUSG00000022037;ENSMUSG00000022144;ENSMUSG00000022212;ENSMUSG00000023328;ENSMUSG00000024008;ENSMUSG00000024261;ENSMUSG00000024617;ENSMUSG00000026764;ENSMUSG00000026959;…
GO:0034762	regulation of transmembrane transport	BP	55	605	2.48e-10	3.39e-08	ENSMUSG00000004110;ENSMUSG00000006930;ENSMUSG00000008590;ENSMUSG00000015405;ENSMUSG00000016346;ENSMUSG00000017412;ENSMUSG00000019146;ENSMUSG00000019768;ENSMUSG00000020704;ENSMUSG00000021301;ENSMUSG00000021367;ENSMUSG00000021478;ENSMUSG00000021680;ENSMUSG00000021708;ENSMUSG00000021991;ENSMUSG00000022416;ENSMUSG00000024164;ENSMUSG00000024842;ENSMUSG00000024907;ENSMUSG00000025221;ENSMUSG00000025318;…
GO:0007626	locomotory behavior	BP	32	247	3.24e-10	4.33e-08	ENSMUSG00000000214;ENSMUSG00000002985;ENSMUSG00000003934;ENSMUSG00000011751;ENSMUSG00000017412;ENSMUSG00000021478;ENSMUSG00000021609;ENSMUSG00000022076;ENSMUSG00000022840;ENSMUSG00000024935;ENSMUSG00000026904;ENSMUSG00000026959;ENSMUSG00000027273;ENSMUSG00000027568;ENSMUSG00000027584;ENSMUSG00000027950;ENSMUSG00000030302;ENSMUSG00000030683;ENSMUSG00000032259;ENSMUSG00000034472;ENSMUSG00000036560;…
GO:0015837	amine transport	BP	22	122	3.62e-10	4.74e-08	ENSMUSG00000000214;ENSMUSG00000004961;ENSMUSG00000015405;ENSMUSG00000020123;ENSMUSG00000021194;ENSMUSG00000021647;ENSMUSG00000022144;ENSMUSG00000023192;ENSMUSG00000024261;ENSMUSG00000025557;ENSMUSG00000027220;ENSMUSG00000027568;ENSMUSG00000027849;ENSMUSG00000027950;ENSMUSG00000031840;ENSMUSG00000031980;ENSMUSG00000032259;ENSMUSG00000035864;ENSMUSG00000039059;ENSMUSG00000041380;ENSMUSG00000056755;…
GO:0007611	learning or memory	BP	37	323	4.77e-10	6.11e-08	ENSMUSG00000000214;ENSMUSG00000001507;ENSMUSG00000002985;ENSMUSG00000017740;ENSMUSG00000019890;ENSMUSG00000021478;ENSMUSG00000022208;ENSMUSG00000024261;ENSMUSG00000024935;ENSMUSG00000025318;ENSMUSG00000025855;ENSMUSG00000026959;ENSMUSG00000027273;ENSMUSG00000027568;ENSMUSG00000027584;ENSMUSG00000027820;ENSMUSG00000027950;ENSMUSG00000029053;ENSMUSG00000031980;ENSMUSG00000032259;ENSMUSG00000037996;…
GO:0051952	regulation of amine transport	BP	21	113	5.1e-10	6.4e-08	ENSMUSG00000004961;ENSMUSG00000015405;ENSMUSG00000020123;ENSMUSG00000021194;ENSMUSG00000021647;ENSMUSG00000022144;ENSMUSG00000023192;ENSMUSG00000024261;ENSMUSG00000025557;ENSMUSG00000027220;ENSMUSG00000027568;ENSMUSG00000027849;ENSMUSG00000027950;ENSMUSG00000031840;ENSMUSG00000031980;ENSMUSG00000032259;ENSMUSG00000035864;ENSMUSG00000039059;ENSMUSG00000041380;ENSMUSG00000056755;ENSMUSG00000090223
GO:0048731	system development	BP	253	5028	5.35e-10	6.58e-08	ENSMUSG00000000214;ENSMUSG00000000627;ENSMUSG00000001507;ENSMUSG00000002633;ENSMUSG00000002799;ENSMUSG00000002985;ENSMUSG00000003934;ENSMUSG00000005045;ENSMUSG00000006362;ENSMUSG00000006711;ENSMUSG00000006930;ENSMUSG00000007034;ENSMUSG00000007653;ENSMUSG00000008153;ENSMUSG00000008658;ENSMUSG00000009214;ENSMUSG00000010086;ENSMUSG00000010136;ENSMUSG00000010803;ENSMUSG00000011751;ENSMUSG00000016150;…
GO:0032989	cellular component morphogenesis	BP	67	842	7.99e-10	9.57e-08	ENSMUSG00000000627;ENSMUSG00000002633;ENSMUSG00000002985;ENSMUSG00000003934;ENSMUSG00000006711;ENSMUSG00000011751;ENSMUSG00000018865;ENSMUSG00000020396;ENSMUSG00000021066;ENSMUSG00000021301;ENSMUSG00000021367;ENSMUSG00000021573;ENSMUSG00000021983;ENSMUSG00000022037;ENSMUSG00000022144;ENSMUSG00000022212;ENSMUSG00000023328;ENSMUSG00000024008;ENSMUSG00000024261;ENSMUSG00000024617;ENSMUSG00000026764;…
GO:0099003	vesicle-mediated transport in synapse	BP	32	256	8.11e-10	9.57e-08	ENSMUSG00000000214;ENSMUSG00000004961;ENSMUSG00000006930;ENSMUSG00000017412;ENSMUSG00000020848;ENSMUSG00000024261;ENSMUSG00000024403;ENSMUSG00000024511;ENSMUSG00000024617;ENSMUSG00000025468;ENSMUSG00000025855;ENSMUSG00000026825;ENSMUSG00000027273;ENSMUSG00000027438;ENSMUSG00000027849;ENSMUSG00000028528;ENSMUSG00000028785;ENSMUSG00000029608;ENSMUSG00000030098;ENSMUSG00000030806;ENSMUSG00000031144;…
GO:0060078	regulation of postsynaptic membrane potential	BP	25	163	8.27e-10	9.58e-08	ENSMUSG00000007653;ENSMUSG00000008590;ENSMUSG00000010803;ENSMUSG00000018589;ENSMUSG00000020436;ENSMUSG00000024268;ENSMUSG00000025855;ENSMUSG00000026959;ENSMUSG00000027568;ENSMUSG00000027950;ENSMUSG00000028280;ENSMUSG00000029053;ENSMUSG00000029054;ENSMUSG00000030098;ENSMUSG00000030806;ENSMUSG00000031340;ENSMUSG00000031343;ENSMUSG00000031344;ENSMUSG00000032773;ENSMUSG00000038738;ENSMUSG00000040867;…
GO:0000902	cell morphogenesis	BP	80	1100	1.18e-09	1.34e-07	ENSMUSG00000000627;ENSMUSG00000002633;ENSMUSG00000002985;ENSMUSG00000003934;ENSMUSG00000006711;ENSMUSG00000011751;ENSMUSG00000018865;ENSMUSG00000020396;ENSMUSG00000021066;ENSMUSG00000021301;ENSMUSG00000021367;ENSMUSG00000021983;ENSMUSG00000022025;ENSMUSG00000022037;ENSMUSG00000022099;ENSMUSG00000022144;ENSMUSG00000022212;ENSMUSG00000022435;ENSMUSG00000023328;ENSMUSG00000024008;ENSMUSG00000024261;…
GO:0007631	feeding behavior	BP	22	130	1.28e-09	1.42e-07	ENSMUSG00000000214;ENSMUSG00000015405;ENSMUSG00000021478;ENSMUSG00000021647;ENSMUSG00000021983;ENSMUSG00000024907;ENSMUSG00000026959;ENSMUSG00000027584;ENSMUSG00000027950;ENSMUSG00000028172;ENSMUSG00000028524;ENSMUSG00000031932;ENSMUSG00000031980;ENSMUSG00000032259;ENSMUSG00000039059;ENSMUSG00000041380;ENSMUSG00000041771;ENSMUSG00000042761;ENSMUSG00000043659;ENSMUSG00000050511;ENSMUSG00000053024;…
GO:0099565	chemical synaptic transmission, postsynaptic	BP	23	142	1.31e-09	1.44e-07	ENSMUSG00000007653;ENSMUSG00000008590;ENSMUSG00000010803;ENSMUSG00000018589;ENSMUSG00000020436;ENSMUSG00000024268;ENSMUSG00000025855;ENSMUSG00000026959;ENSMUSG00000027568;ENSMUSG00000027950;ENSMUSG00000028280;ENSMUSG00000029053;ENSMUSG00000029054;ENSMUSG00000030098;ENSMUSG00000030806;ENSMUSG00000031340;ENSMUSG00000031343;ENSMUSG00000031344;ENSMUSG00000038738;ENSMUSG00000040867;ENSMUSG00000045903;…
GO:0051937	catecholamine transport	BP	18	87	1.44e-09	1.55e-07	ENSMUSG00000004961;ENSMUSG00000021194;ENSMUSG00000021478;ENSMUSG00000021609;ENSMUSG00000021647;ENSMUSG00000022144;ENSMUSG00000023192;ENSMUSG00000024261;ENSMUSG00000027220;ENSMUSG00000027849;ENSMUSG00000027950;ENSMUSG00000031840;ENSMUSG00000031980;ENSMUSG00000032259;ENSMUSG00000035864;ENSMUSG00000039059;ENSMUSG00000074939;ENSMUSG00000090223
GO:0030534	adult behavior	BP	25	171	2.3e-09	2.43e-07	ENSMUSG00000003934;ENSMUSG00000011751;ENSMUSG00000017412;ENSMUSG00000020436;ENSMUSG00000021478;ENSMUSG00000021647;ENSMUSG00000021680;ENSMUSG00000022076;ENSMUSG00000023192;ENSMUSG00000024935;ENSMUSG00000026959;ENSMUSG00000027568;ENSMUSG00000027950;ENSMUSG00000030683;ENSMUSG00000032259;ENSMUSG00000036560;ENSMUSG00000038738;ENSMUSG00000040907;ENSMUSG00000041380;ENSMUSG00000050511;ENSMUSG00000053024;…
GO:0060079	excitatory postsynaptic potential	BP	22	135	2.66e-09	2.77e-07	ENSMUSG00000007653;ENSMUSG00000008590;ENSMUSG00000010803;ENSMUSG00000018589;ENSMUSG00000020436;ENSMUSG00000024268;ENSMUSG00000025855;ENSMUSG00000026959;ENSMUSG00000027950;ENSMUSG00000028280;ENSMUSG00000029053;ENSMUSG00000029054;ENSMUSG00000030098;ENSMUSG00000030806;ENSMUSG00000031340;ENSMUSG00000031343;ENSMUSG00000031344;ENSMUSG00000038738;ENSMUSG00000040867;ENSMUSG00000045903;ENSMUSG00000055078;…
GO:0007612	learning	BP	26	187	3.29e-09	3.31e-07	ENSMUSG00000000214;ENSMUSG00000017740;ENSMUSG00000019890;ENSMUSG00000021478;ENSMUSG00000022208;ENSMUSG00000024935;ENSMUSG00000025318;ENSMUSG00000026959;ENSMUSG00000027273;ENSMUSG00000027568;ENSMUSG00000027584;ENSMUSG00000027950;ENSMUSG00000031980;ENSMUSG00000032259;ENSMUSG00000037996;ENSMUSG00000038738;ENSMUSG00000039059;ENSMUSG00000040907;ENSMUSG00000045532;ENSMUSG00000045903;ENSMUSG00000053024;…
GO:0099505	regulation of presynaptic membrane potential	BP	12	37	3.29e-09	3.31e-07	ENSMUSG00000007653;ENSMUSG00000010803;ENSMUSG00000026824;ENSMUSG00000026959;ENSMUSG00000028280;ENSMUSG00000030209;ENSMUSG00000031343;ENSMUSG00000035681;ENSMUSG00000038026;ENSMUSG00000047976;ENSMUSG00000055078;ENSMUSG00000064329
GO:0006810	transport	BP	235	4677	3.82e-09	3.77e-07	ENSMUSG00000000197;ENSMUSG00000000214;ENSMUSG00000002633;ENSMUSG00000002985;ENSMUSG00000004110;ENSMUSG00000004961;ENSMUSG00000006930;ENSMUSG00000007021;ENSMUSG00000007034;ENSMUSG00000007653;ENSMUSG00000008590;ENSMUSG00000010154;ENSMUSG00000010803;ENSMUSG00000011751;ENSMUSG00000012428;ENSMUSG00000015405;ENSMUSG00000016150;ENSMUSG00000016346;ENSMUSG00000017204;ENSMUSG00000017412;ENSMUSG00000017639;…
GO:0007613	memory	BP	24	163	4.16e-09	4.04e-07	ENSMUSG00000000214;ENSMUSG00000001507;ENSMUSG00000002985;ENSMUSG00000021478;ENSMUSG00000024261;ENSMUSG00000024935;ENSMUSG00000025318;ENSMUSG00000026959;ENSMUSG00000027273;ENSMUSG00000027950;ENSMUSG00000029053;ENSMUSG00000032259;ENSMUSG00000037996;ENSMUSG00000038738;ENSMUSG00000039059;ENSMUSG00000040907;ENSMUSG00000045903;ENSMUSG00000048583;ENSMUSG00000049107;ENSMUSG00000052336;ENSMUSG00000053550;…
GO:0019226	transmission of nerve impulse	BP	18	94	5.34e-09	5.1e-07	ENSMUSG00000011751;ENSMUSG00000017412;ENSMUSG00000019146;ENSMUSG00000020123;ENSMUSG00000021478;ENSMUSG00000021647;ENSMUSG00000022416;ENSMUSG00000026271;ENSMUSG00000027950;ENSMUSG00000031980;ENSMUSG00000036634;ENSMUSG00000047976;ENSMUSG00000056755;ENSMUSG00000057182;ENSMUSG00000064329;ENSMUSG00000068615;ENSMUSG00000068696;ENSMUSG00000074939
GO:0035637	multicellular organismal signaling	BP	23	156	8.51e-09	8.01e-07	ENSMUSG00000011751;ENSMUSG00000015405;ENSMUSG00000017412;ENSMUSG00000019146;ENSMUSG00000020123;ENSMUSG00000021478;ENSMUSG00000021647;ENSMUSG00000022416;ENSMUSG00000026271;ENSMUSG00000027950;ENSMUSG00000031980;ENSMUSG00000032338;ENSMUSG00000036634;ENSMUSG00000045534;ENSMUSG00000047976;ENSMUSG00000056755;ENSMUSG00000057182;ENSMUSG00000060843;ENSMUSG00000064329;ENSMUSG00000068615;ENSMUSG00000068696;…
GO:0048667	cell morphogenesis involved in neuron differentiation	BP	53	633	9.35e-09	8.58e-07	ENSMUSG00000000627;ENSMUSG00000002633;ENSMUSG00000002985;ENSMUSG00000003934;ENSMUSG00000006711;ENSMUSG00000011751;ENSMUSG00000018865;ENSMUSG00000020396;ENSMUSG00000021066;ENSMUSG00000021301;ENSMUSG00000021367;ENSMUSG00000021983;ENSMUSG00000022144;ENSMUSG00000023328;ENSMUSG00000024617;ENSMUSG00000024842;ENSMUSG00000026764;ENSMUSG00000026959;ENSMUSG00000027950;ENSMUSG00000028876;ENSMUSG00000029168;…
GO:0007275	multicellular organism development	BP	261	5378	9.4e-09	8.58e-07	ENSMUSG00000000214;ENSMUSG00000000627;ENSMUSG00000001507;ENSMUSG00000002633;ENSMUSG00000002799;ENSMUSG00000002985;ENSMUSG00000003934;ENSMUSG00000005045;ENSMUSG00000006362;ENSMUSG00000006711;ENSMUSG00000006930;ENSMUSG00000007034;ENSMUSG00000007653;ENSMUSG00000008153;ENSMUSG00000008658;ENSMUSG00000009214;ENSMUSG00000010086;ENSMUSG00000010136;ENSMUSG00000010803;ENSMUSG00000011751;ENSMUSG00000016150;…
GO:0045055	regulated exocytosis	BP	29	240	1.09e-08	9.83e-07	ENSMUSG00000004961;ENSMUSG00000007021;ENSMUSG00000017412;ENSMUSG00000020848;ENSMUSG00000021194;ENSMUSG00000021680;ENSMUSG00000022099;ENSMUSG00000022416;ENSMUSG00000024261;ENSMUSG00000024617;ENSMUSG00000026241;ENSMUSG00000027220;ENSMUSG00000027273;ENSMUSG00000027438;ENSMUSG00000027849;ENSMUSG00000029608;ENSMUSG00000030731;ENSMUSG00000030806;ENSMUSG00000031144;ENSMUSG00000031840;ENSMUSG00000035864;…
GO:0015872	dopamine transport	BP	14	58	1.18e-08	1.05e-06	ENSMUSG00000004961;ENSMUSG00000021478;ENSMUSG00000021609;ENSMUSG00000022144;ENSMUSG00000023192;ENSMUSG00000024261;ENSMUSG00000027220;ENSMUSG00000027849;ENSMUSG00000027950;ENSMUSG00000031840;ENSMUSG00000032259;ENSMUSG00000035864;ENSMUSG00000074939;ENSMUSG00000090223
GO:0017156	calcium-ion regulated exocytosis	BP	15	68	1.34e-08	1.17e-06	ENSMUSG00000004961;ENSMUSG00000020848;ENSMUSG00000022416;ENSMUSG00000024261;ENSMUSG00000027220;ENSMUSG00000027273;ENSMUSG00000027849;ENSMUSG00000029608;ENSMUSG00000030731;ENSMUSG00000030806;ENSMUSG00000031840;ENSMUSG00000035864;ENSMUSG00000041670;ENSMUSG00000062151;ENSMUSG00000090071
GO:0007193	adenylate cyclase-inhibiting G protein-coupled receptor signaling pathway	BP	16	80	1.97e-08	1.69e-06	ENSMUSG00000021367;ENSMUSG00000022840;ENSMUSG00000023192;ENSMUSG00000024211;ENSMUSG00000026424;ENSMUSG00000027584;ENSMUSG00000032259;ENSMUSG00000032773;ENSMUSG00000039059;ENSMUSG00000039106;ENSMUSG00000040495;ENSMUSG00000050511;ENSMUSG00000056755;ENSMUSG00000070687;ENSMUSG00000074939;ENSMUSG00000110195
GO:0099504	synaptic vesicle cycle	BP	27	218	2.07e-08	1.76e-06	ENSMUSG00000000214;ENSMUSG00000004961;ENSMUSG00000017412;ENSMUSG00000020848;ENSMUSG00000024261;ENSMUSG00000024403;ENSMUSG00000024511;ENSMUSG00000024617;ENSMUSG00000025855;ENSMUSG00000026825;ENSMUSG00000027273;ENSMUSG00000027438;ENSMUSG00000028528;ENSMUSG00000029608;ENSMUSG00000030806;ENSMUSG00000031144;ENSMUSG00000031840;ENSMUSG00000035864;ENSMUSG00000037217;ENSMUSG00000037771;ENSMUSG00000039714;…
GO:0048168	regulation of neuronal synaptic plasticity	BP	15	71	2.5e-08	2.09e-06	ENSMUSG00000024261;ENSMUSG00000024617;ENSMUSG00000025318;ENSMUSG00000026904;ENSMUSG00000026959;ENSMUSG00000030209;ENSMUSG00000031144;ENSMUSG00000031840;ENSMUSG00000031980;ENSMUSG00000032259;ENSMUSG00000032356;ENSMUSG00000037217;ENSMUSG00000037428;ENSMUSG00000053024;ENSMUSG00000053550
GO:0015844	monoamine transport	BP	18	104	2.81e-08	2.29e-06	ENSMUSG00000004961;ENSMUSG00000021194;ENSMUSG00000021478;ENSMUSG00000021609;ENSMUSG00000021647;ENSMUSG00000022144;ENSMUSG00000023192;ENSMUSG00000024261;ENSMUSG00000027220;ENSMUSG00000027849;ENSMUSG00000027950;ENSMUSG00000031840;ENSMUSG00000031980;ENSMUSG00000032259;ENSMUSG00000035864;ENSMUSG00000039059;ENSMUSG00000074939;ENSMUSG00000090223
GO:0016079	synaptic vesicle exocytosis	BP	18	104	2.81e-08	2.29e-06	ENSMUSG00000004961;ENSMUSG00000017412;ENSMUSG00000020848;ENSMUSG00000024261;ENSMUSG00000024617;ENSMUSG00000027273;ENSMUSG00000027438;ENSMUSG00000029608;ENSMUSG00000030806;ENSMUSG00000031144;ENSMUSG00000031840;ENSMUSG00000035864;ENSMUSG00000037217;ENSMUSG00000039714;ENSMUSG00000062151;ENSMUSG00000062372;ENSMUSG00000070687;ENSMUSG00000078816
GO:0051234	establishment of localization	BP	237	4836	3.07e-08	2.47e-06	ENSMUSG00000000197;ENSMUSG00000000214;ENSMUSG00000002633;ENSMUSG00000002985;ENSMUSG00000004110;ENSMUSG00000004961;ENSMUSG00000006930;ENSMUSG00000007021;ENSMUSG00000007034;ENSMUSG00000007653;ENSMUSG00000008590;ENSMUSG00000010154;ENSMUSG00000010803;ENSMUSG00000011751;ENSMUSG00000012428;ENSMUSG00000015405;ENSMUSG00000016150;ENSMUSG00000016346;ENSMUSG00000017204;ENSMUSG00000017412;ENSMUSG00000017639;…
GO:0140352	export from cell	BP	69	965	3.47e-08	2.75e-06	ENSMUSG00000002985;ENSMUSG00000004961;ENSMUSG00000006930;ENSMUSG00000007021;ENSMUSG00000007034;ENSMUSG00000017412;ENSMUSG00000020123;ENSMUSG00000020660;ENSMUSG00000020848;ENSMUSG00000021194;ENSMUSG00000021367;ENSMUSG00000021647;ENSMUSG00000021680;ENSMUSG00000021700;ENSMUSG00000021749;ENSMUSG00000022099;ENSMUSG00000022416;ENSMUSG00000022661;ENSMUSG00000022840;ENSMUSG00000023192;ENSMUSG00000023236;…
GO:0007214	gamma-aminobutyric acid signaling pathway	BP	10	29	3.51e-08	2.75e-06	ENSMUSG00000007653;ENSMUSG00000010803;ENSMUSG00000017412;ENSMUSG00000020436;ENSMUSG00000031340;ENSMUSG00000031343;ENSMUSG00000031344;ENSMUSG00000036062;ENSMUSG00000053550;ENSMUSG00000055078
GO:0050433	regulation of catecholamine secretion	BP	14	64	4.57e-08	3.52e-06	ENSMUSG00000004961;ENSMUSG00000021194;ENSMUSG00000021647;ENSMUSG00000023192;ENSMUSG00000024261;ENSMUSG00000027220;ENSMUSG00000027849;ENSMUSG00000027950;ENSMUSG00000031840;ENSMUSG00000031980;ENSMUSG00000032259;ENSMUSG00000035864;ENSMUSG00000039059;ENSMUSG00000090223
GO:0051480	regulation of cytosolic calcium ion concentration	BP	39	420	6.08e-08	4.64e-06	ENSMUSG00000003657;ENSMUSG00000006930;ENSMUSG00000017412;ENSMUSG00000019768;ENSMUSG00000020123;ENSMUSG00000021194;ENSMUSG00000021367;ENSMUSG00000021478;ENSMUSG00000022416;ENSMUSG00000022840;ENSMUSG00000025318;ENSMUSG00000026271;ENSMUSG00000026959;ENSMUSG00000027568;ENSMUSG00000027584;ENSMUSG00000027748;ENSMUSG00000029530;ENSMUSG00000030209;ENSMUSG00000030302;ENSMUSG00000031376;ENSMUSG00000031789;…
GO:0051179	localization	BP	297	6422	6.79e-08	5.08e-06	ENSMUSG00000000197;ENSMUSG00000000214;ENSMUSG00000000627;ENSMUSG00000001507;ENSMUSG00000002633;ENSMUSG00000002985;ENSMUSG00000003354;ENSMUSG00000003469;ENSMUSG00000004110;ENSMUSG00000004961;ENSMUSG00000006711;ENSMUSG00000006930;ENSMUSG00000007021;ENSMUSG00000007034;ENSMUSG00000007653;ENSMUSG00000008153;ENSMUSG00000008590;ENSMUSG00000010154;ENSMUSG00000010803;ENSMUSG00000011305;ENSMUSG00000011751;…
GO:0071277	cellular response to calcium ion	BP	16	87	6.84e-08	5.08e-06	ENSMUSG00000004961;ENSMUSG00000019278;ENSMUSG00000021367;ENSMUSG00000021680;ENSMUSG00000022099;ENSMUSG00000022212;ENSMUSG00000024008;ENSMUSG00000024261;ENSMUSG00000027220;ENSMUSG00000027849;ENSMUSG00000028785;ENSMUSG00000029602;ENSMUSG00000032564;ENSMUSG00000035864;ENSMUSG00000058248;ENSMUSG00000074643
GO:0007188	adenylate cyclase-modulating G protein-coupled receptor signaling pathway	BP	27	237	1.2e-07	8.79e-06	ENSMUSG00000021194;ENSMUSG00000021367;ENSMUSG00000021478;ENSMUSG00000022840;ENSMUSG00000023192;ENSMUSG00000024211;ENSMUSG00000025946;ENSMUSG00000026424;ENSMUSG00000027584;ENSMUSG00000032259;ENSMUSG00000032773;ENSMUSG00000036357;ENSMUSG00000039059;ENSMUSG00000039106;ENSMUSG00000040125;ENSMUSG00000040495;ENSMUSG00000041468;ENSMUSG00000042761;ENSMUSG00000045318;ENSMUSG00000046922;ENSMUSG00000050511;…
GO:0031644	regulation of nervous system process	BP	24	194	1.28e-07	9.31e-06	ENSMUSG00000019146;ENSMUSG00000020123;ENSMUSG00000021367;ENSMUSG00000021573;ENSMUSG00000021647;ENSMUSG00000024268;ENSMUSG00000025855;ENSMUSG00000026271;ENSMUSG00000026959;ENSMUSG00000027568;ENSMUSG00000027584;ENSMUSG00000027950;ENSMUSG00000029053;ENSMUSG00000030098;ENSMUSG00000030806;ENSMUSG00000031980;ENSMUSG00000036634;ENSMUSG00000038738;ENSMUSG00000040867;ENSMUSG00000041380;ENSMUSG00000045318;…
GO:1903530	regulation of secretion by cell	BP	52	670	1.5e-07	1.08e-05	ENSMUSG00000002985;ENSMUSG00000004961;ENSMUSG00000006930;ENSMUSG00000017412;ENSMUSG00000020123;ENSMUSG00000020660;ENSMUSG00000020848;ENSMUSG00000021194;ENSMUSG00000021367;ENSMUSG00000021647;ENSMUSG00000021680;ENSMUSG00000021700;ENSMUSG00000021749;ENSMUSG00000022416;ENSMUSG00000022661;ENSMUSG00000022840;ENSMUSG00000023192;ENSMUSG00000023236;ENSMUSG00000024211;ENSMUSG00000024261;ENSMUSG00000024511;…
GO:0061564	axon development	BP	44	525	1.7e-07	1.2e-05	ENSMUSG00000000627;ENSMUSG00000002633;ENSMUSG00000002985;ENSMUSG00000003934;ENSMUSG00000006711;ENSMUSG00000011751;ENSMUSG00000020396;ENSMUSG00000021066;ENSMUSG00000021367;ENSMUSG00000021983;ENSMUSG00000022144;ENSMUSG00000023328;ENSMUSG00000026764;ENSMUSG00000026959;ENSMUSG00000027950;ENSMUSG00000028876;ENSMUSG00000029168;ENSMUSG00000029755;ENSMUSG00000030110;ENSMUSG00000031284;ENSMUSG00000031285;…
GO:0050432	catecholamine secretion	BP	14	71	1.82e-07	1.27e-05	ENSMUSG00000004961;ENSMUSG00000021194;ENSMUSG00000021647;ENSMUSG00000023192;ENSMUSG00000024261;ENSMUSG00000027220;ENSMUSG00000027849;ENSMUSG00000027950;ENSMUSG00000031840;ENSMUSG00000031980;ENSMUSG00000032259;ENSMUSG00000035864;ENSMUSG00000039059;ENSMUSG00000090223
GO:0072507	divalent inorganic cation homeostasis	BP	47	581	1.83e-07	1.27e-05	ENSMUSG00000002985;ENSMUSG00000003657;ENSMUSG00000006930;ENSMUSG00000017412;ENSMUSG00000019768;ENSMUSG00000020123;ENSMUSG00000021194;ENSMUSG00000021367;ENSMUSG00000021478;ENSMUSG00000022416;ENSMUSG00000022840;ENSMUSG00000024935;ENSMUSG00000025189;ENSMUSG00000025318;ENSMUSG00000026241;ENSMUSG00000026271;ENSMUSG00000026959;ENSMUSG00000027568;ENSMUSG00000027584;ENSMUSG00000027748;ENSMUSG00000029530;…
GO:0060291	long-term synaptic potentiation	BP	17	105	1.87e-07	1.28e-05	ENSMUSG00000002985;ENSMUSG00000003657;ENSMUSG00000020932;ENSMUSG00000021478;ENSMUSG00000021708;ENSMUSG00000021750;ENSMUSG00000024935;ENSMUSG00000025855;ENSMUSG00000027273;ENSMUSG00000027820;ENSMUSG00000029053;ENSMUSG00000031840;ENSMUSG00000032259;ENSMUSG00000037996;ENSMUSG00000052336;ENSMUSG00000053550;ENSMUSG00000078816
GO:0048856	anatomical structure development	BP	281	6069	1.91e-07	1.29e-05	ENSMUSG00000000214;ENSMUSG00000000627;ENSMUSG00000001507;ENSMUSG00000002633;ENSMUSG00000002799;ENSMUSG00000002985;ENSMUSG00000003934;ENSMUSG00000005045;ENSMUSG00000006362;ENSMUSG00000006711;ENSMUSG00000006930;ENSMUSG00000007034;ENSMUSG00000007653;ENSMUSG00000008153;ENSMUSG00000008658;ENSMUSG00000009214;ENSMUSG00000010086;ENSMUSG00000010136;ENSMUSG00000010592;ENSMUSG00000010803;ENSMUSG00000011751;…
GO:0046903	secretion	BP	72	1080	2.7e-07	1.81e-05	ENSMUSG00000002985;ENSMUSG00000004961;ENSMUSG00000006930;ENSMUSG00000007021;ENSMUSG00000007034;ENSMUSG00000017412;ENSMUSG00000020123;ENSMUSG00000020660;ENSMUSG00000020848;ENSMUSG00000021194;ENSMUSG00000021367;ENSMUSG00000021609;ENSMUSG00000021647;ENSMUSG00000021680;ENSMUSG00000021700;ENSMUSG00000021749;ENSMUSG00000022099;ENSMUSG00000022416;ENSMUSG00000022661;ENSMUSG00000022840;ENSMUSG00000023192;…
GO:0035418	protein localization to synapse	BP	16	96	2.83e-07	1.88e-05	ENSMUSG00000008153;ENSMUSG00000019146;ENSMUSG00000020704;ENSMUSG00000024511;ENSMUSG00000024617;ENSMUSG00000026764;ENSMUSG00000026959;ENSMUSG00000027273;ENSMUSG00000029053;ENSMUSG00000030098;ENSMUSG00000030806;ENSMUSG00000038738;ENSMUSG00000048304;ENSMUSG00000052572;ENSMUSG00000067242;ENSMUSG00000074657
GO:0019233	sensory perception of pain	BP	20	148	3.4e-07	2.23e-05	ENSMUSG00000020892;ENSMUSG00000021367;ENSMUSG00000024211;ENSMUSG00000025855;ENSMUSG00000026959;ENSMUSG00000027568;ENSMUSG00000027584;ENSMUSG00000027612;ENSMUSG00000027820;ENSMUSG00000027950;ENSMUSG00000029831;ENSMUSG00000036062;ENSMUSG00000041380;ENSMUSG00000045318;ENSMUSG00000045573;ENSMUSG00000047976;ENSMUSG00000050511;ENSMUSG00000052572;ENSMUSG00000057182;ENSMUSG00000064329
GO:0043270	positive regulation of ion transport	BP	32	330	3.57e-07	2.31e-05	ENSMUSG00000006930;ENSMUSG00000008590;ENSMUSG00000015405;ENSMUSG00000017412;ENSMUSG00000019146;ENSMUSG00000020123;ENSMUSG00000020704;ENSMUSG00000021367;ENSMUSG00000021478;ENSMUSG00000024261;ENSMUSG00000024617;ENSMUSG00000024907;ENSMUSG00000025221;ENSMUSG00000026959;ENSMUSG00000027568;ENSMUSG00000027748;ENSMUSG00000027950;ENSMUSG00000030302;ENSMUSG00000031425;ENSMUSG00000031980;ENSMUSG00000031997;…
GO:0032940	secretion by cell	BP	63	905	3.62e-07	2.32e-05	ENSMUSG00000002985;ENSMUSG00000004961;ENSMUSG00000006930;ENSMUSG00000007021;ENSMUSG00000007034;ENSMUSG00000017412;ENSMUSG00000020123;ENSMUSG00000020660;ENSMUSG00000020848;ENSMUSG00000021194;ENSMUSG00000021367;ENSMUSG00000021647;ENSMUSG00000021680;ENSMUSG00000021700;ENSMUSG00000021749;ENSMUSG00000022099;ENSMUSG00000022416;ENSMUSG00000022661;ENSMUSG00000022840;ENSMUSG00000023192;ENSMUSG00000023236;…
GO:0006887	exocytosis	BP	34	365	3.98e-07	2.52e-05	ENSMUSG00000004961;ENSMUSG00000006930;ENSMUSG00000007021;ENSMUSG00000017412;ENSMUSG00000020848;ENSMUSG00000021194;ENSMUSG00000021680;ENSMUSG00000021700;ENSMUSG00000022099;ENSMUSG00000022416;ENSMUSG00000024261;ENSMUSG00000024511;ENSMUSG00000024617;ENSMUSG00000026241;ENSMUSG00000027220;ENSMUSG00000027273;ENSMUSG00000027438;ENSMUSG00000027849;ENSMUSG00000029608;ENSMUSG00000030731;ENSMUSG00000030806;…
GO:0007417	central nervous system development	BP	70	1051	4.15e-07	2.6e-05	ENSMUSG00000000214;ENSMUSG00000002633;ENSMUSG00000005045;ENSMUSG00000006930;ENSMUSG00000011751;ENSMUSG00000017491;ENSMUSG00000020123;ENSMUSG00000020396;ENSMUSG00000020932;ENSMUSG00000021095;ENSMUSG00000021478;ENSMUSG00000021573;ENSMUSG00000021609;ENSMUSG00000021613;ENSMUSG00000022037;ENSMUSG00000022076;ENSMUSG00000022144;ENSMUSG00000023011;ENSMUSG00000024164;ENSMUSG00000024261;ENSMUSG00000024935;…
GO:0032409	regulation of transporter activity	BP	30	301	4.62e-07	2.86e-05	ENSMUSG00000006930;ENSMUSG00000007021;ENSMUSG00000008590;ENSMUSG00000015405;ENSMUSG00000017412;ENSMUSG00000019146;ENSMUSG00000020704;ENSMUSG00000021301;ENSMUSG00000021367;ENSMUSG00000021680;ENSMUSG00000021708;ENSMUSG00000024842;ENSMUSG00000024907;ENSMUSG00000025318;ENSMUSG00000026271;ENSMUSG00000027568;ENSMUSG00000027584;ENSMUSG00000028785;ENSMUSG00000029608;ENSMUSG00000031997;ENSMUSG00000032259;…
GO:0007409	axonogenesis	BP	40	472	4.66e-07	2.86e-05	ENSMUSG00000000627;ENSMUSG00000002633;ENSMUSG00000002985;ENSMUSG00000003934;ENSMUSG00000006711;ENSMUSG00000011751;ENSMUSG00000020396;ENSMUSG00000021066;ENSMUSG00000021367;ENSMUSG00000021983;ENSMUSG00000022144;ENSMUSG00000023328;ENSMUSG00000026764;ENSMUSG00000026959;ENSMUSG00000027950;ENSMUSG00000028876;ENSMUSG00000029168;ENSMUSG00000029755;ENSMUSG00000030110;ENSMUSG00000031284;ENSMUSG00000031285;…
GO:0000904	cell morphogenesis involved in differentiation	BP	57	793	4.82e-07	2.92e-05	ENSMUSG00000000627;ENSMUSG00000002633;ENSMUSG00000002985;ENSMUSG00000003934;ENSMUSG00000006711;ENSMUSG00000011751;ENSMUSG00000018865;ENSMUSG00000020396;ENSMUSG00000021066;ENSMUSG00000021301;ENSMUSG00000021367;ENSMUSG00000021983;ENSMUSG00000022025;ENSMUSG00000022099;ENSMUSG00000022144;ENSMUSG00000023328;ENSMUSG00000024395;ENSMUSG00000024617;ENSMUSG00000024842;ENSMUSG00000026764;ENSMUSG00000026959;…
GO:1902476	chloride transmembrane transport	BP	17	112	4.85e-07	2.92e-05	ENSMUSG00000007653;ENSMUSG00000010803;ENSMUSG00000017740;ENSMUSG00000018589;ENSMUSG00000020436;ENSMUSG00000024935;ENSMUSG00000028280;ENSMUSG00000029054;ENSMUSG00000031340;ENSMUSG00000031343;ENSMUSG00000031344;ENSMUSG00000034107;ENSMUSG00000042268;ENSMUSG00000055078;ENSMUSG00000057346;ENSMUSG00000068246;ENSMUSG00000074939
GO:0042551	neuron maturation	BP	12	56	5.32e-07	3.17e-05	ENSMUSG00000011751;ENSMUSG00000024164;ENSMUSG00000025221;ENSMUSG00000026890;ENSMUSG00000029712;ENSMUSG00000030098;ENSMUSG00000030110;ENSMUSG00000036560;ENSMUSG00000045532;ENSMUSG00000052572;ENSMUSG00000053024;ENSMUSG00000063919
GO:0044057	regulation of system process	BP	49	642	5.67e-07	3.34e-05	ENSMUSG00000000214;ENSMUSG00000002985;ENSMUSG00000009214;ENSMUSG00000011751;ENSMUSG00000015405;ENSMUSG00000019146;ENSMUSG00000020123;ENSMUSG00000020660;ENSMUSG00000020704;ENSMUSG00000021194;ENSMUSG00000021367;ENSMUSG00000021478;ENSMUSG00000021573;ENSMUSG00000021647;ENSMUSG00000021680;ENSMUSG00000024268;ENSMUSG00000024907;ENSMUSG00000024935;ENSMUSG00000025855;ENSMUSG00000026241;ENSMUSG00000026271;…
GO:1904062	regulation of cation transmembrane transport	BP	35	388	5.76e-07	3.35e-05	ENSMUSG00000006930;ENSMUSG00000015405;ENSMUSG00000017412;ENSMUSG00000019146;ENSMUSG00000020704;ENSMUSG00000021301;ENSMUSG00000021367;ENSMUSG00000021478;ENSMUSG00000021680;ENSMUSG00000021708;ENSMUSG00000024842;ENSMUSG00000024907;ENSMUSG00000025221;ENSMUSG00000025318;ENSMUSG00000026271;ENSMUSG00000026959;ENSMUSG00000027568;ENSMUSG00000027584;ENSMUSG00000028785;ENSMUSG00000029088;ENSMUSG00000029608;…
GO:0022898	regulation of transmembrane transporter activity	BP	29	288	5.79e-07	3.35e-05	ENSMUSG00000006930;ENSMUSG00000008590;ENSMUSG00000015405;ENSMUSG00000017412;ENSMUSG00000019146;ENSMUSG00000020704;ENSMUSG00000021301;ENSMUSG00000021367;ENSMUSG00000021680;ENSMUSG00000021708;ENSMUSG00000024842;ENSMUSG00000024907;ENSMUSG00000025318;ENSMUSG00000026271;ENSMUSG00000027568;ENSMUSG00000027584;ENSMUSG00000028785;ENSMUSG00000029608;ENSMUSG00000031997;ENSMUSG00000032259;ENSMUSG00000032356;…
GO:0072503	cellular divalent inorganic cation homeostasis	BP	44	550	6.14e-07	3.52e-05	ENSMUSG00000002985;ENSMUSG00000003657;ENSMUSG00000006930;ENSMUSG00000017412;ENSMUSG00000019768;ENSMUSG00000020123;ENSMUSG00000021194;ENSMUSG00000021367;ENSMUSG00000021478;ENSMUSG00000022416;ENSMUSG00000022840;ENSMUSG00000024935;ENSMUSG00000025318;ENSMUSG00000026241;ENSMUSG00000026271;ENSMUSG00000026959;ENSMUSG00000027568;ENSMUSG00000027584;ENSMUSG00000027748;ENSMUSG00000029530;ENSMUSG00000030209;…
GO:0051588	regulation of neurotransmitter transport	BP	17	115	7.12e-07	4.03e-05	ENSMUSG00000007021;ENSMUSG00000017412;ENSMUSG00000020932;ENSMUSG00000022144;ENSMUSG00000024211;ENSMUSG00000024261;ENSMUSG00000024617;ENSMUSG00000030806;ENSMUSG00000031144;ENSMUSG00000031840;ENSMUSG00000032259;ENSMUSG00000035864;ENSMUSG00000037217;ENSMUSG00000039714;ENSMUSG00000041380;ENSMUSG00000070687;ENSMUSG00000078816
GO:0007269	neurotransmitter secretion	BP	20	155	7.22e-07	4.03e-05	ENSMUSG00000004961;ENSMUSG00000017412;ENSMUSG00000020848;ENSMUSG00000024211;ENSMUSG00000024261;ENSMUSG00000024617;ENSMUSG00000027273;ENSMUSG00000027438;ENSMUSG00000029608;ENSMUSG00000030806;ENSMUSG00000031144;ENSMUSG00000031840;ENSMUSG00000035864;ENSMUSG00000037217;ENSMUSG00000039714;ENSMUSG00000041380;ENSMUSG00000062151;ENSMUSG00000062372;ENSMUSG00000070687;ENSMUSG00000078816
GO:0099643	signal release from synapse	BP	20	155	7.22e-07	4.03e-05	ENSMUSG00000004961;ENSMUSG00000017412;ENSMUSG00000020848;ENSMUSG00000024211;ENSMUSG00000024261;ENSMUSG00000024617;ENSMUSG00000027273;ENSMUSG00000027438;ENSMUSG00000029608;ENSMUSG00000030806;ENSMUSG00000031144;ENSMUSG00000031840;ENSMUSG00000035864;ENSMUSG00000037217;ENSMUSG00000039714;ENSMUSG00000041380;ENSMUSG00000062151;ENSMUSG00000062372;ENSMUSG00000070687;ENSMUSG00000078816
GO:0023061	signal release	BP	45	573	7.61e-07	4.18e-05	ENSMUSG00000004961;ENSMUSG00000007034;ENSMUSG00000017412;ENSMUSG00000020660;ENSMUSG00000020848;ENSMUSG00000021194;ENSMUSG00000021367;ENSMUSG00000021647;ENSMUSG00000021680;ENSMUSG00000021749;ENSMUSG00000022840;ENSMUSG00000023192;ENSMUSG00000023236;ENSMUSG00000024211;ENSMUSG00000024261;ENSMUSG00000024617;ENSMUSG00000024907;ENSMUSG00000027220;ENSMUSG00000027273;ENSMUSG00000027438;ENSMUSG00000027849;…
GO:0051046	regulation of secretion	BP	55	765	7.64e-07	4.18e-05	ENSMUSG00000002985;ENSMUSG00000004961;ENSMUSG00000006930;ENSMUSG00000017412;ENSMUSG00000020123;ENSMUSG00000020660;ENSMUSG00000020848;ENSMUSG00000021194;ENSMUSG00000021367;ENSMUSG00000021647;ENSMUSG00000021680;ENSMUSG00000021700;ENSMUSG00000021749;ENSMUSG00000022416;ENSMUSG00000022661;ENSMUSG00000022840;ENSMUSG00000023192;ENSMUSG00000023236;ENSMUSG00000024211;ENSMUSG00000024261;ENSMUSG00000024511;…
GO:0032412	regulation of ion transmembrane transporter activity	BP	28	276	7.77e-07	4.22e-05	ENSMUSG00000006930;ENSMUSG00000008590;ENSMUSG00000017412;ENSMUSG00000019146;ENSMUSG00000020704;ENSMUSG00000021301;ENSMUSG00000021367;ENSMUSG00000021680;ENSMUSG00000021708;ENSMUSG00000024842;ENSMUSG00000024907;ENSMUSG00000025318;ENSMUSG00000026271;ENSMUSG00000027568;ENSMUSG00000027584;ENSMUSG00000028785;ENSMUSG00000029608;ENSMUSG00000031997;ENSMUSG00000032259;ENSMUSG00000032356;ENSMUSG00000035681;…
GO:0006874	cellular calcium ion homeostasis	BP	42	519	8.2e-07	4.41e-05	ENSMUSG00000002985;ENSMUSG00000003657;ENSMUSG00000006930;ENSMUSG00000017412;ENSMUSG00000019768;ENSMUSG00000020123;ENSMUSG00000021194;ENSMUSG00000021367;ENSMUSG00000021478;ENSMUSG00000022416;ENSMUSG00000022840;ENSMUSG00000025318;ENSMUSG00000026241;ENSMUSG00000026271;ENSMUSG00000026959;ENSMUSG00000027568;ENSMUSG00000027584;ENSMUSG00000027748;ENSMUSG00000029530;ENSMUSG00000030209;ENSMUSG00000030302;…
GO:0051592	response to calcium ion	BP	20	157	8.88e-07	4.73e-05	ENSMUSG00000004961;ENSMUSG00000019146;ENSMUSG00000019278;ENSMUSG00000021367;ENSMUSG00000021680;ENSMUSG00000022099;ENSMUSG00000022212;ENSMUSG00000024008;ENSMUSG00000024261;ENSMUSG00000027220;ENSMUSG00000027849;ENSMUSG00000027857;ENSMUSG00000028785;ENSMUSG00000029602;ENSMUSG00000032564;ENSMUSG00000035864;ENSMUSG00000040152;ENSMUSG00000045573;ENSMUSG00000058248;ENSMUSG00000074643
GO:0055074	calcium ion homeostasis	BP	43	542	1.03e-06	5.43e-05	ENSMUSG00000002985;ENSMUSG00000003657;ENSMUSG00000006930;ENSMUSG00000017412;ENSMUSG00000019768;ENSMUSG00000020123;ENSMUSG00000021194;ENSMUSG00000021367;ENSMUSG00000021478;ENSMUSG00000022416;ENSMUSG00000022840;ENSMUSG00000025318;ENSMUSG00000026241;ENSMUSG00000026271;ENSMUSG00000026959;ENSMUSG00000027568;ENSMUSG00000027584;ENSMUSG00000027748;ENSMUSG00000029530;ENSMUSG00000030209;ENSMUSG00000030302;…
GO:0014059	regulation of dopamine secretion	BP	10	40	1.04e-06	5.45e-05	ENSMUSG00000004961;ENSMUSG00000023192;ENSMUSG00000024261;ENSMUSG00000027220;ENSMUSG00000027849;ENSMUSG00000027950;ENSMUSG00000031840;ENSMUSG00000032259;ENSMUSG00000035864;ENSMUSG00000090223
GO:0006584	catecholamine metabolic process	BP	12	60	1.17e-06	6e-05	ENSMUSG00000000214;ENSMUSG00000021478;ENSMUSG00000021609;ENSMUSG00000024935;ENSMUSG00000027360;ENSMUSG00000027950;ENSMUSG00000028172;ENSMUSG00000030711;ENSMUSG00000032259;ENSMUSG00000041380;ENSMUSG00000058488;ENSMUSG00000071679
GO:0009712	catechol-containing compound metabolic process	BP	12	60	1.17e-06	6e-05	ENSMUSG00000000214;ENSMUSG00000021478;ENSMUSG00000021609;ENSMUSG00000024935;ENSMUSG00000027360;ENSMUSG00000027950;ENSMUSG00000028172;ENSMUSG00000030711;ENSMUSG00000032259;ENSMUSG00000041380;ENSMUSG00000058488;ENSMUSG00000071679
GO:0032502	developmental process	BP	300	6688	1.18e-06	6e-05	ENSMUSG00000000214;ENSMUSG00000000627;ENSMUSG00000001076;ENSMUSG00000001507;ENSMUSG00000002633;ENSMUSG00000002799;ENSMUSG00000002985;ENSMUSG00000003934;ENSMUSG00000005045;ENSMUSG00000006362;ENSMUSG00000006711;ENSMUSG00000006930;ENSMUSG00000007034;ENSMUSG00000007653;ENSMUSG00000008153;ENSMUSG00000008658;ENSMUSG00000009214;ENSMUSG00000010086;ENSMUSG00000010136;ENSMUSG00000010592;ENSMUSG00000010803;…
GO:0051954	positive regulation of amine transport	BP	11	50	1.2e-06	6.06e-05	ENSMUSG00000015405;ENSMUSG00000020123;ENSMUSG00000021647;ENSMUSG00000024261;ENSMUSG00000027568;ENSMUSG00000027950;ENSMUSG00000031980;ENSMUSG00000032259;ENSMUSG00000035864;ENSMUSG00000041380;ENSMUSG00000090223
GO:0050954	sensory perception of mechanical stimulus	BP	22	189	1.22e-06	6.1e-05	ENSMUSG00000000214;ENSMUSG00000002799;ENSMUSG00000007653;ENSMUSG00000011751;ENSMUSG00000020704;ENSMUSG00000024211;ENSMUSG00000027950;ENSMUSG00000030302;ENSMUSG00000031840;ENSMUSG00000036006;ENSMUSG00000036062;ENSMUSG00000039488;ENSMUSG00000040055;ENSMUSG00000041607;ENSMUSG00000046352;ENSMUSG00000047976;ENSMUSG00000055078;ENSMUSG00000056755;ENSMUSG00000062252;ENSMUSG00000063919;ENSMUSG00000064329;…
GO:0071248	cellular response to metal ion	BP	23	205	1.34e-06	6.65e-05	ENSMUSG00000000214;ENSMUSG00000002633;ENSMUSG00000004961;ENSMUSG00000018589;ENSMUSG00000019278;ENSMUSG00000021367;ENSMUSG00000021680;ENSMUSG00000022099;ENSMUSG00000022212;ENSMUSG00000024008;ENSMUSG00000024261;ENSMUSG00000024935;ENSMUSG00000027220;ENSMUSG00000027849;ENSMUSG00000028785;ENSMUSG00000029602;ENSMUSG00000032564;ENSMUSG00000035864;ENSMUSG00000039004;ENSMUSG00000047976;ENSMUSG00000052572;…
GO:0060632	regulation of microtubule-based movement	BP	12	62	1.69e-06	8.34e-05	ENSMUSG00000003354;ENSMUSG00000006930;ENSMUSG00000020396;ENSMUSG00000020686;ENSMUSG00000025400;ENSMUSG00000025468;ENSMUSG00000028172;ENSMUSG00000028294;ENSMUSG00000038756;ENSMUSG00000039552;ENSMUSG00000044748;ENSMUSG00000073102
GO:0030154	cell differentiation	BP	217	4565	1.74e-06	8.5e-05	ENSMUSG00000000214;ENSMUSG00000000627;ENSMUSG00000001076;ENSMUSG00000001507;ENSMUSG00000002633;ENSMUSG00000002799;ENSMUSG00000002985;ENSMUSG00000003934;ENSMUSG00000005045;ENSMUSG00000006362;ENSMUSG00000006711;ENSMUSG00000006930;ENSMUSG00000007034;ENSMUSG00000007653;ENSMUSG00000008658;ENSMUSG00000009214;ENSMUSG00000010086;ENSMUSG00000010592;ENSMUSG00000011751;ENSMUSG00000012428;ENSMUSG00000016150;…
GO:0070588	calcium ion transmembrane transport	BP	31	339	1.9e-06	9.24e-05	ENSMUSG00000004110;ENSMUSG00000006930;ENSMUSG00000017412;ENSMUSG00000019146;ENSMUSG00000021367;ENSMUSG00000021478;ENSMUSG00000021991;ENSMUSG00000022416;ENSMUSG00000024842;ENSMUSG00000025318;ENSMUSG00000026271;ENSMUSG00000026959;ENSMUSG00000027568;ENSMUSG00000027584;ENSMUSG00000027748;ENSMUSG00000028785;ENSMUSG00000030209;ENSMUSG00000030302;ENSMUSG00000031376;ENSMUSG00000031425;ENSMUSG00000031997;…
GO:0006813	potassium ion transport	BP	25	241	2.01e-06	9.67e-05	ENSMUSG00000016346;ENSMUSG00000017740;ENSMUSG00000024907;ENSMUSG00000024936;ENSMUSG00000025221;ENSMUSG00000026824;ENSMUSG00000027273;ENSMUSG00000029088;ENSMUSG00000032259;ENSMUSG00000032338;ENSMUSG00000035681;ENSMUSG00000036570;ENSMUSG00000036760;ENSMUSG00000037579;ENSMUSG00000037996;ENSMUSG00000038026;ENSMUSG00000038201;ENSMUSG00000040907;ENSMUSG00000041771;ENSMUSG00000043301;ENSMUSG00000045534;…
GO:0014046	dopamine secretion	BP	10	43	2.13e-06	0.000102004	ENSMUSG00000004961;ENSMUSG00000023192;ENSMUSG00000024261;ENSMUSG00000027220;ENSMUSG00000027849;ENSMUSG00000027950;ENSMUSG00000031840;ENSMUSG00000032259;ENSMUSG00000035864;ENSMUSG00000090223
GO:0098661	inorganic anion transmembrane transport	BP	18	138	2.2e-06	0.000104075	ENSMUSG00000007653;ENSMUSG00000010803;ENSMUSG00000017740;ENSMUSG00000018589;ENSMUSG00000020436;ENSMUSG00000024935;ENSMUSG00000028280;ENSMUSG00000029054;ENSMUSG00000031340;ENSMUSG00000031343;ENSMUSG00000031344;ENSMUSG00000034107;ENSMUSG00000036570;ENSMUSG00000042268;ENSMUSG00000055078;ENSMUSG00000057346;ENSMUSG00000068246;ENSMUSG00000074939
GO:0071805	potassium ion transmembrane transport	BP	23	212	2.39e-06	0.000112297	ENSMUSG00000016346;ENSMUSG00000017740;ENSMUSG00000024907;ENSMUSG00000024936;ENSMUSG00000025221;ENSMUSG00000026824;ENSMUSG00000027273;ENSMUSG00000029088;ENSMUSG00000032338;ENSMUSG00000035681;ENSMUSG00000036760;ENSMUSG00000037579;ENSMUSG00000037996;ENSMUSG00000038026;ENSMUSG00000038201;ENSMUSG00000040907;ENSMUSG00000041771;ENSMUSG00000043301;ENSMUSG00000045534;ENSMUSG00000047976;ENSMUSG00000050963;…
GO:0051932	synaptic transmission, GABAergic	BP	12	64	2.41e-06	0.000112297	ENSMUSG00000006930;ENSMUSG00000007653;ENSMUSG00000008153;ENSMUSG00000010803;ENSMUSG00000020436;ENSMUSG00000031340;ENSMUSG00000031343;ENSMUSG00000032259;ENSMUSG00000036062;ENSMUSG00000045903;ENSMUSG00000048304;ENSMUSG00000055078
GO:0048869	cellular developmental process	BP	219	4637	2.45e-06	0.000113251	ENSMUSG00000000214;ENSMUSG00000000627;ENSMUSG00000001076;ENSMUSG00000001507;ENSMUSG00000002633;ENSMUSG00000002799;ENSMUSG00000002985;ENSMUSG00000003934;ENSMUSG00000005045;ENSMUSG00000006362;ENSMUSG00000006711;ENSMUSG00000006930;ENSMUSG00000007034;ENSMUSG00000007653;ENSMUSG00000008658;ENSMUSG00000009214;ENSMUSG00000010086;ENSMUSG00000010592;ENSMUSG00000011751;ENSMUSG00000012428;ENSMUSG00000016150;…
GO:0033555	multicellular organismal response to stress	BP	16	113	2.69e-06	0.000123524	ENSMUSG00000002985;ENSMUSG00000006711;ENSMUSG00000021478;ENSMUSG00000024935;ENSMUSG00000025855;ENSMUSG00000026344;ENSMUSG00000027875;ENSMUSG00000030110;ENSMUSG00000033007;ENSMUSG00000041380;ENSMUSG00000045573;ENSMUSG00000048240;ENSMUSG00000055078;ENSMUSG00000056755;ENSMUSG00000057182;ENSMUSG00000078816
GO:0007018	microtubule-based movement	BP	36	433	2.71e-06	0.000123524	ENSMUSG00000003354;ENSMUSG00000004187;ENSMUSG00000006930;ENSMUSG00000020396;ENSMUSG00000020686;ENSMUSG00000020904;ENSMUSG00000021879;ENSMUSG00000022416;ENSMUSG00000022805;ENSMUSG00000023949;ENSMUSG00000024511;ENSMUSG00000025400;ENSMUSG00000025468;ENSMUSG00000026764;ENSMUSG00000028137;ENSMUSG00000028172;ENSMUSG00000028294;ENSMUSG00000029053;ENSMUSG00000029442;ENSMUSG00000029757;ENSMUSG00000031786;…
GO:0055065	metal ion homeostasis	BP	52	738	2.77e-06	0.00012554	ENSMUSG00000002985;ENSMUSG00000003657;ENSMUSG00000006930;ENSMUSG00000012428;ENSMUSG00000017412;ENSMUSG00000017740;ENSMUSG00000019768;ENSMUSG00000020123;ENSMUSG00000021194;ENSMUSG00000021367;ENSMUSG00000021478;ENSMUSG00000022416;ENSMUSG00000022435;ENSMUSG00000022840;ENSMUSG00000024935;ENSMUSG00000025189;ENSMUSG00000025318;ENSMUSG00000026241;ENSMUSG00000026271;ENSMUSG00000026959;ENSMUSG00000027568;…
GO:0017158	regulation of calcium ion-dependent exocytosis	BP	10	45	3.33e-06	0.000149587	ENSMUSG00000004961;ENSMUSG00000020848;ENSMUSG00000022416;ENSMUSG00000024261;ENSMUSG00000027220;ENSMUSG00000027849;ENSMUSG00000029608;ENSMUSG00000031840;ENSMUSG00000035864;ENSMUSG00000090071
GO:0006821	chloride transport	BP	17	129	3.63e-06	0.000161748	ENSMUSG00000007653;ENSMUSG00000010803;ENSMUSG00000017740;ENSMUSG00000018589;ENSMUSG00000020436;ENSMUSG00000024935;ENSMUSG00000028280;ENSMUSG00000029054;ENSMUSG00000031340;ENSMUSG00000031343;ENSMUSG00000031344;ENSMUSG00000034107;ENSMUSG00000042268;ENSMUSG00000055078;ENSMUSG00000057346;ENSMUSG00000068246;ENSMUSG00000074939
GO:0048791	calcium ion-regulated exocytosis of neurotransmitter	BP	7	20	3.77e-06	0.000167044	ENSMUSG00000004961;ENSMUSG00000020848;ENSMUSG00000027273;ENSMUSG00000030806;ENSMUSG00000031840;ENSMUSG00000035864;ENSMUSG00000062151
[truncated: 5,885 more rows]
