# Supplementary material for: NGF administration is associated with increased GnRH immunoreactivity and a GnRH-associated phenotype in hypothalamic NSCs of aging mice
Source: Front Endocrinol (Lausanne). 2026 Apr 24;17:1736356. doi: 10.3389/fendo.2026.1736356 (PMC13153049; doi:10.3389/fendo.2026.1736356)
Supplement: Supplementary file 6 [file Table5.xlsx]

## Sheet: upgeneK.KO
KEGG_A_class	KEGG_B_class	Pathway	out (273)	All (9181)	Pvalue	Qvalue	Pathway ID	Genes	K_IDs
Environmental Information Processing	Signaling molecules and interaction	Neuroactive ligand-receptor interaction	57	389	1.02e-24	2.73e-22	ko04080	ENSMUSG00000007653;ENSMUSG00000010803;ENSMUSG00000018589;ENSMUSG00000019890;ENSMUSG00000020123;ENSMUSG00000020436;ENSMUSG00000020591;ENSMUSG00000020660;ENSMUSG00000021367;ENSMUSG00000021478;ENSMUSG00000023192;ENSMUSG00000024164;ENSMUSG00000024211;ENSMUSG00000024907;ENSMUSG00000025400;ENSMUSG00000025946;ENSMUSG00000026271;ENSMUSG00000026959;ENSMUSG00000027335;ENSMUSG00000027400;ENSMUSG00000027568;…	K05181+K05175+K05194+K05235+K04226+K05186+K04212+K05228+K16366+K04144+K04605+K03990+K04610+K05244+K05240+K04586+K04276+K05208+K04137+K15840+K04211+K04216+K05251+K04813+K04224+K05190+K05184+K05210+K04210+K05185+K05175+K05192+K04210+K09821+K04145+K04129+K05268+K08374+K08388+K04208+K04282+K04151+K04161+K04260+K04132+K04157+K04219+K04140+K18832+K04213+K05175+K04287+K04609+K08397+K04153+K04133+K04232
Organismal Systems	Nervous system	GABAergic synapse	21	90	1.09e-13	1.46e-11	ko04727	ENSMUSG00000006930;ENSMUSG00000007653;ENSMUSG00000010803;ENSMUSG00000017740;ENSMUSG00000020436;ENSMUSG00000021303;ENSMUSG00000022840;ENSMUSG00000026787;ENSMUSG00000028280;ENSMUSG00000029054;ENSMUSG00000030108;ENSMUSG00000031340;ENSMUSG00000031343;ENSMUSG00000031344;ENSMUSG00000037771;ENSMUSG00000043301;ENSMUSG00000048240;ENSMUSG00000055078;ENSMUSG00000070880;ENSMUSG00000071658;ENSMUSG00000078816	K04647+K05181+K05175+K23967+K05186+K04541+K08045+K01580+K05190+K05184+K05046+K05185+K05175+K05192+K15015+K05000+K04543+K05175+K01580+K04540+K19663
Human Diseases	Substance dependence	Morphine addiction	21	94	2.75e-13	2.44e-11	ko05032	ENSMUSG00000007653;ENSMUSG00000010803;ENSMUSG00000020436;ENSMUSG00000021303;ENSMUSG00000021478;ENSMUSG00000022840;ENSMUSG00000026824;ENSMUSG00000028280;ENSMUSG00000029054;ENSMUSG00000031340;ENSMUSG00000031343;ENSMUSG00000031344;ENSMUSG00000037771;ENSMUSG00000038026;ENSMUSG00000043301;ENSMUSG00000048240;ENSMUSG00000055078;ENSMUSG00000059173;ENSMUSG00000071658;ENSMUSG00000078816;ENSMUSG00000110195	K05181+K05175+K05186+K04541+K04144+K08045+K04997+K05190+K05184+K05185+K05175+K05192+K15015+K05002+K05000+K04543+K05175+K13755+K04540+K19663+K18283
Human Diseases	Substance dependence	Nicotine addiction	13	40	6.28e-11	4.19e-09	ko05033	ENSMUSG00000007653;ENSMUSG00000010803;ENSMUSG00000020436;ENSMUSG00000026959;ENSMUSG00000027950;ENSMUSG00000028280;ENSMUSG00000029054;ENSMUSG00000030209;ENSMUSG00000031340;ENSMUSG00000031343;ENSMUSG00000031344;ENSMUSG00000037771;ENSMUSG00000055078	K05181+K05175+K05186+K05208+K04813+K05190+K05184+K05210+K05185+K05175+K05192+K15015+K05175
Organismal Systems	Nervous system	Dopaminergic synapse	19	134	1.36e-08	7.29e-07	ko04728	ENSMUSG00000000214;ENSMUSG00000021303;ENSMUSG00000021478;ENSMUSG00000021609;ENSMUSG00000022840;ENSMUSG00000024617;ENSMUSG00000025468;ENSMUSG00000026764;ENSMUSG00000026824;ENSMUSG00000030209;ENSMUSG00000032259;ENSMUSG00000038026;ENSMUSG00000043301;ENSMUSG00000048240;ENSMUSG00000061718;ENSMUSG00000064329;ENSMUSG00000071658;ENSMUSG00000074657;ENSMUSG00000078816	K00501+K04541+K04144+K05036+K08045+K04515+K15493+K10396+K04997+K05210+K04145+K05002+K05000+K04543+K15494+K04833+K04540+K10396+K19663
Organismal Systems	Nervous system	Synaptic vesicle cycle	14	77	4.75e-08	2.11e-06	ko04721	ENSMUSG00000021609;ENSMUSG00000024403;ENSMUSG00000024935;ENSMUSG00000026825;ENSMUSG00000027273;ENSMUSG00000030108;ENSMUSG00000030806;ENSMUSG00000031840;ENSMUSG00000035864;ENSMUSG00000037771;ENSMUSG00000039714;ENSMUSG00000041670;ENSMUSG00000052026;ENSMUSG00000062151	K05036+K02152+K05612+K01528+K18211+K05046+K08486+K07882+K15290+K15015+K15295+K15291+K05040+K15293
Organismal Systems	Nervous system	Retrograde endocannabinoid signaling	19	149	7.89e-08	3.01e-06	ko04723	ENSMUSG00000007653;ENSMUSG00000010803;ENSMUSG00000020436;ENSMUSG00000021303;ENSMUSG00000022840;ENSMUSG00000026824;ENSMUSG00000028280;ENSMUSG00000029054;ENSMUSG00000031340;ENSMUSG00000031343;ENSMUSG00000031344;ENSMUSG00000037771;ENSMUSG00000038026;ENSMUSG00000041670;ENSMUSG00000043301;ENSMUSG00000048240;ENSMUSG00000055078;ENSMUSG00000071658;ENSMUSG00000078816	K05181+K05175+K05186+K04541+K08045+K04997+K05190+K05184+K05185+K05175+K05192+K15015+K05002+K15291+K05000+K04543+K05175+K04540+K19663
Human Diseases	Substance dependence	Cocaine addiction	10	49	1.35e-06	4.51e-05	ko05030	ENSMUSG00000000214;ENSMUSG00000021478;ENSMUSG00000021609;ENSMUSG00000022840;ENSMUSG00000023192;ENSMUSG00000026959;ENSMUSG00000027400;ENSMUSG00000030209;ENSMUSG00000032259;ENSMUSG00000061718	K00501+K04144+K05036+K08045+K04605+K05208+K15840+K05210+K04145+K15494
Organismal Systems	Nervous system	Cholinergic synapse	14	114	6.6e-06	0.000196	ko04725	ENSMUSG00000016346;ENSMUSG00000021303;ENSMUSG00000022840;ENSMUSG00000023328;ENSMUSG00000024617;ENSMUSG00000026824;ENSMUSG00000027950;ENSMUSG00000032773;ENSMUSG00000040495;ENSMUSG00000043301;ENSMUSG00000048240;ENSMUSG00000071658;ENSMUSG00000074939;ENSMUSG00000078816	K04927+K04541+K08045+K01049+K04515+K04997+K04813+K04129+K04132+K05000+K04543+K04540+K04133+K19663
Organismal Systems	Nervous system	Glutamatergic synapse	14	116	8.1e-06	0.000216	ko04724	ENSMUSG00000021303;ENSMUSG00000022840;ENSMUSG00000023192;ENSMUSG00000024211;ENSMUSG00000024935;ENSMUSG00000026824;ENSMUSG00000026959;ENSMUSG00000030209;ENSMUSG00000038738;ENSMUSG00000048240;ENSMUSG00000050211;ENSMUSG00000056755;ENSMUSG00000071658;ENSMUSG00000078816	K04541+K08045+K04605+K04610+K05612+K04997+K05208+K05210+K15009+K04543+K16342+K04609+K04540+K19663
Organismal Systems	Nervous system	Serotonergic synapse	15	138	1.4e-05	0.00034	ko04726	ENSMUSG00000007653;ENSMUSG00000008590;ENSMUSG00000021303;ENSMUSG00000022840;ENSMUSG00000026824;ENSMUSG00000038026;ENSMUSG00000039106;ENSMUSG00000041380;ENSMUSG00000043301;ENSMUSG00000047155;ENSMUSG00000048240;ENSMUSG00000050211;ENSMUSG00000070687;ENSMUSG00000071658;ENSMUSG00000078816	K05181+K04819+K04541+K08045+K04997+K05002+K04161+K04157+K05000+K07428+K04543+K16342+K04153+K04540+K19663
Environmental Information Processing	Signal transduction	cAMP signaling pathway	19	221	3.07e-05	0.00068	ko04024	ENSMUSG00000020660;ENSMUSG00000021367;ENSMUSG00000021478;ENSMUSG00000022840;ENSMUSG00000024617;ENSMUSG00000026959;ENSMUSG00000027857;ENSMUSG00000030209;ENSMUSG00000030302;ENSMUSG00000031376;ENSMUSG00000031789;ENSMUSG00000032259;ENSMUSG00000032338;ENSMUSG00000032773;ENSMUSG00000036570;ENSMUSG00000040016;ENSMUSG00000040907;ENSMUSG00000061718;ENSMUSG00000070687	K05228+K16366+K04144+K08045+K04515+K05208+K05251+K05210+K05850+K05850+K04952+K04145+K04957+K04129+K13360+K04260+K01539+K15494+K04153
Human Diseases	Substance dependence	Amphetamine addiction	10	69	3.31e-05	0.00068	ko05031	ENSMUSG00000000214;ENSMUSG00000021478;ENSMUSG00000021609;ENSMUSG00000022840;ENSMUSG00000024617;ENSMUSG00000026959;ENSMUSG00000027400;ENSMUSG00000030209;ENSMUSG00000061718;ENSMUSG00000078816	K00501+K04144+K05036+K08045+K04515+K05208+K15840+K05210+K15494+K19663
Organismal Systems	Environmental adaptation	Circadian entrainment	12	101	4.23e-05	0.000807	ko04713	ENSMUSG00000021303;ENSMUSG00000022416;ENSMUSG00000022840;ENSMUSG00000024617;ENSMUSG00000026824;ENSMUSG00000026959;ENSMUSG00000030209;ENSMUSG00000038026;ENSMUSG00000043301;ENSMUSG00000048240;ENSMUSG00000071658;ENSMUSG00000078816	K04541+K04856+K08045+K04515+K04997+K05208+K05210+K05002+K05000+K04543+K04540+K19663
Organismal Systems	Endocrine system	Aldosterone synthesis and secretion	11	105	0.00027463	0.00489	ko04925	ENSMUSG00000020660;ENSMUSG00000022416;ENSMUSG00000022840;ENSMUSG00000024617;ENSMUSG00000030302;ENSMUSG00000031376;ENSMUSG00000031980;ENSMUSG00000036760;ENSMUSG00000040907;ENSMUSG00000078816;ENSMUSG00000110195	K05228+K04856+K08045+K04515+K05850+K05850+K09821+K04919+K01539+K19663+K18283
Environmental Information Processing	Signal transduction	Calcium signaling pathway	23	366	0.000557959	0.00931	ko04020	ENSMUSG00000004110;ENSMUSG00000020123;ENSMUSG00000021478;ENSMUSG00000021974;ENSMUSG00000022144;ENSMUSG00000022416;ENSMUSG00000024617;ENSMUSG00000026959;ENSMUSG00000027335;ENSMUSG00000027568;ENSMUSG00000028172;ENSMUSG00000030110;ENSMUSG00000030302;ENSMUSG00000031376;ENSMUSG00000032773;ENSMUSG00000038760;ENSMUSG00000039106;ENSMUSG00000040016;ENSMUSG00000041380;ENSMUSG00000059173;ENSMUSG00000074939;…	K04852+K04226+K04144+K04358+K05452+K04856+K04515+K05208+K04137+K04211+K04224+K05126+K05850+K05850+K04129+K04282+K04161+K04260+K04157+K13755+K04133+K06856+K19663
Organismal Systems	Endocrine system	GnRH secretion	8	65	0.000640339	0.0101	ko04929	ENSMUSG00000022416;ENSMUSG00000026824;ENSMUSG00000027748;ENSMUSG00000035773;ENSMUSG00000038026;ENSMUSG00000041710;ENSMUSG00000043301;ENSMUSG00000078816	K04856+K04997+K04967+K08374+K05002+K04968+K05000+K19663
Organismal Systems	Development and regeneration	Axon guidance	14	183	0.00110068	0.0163	ko04360	ENSMUSG00000000627;ENSMUSG00000002633;ENSMUSG00000003934;ENSMUSG00000024617;ENSMUSG00000027748;ENSMUSG00000029053;ENSMUSG00000029095;ENSMUSG00000029168;ENSMUSG00000031284;ENSMUSG00000031391;ENSMUSG00000031997;ENSMUSG00000032735;ENSMUSG00000041710;ENSMUSG00000055540	K06521+K11988+K05463+K04515+K04967+K18952+K07520+K07529+K05733+K06550+K04969+K07520+K04968+K05107
Organismal Systems	Sensory system	Taste transduction	9	91	0.00148127	0.0208	ko04742	ENSMUSG00000008590;ENSMUSG00000010803;ENSMUSG00000020704;ENSMUSG00000031343;ENSMUSG00000032338;ENSMUSG00000055078;ENSMUSG00000057182;ENSMUSG00000059173;ENSMUSG00000070687	K04819+K05175+K04828+K05175+K04957+K05175+K04836+K13755+K04153
Environmental Information Processing	Signal transduction	Ras signaling pathway	16	239	0.00203814	0.0272	ko04014	ENSMUSG00000021303;ENSMUSG00000021708;ENSMUSG00000021974;ENSMUSG00000026959;ENSMUSG00000029602;ENSMUSG00000030209;ENSMUSG00000031284;ENSMUSG00000032356;ENSMUSG00000041992;ENSMUSG00000048240;ENSMUSG00000048583;ENSMUSG00000049107;ENSMUSG00000050211;ENSMUSG00000061578;ENSMUSG00000071658;ENSMUSG00000078816	K04541+K12326+K04358+K05208+K17632+K05210+K05733+K04349+K08019+K04543+K13769+K04356+K16342+K18529+K04540+K19663
Organismal Systems	Excretory system	Endocrine and other factor-regulated calcium reabsorption	7	62	0.00231284	0.0294	ko04961	ENSMUSG00000019768;ENSMUSG00000026825;ENSMUSG00000030302;ENSMUSG00000031376;ENSMUSG00000040907;ENSMUSG00000058488;ENSMUSG00000078816	K08550+K01528+K05850+K05850+K01539+K14756+K19663
Human Diseases	Substance dependence	Alcoholism	14	202	0.00279068	0.0339	ko05034	ENSMUSG00000000214;ENSMUSG00000021303;ENSMUSG00000021478;ENSMUSG00000021609;ENSMUSG00000022840;ENSMUSG00000026959;ENSMUSG00000027400;ENSMUSG00000030209;ENSMUSG00000032259;ENSMUSG00000034245;ENSMUSG00000048240;ENSMUSG00000060981;ENSMUSG00000061718;ENSMUSG00000071658	K00501+K04541+K04144+K05036+K08045+K05208+K15840+K05210+K04145+K11418+K04543+K11254+K15494+K04540
Organismal Systems	Digestive system	Mineral absorption	6	54	0.00510359	0.0592	ko04978	ENSMUSG00000021565;ENSMUSG00000030302;ENSMUSG00000031376;ENSMUSG00000040907;ENSMUSG00000042268;ENSMUSG00000063354	K05334+K05850+K05850+K01539+K14706+K14710
Environmental Information Processing	Signal transduction	cGMP-PKG signaling pathway	12	173	0.00544049	0.0605	ko04022	ENSMUSG00000022840;ENSMUSG00000026241;ENSMUSG00000027335;ENSMUSG00000030302;ENSMUSG00000031376;ENSMUSG00000031789;ENSMUSG00000031997;ENSMUSG00000040907;ENSMUSG00000045318;ENSMUSG00000050511;ENSMUSG00000054667;ENSMUSG00000110195	K08045+K12336+K04137+K05850+K05850+K04952+K04969+K01539+K04140+K04213+K17446+K18283
Organismal Systems	Circulatory system	Adrenergic signaling in cardiomyocytes	10	148	0.0127695	0.136	ko04261	ENSMUSG00000017412;ENSMUSG00000019146;ENSMUSG00000021991;ENSMUSG00000022840;ENSMUSG00000024617;ENSMUSG00000027335;ENSMUSG00000030302;ENSMUSG00000031376;ENSMUSG00000031980;ENSMUSG00000040907	K04865+K04867+K04860+K08045+K04515+K04137+K05850+K05850+K09821+K01539
Cellular Processes	Cellular community - eukaryotes	Gap junction	7	88	0.015583	0.156	ko04540	ENSMUSG00000021478;ENSMUSG00000022840;ENSMUSG00000032259;ENSMUSG00000041380;ENSMUSG00000062591;ENSMUSG00000068615;ENSMUSG00000078816	K04144+K08045+K04145+K04157+K07375+K07373+K19663
Organismal Systems	Digestive system	Protein digestion and absorption	8	109	0.0157702	0.156	ko04974	ENSMUSG00000015405;ENSMUSG00000021565;ENSMUSG00000024935;ENSMUSG00000025557;ENSMUSG00000027820;ENSMUSG00000040907;ENSMUSG00000056174;ENSMUSG00000068196	K09708+K05334+K05612+K14206+K01389+K01539+K23455+K23455
Organismal Systems	Endocrine system	Oxytocin signaling pathway	10	155	0.0171851	0.164	ko04921	ENSMUSG00000017412;ENSMUSG00000019146;ENSMUSG00000021991;ENSMUSG00000022840;ENSMUSG00000024617;ENSMUSG00000026824;ENSMUSG00000038026;ENSMUSG00000043301;ENSMUSG00000050211;ENSMUSG00000078816	K04865+K04867+K04860+K08045+K04515+K04997+K05002+K05000+K16342+K19663
Organismal Systems	Endocrine system	Thyroid hormone synthesis	6	73	0.0211203	0.194	ko04918	ENSMUSG00000020673;ENSMUSG00000022840;ENSMUSG00000027857;ENSMUSG00000040907;ENSMUSG00000061808;ENSMUSG00000078816	K00431+K08045+K05251+K01539+K20731+K19663
Organismal Systems	Immune system	Complement and coagulation cascades	7	95	0.0228024	0.203	ko04610	ENSMUSG00000022037;ENSMUSG00000022766;ENSMUSG00000023224;ENSMUSG00000024164;ENSMUSG00000038521;ENSMUSG00000055172;ENSMUSG00000073418	K17252+K03912+K04001+K03990+K01331+K01330+K03989
Organismal Systems	Circulatory system	Vascular smooth muscle contraction	9	144	0.0277601	0.232	ko04270	ENSMUSG00000020123;ENSMUSG00000021367;ENSMUSG00000022840;ENSMUSG00000026241;ENSMUSG00000027335;ENSMUSG00000031980;ENSMUSG00000035783;ENSMUSG00000050211;ENSMUSG00000078816	K04226+K16366+K08045+K12336+K04137+K09821+K12313+K16342+K19663
Metabolism	Amino acid metabolism	Tyrosine metabolism	4	39	0.0278147	0.232	ko00350	ENSMUSG00000000214;ENSMUSG00000020673;ENSMUSG00000074207;ENSMUSG00000075296	K00501+K00431+K13951+K00129
Metabolism	Amino acid metabolism	Lysine biosynthesis	1	1	0.0297353	0.241	ko00300	ENSMUSG00000057228	K00825
Organismal Systems	Endocrine system	Insulin secretion	6	87	0.0446323	0.35	ko04911	ENSMUSG00000022840;ENSMUSG00000024617;ENSMUSG00000027273;ENSMUSG00000031840;ENSMUSG00000040907;ENSMUSG00000078816	K08045+K04515+K18211+K07882+K01539+K19663
Organismal Systems	Digestive system	Salivary secretion	6	88	0.0467578	0.356	ko04970	ENSMUSG00000022840;ENSMUSG00000027335;ENSMUSG00000030302;ENSMUSG00000031376;ENSMUSG00000040907;ENSMUSG00000078816	K08045+K04137+K05850+K05850+K01539+K19663
Organismal Systems	Endocrine system	Relaxin signaling pathway	8	135	0.0479887	0.356	ko04926	ENSMUSG00000021303;ENSMUSG00000021367;ENSMUSG00000022840;ENSMUSG00000029053;ENSMUSG00000035783;ENSMUSG00000048240;ENSMUSG00000060735;ENSMUSG00000071658	K04541+K16366+K08045+K18952+K12313+K04543+K08397+K04540
Metabolism	Carbohydrate metabolism	Butanoate metabolism	3	28	0.0492754	0.356	ko00650	ENSMUSG00000026787;ENSMUSG00000027875;ENSMUSG00000070880	K01580+K01641+K01580
Human Diseases	Cardiovascular disease	Hypertrophic cardiomyopathy	6	90	0.0511948	0.36	ko05410	ENSMUSG00000001507;ENSMUSG00000017412;ENSMUSG00000019146;ENSMUSG00000021367;ENSMUSG00000021991;ENSMUSG00000031980	K06482+K04865+K04867+K16366+K04860+K09821
Organismal Systems	Endocrine system	Ovarian steroidogenesis	5	69	0.0539611	0.369	ko04913	ENSMUSG00000022840;ENSMUSG00000033715;ENSMUSG00000039004;ENSMUSG00000042540;ENSMUSG00000050211	K08045+K04119+K16620+K01068+K16342
Human Diseases	Cancer: specific types	Non-small cell lung cancer	5	72	0.0626222	0.413	ko05223	ENSMUSG00000017491;ENSMUSG00000026764;ENSMUSG00000030110;ENSMUSG00000074657;ENSMUSG00000078816	K08528+K10396+K05126+K10396+K19663
Metabolism	Glycan biosynthesis and metabolism	Glycosaminoglycan biosynthesis - keratan sulfate	2	14	0.0633664	0.413	ko00533	ENSMUSG00000027221;ENSMUSG00000051650	K01022+K00741
Organismal Systems	Endocrine system	Cortisol synthesis and secretion	5	73	0.0656739	0.417	ko04927	ENSMUSG00000020660;ENSMUSG00000022416;ENSMUSG00000022840;ENSMUSG00000026751;ENSMUSG00000031980	K05228+K04856+K08045+K08560+K09821
Metabolism	Metabolism of other amino acids	beta-Alanine metabolism	3	33	0.0737442	0.458	ko00410	ENSMUSG00000026787;ENSMUSG00000070880;ENSMUSG00000075296	K01580+K01580+K00129
Human Diseases	Infectious disease: bacterial	Pertussis	5	77	0.0786957	0.475	ko05133	ENSMUSG00000023224;ENSMUSG00000024164;ENSMUSG00000038521;ENSMUSG00000055172;ENSMUSG00000073418	K04001+K03990+K01331+K01330+K03989
Organismal Systems	Endocrine system	Melanogenesis	6	101	0.0800771	0.475	ko04916	ENSMUSG00000020660;ENSMUSG00000021367;ENSMUSG00000022840;ENSMUSG00000022996;ENSMUSG00000024617;ENSMUSG00000078816	K05228+K16366+K08045+K01357+K04515+K19663
Human Diseases	Cardiovascular disease	Arrhythmogenic right ventricular cardiomyopathy	5	78	0.0821529	0.477	ko05412	ENSMUSG00000001507;ENSMUSG00000017412;ENSMUSG00000019146;ENSMUSG00000021991;ENSMUSG00000060843	K06482+K04865+K04867+K04860+K05691
Organismal Systems	Sensory system	Inflammatory mediator regulation of TRP channels	7	132	0.0983449	0.559	ko04750	ENSMUSG00000020704;ENSMUSG00000022840;ENSMUSG00000024617;ENSMUSG00000033007;ENSMUSG00000041380;ENSMUSG00000050211;ENSMUSG00000078816	K04828+K08045+K04515+K04831+K04157+K16342+K19663
Organismal Systems	Endocrine system	Renin-angiotensin system	3	38	0.102556	0.559	ko04614	ENSMUSG00000015405;ENSMUSG00000027820;ENSMUSG00000031980	K09708+K01389+K09821
Organismal Systems	Endocrine system	Regulation of lipolysis in adipocytes	4	60	0.102579	0.559	ko04923	ENSMUSG00000022840;ENSMUSG00000027857;ENSMUSG00000040016;ENSMUSG00000054667	K08045+K05251+K04260+K17446
Environmental Information Processing	Signal transduction	MAPK signaling pathway	13	301	0.113682	0.607	ko04010	ENSMUSG00000004110;ENSMUSG00000017412;ENSMUSG00000019146;ENSMUSG00000021708;ENSMUSG00000021974;ENSMUSG00000021991;ENSMUSG00000022416;ENSMUSG00000032356;ENSMUSG00000037887;ENSMUSG00000048583;ENSMUSG00000049107;ENSMUSG00000050211;ENSMUSG00000078816	K04852+K04865+K04867+K12326+K04358+K04860+K04856+K04349+K04459+K13769+K04356+K16342+K19663
Organismal Systems	Digestive system	Pancreatic secretion	6	114	0.123809	0.648	ko04972	ENSMUSG00000022840;ENSMUSG00000024511;ENSMUSG00000030302;ENSMUSG00000031376;ENSMUSG00000040907;ENSMUSG00000078816	K08045+K07886+K05850+K05850+K01539+K19663
Organismal Systems	Nervous system	Long-term potentiation	4	67	0.138031	0.682	ko04720	ENSMUSG00000024617;ENSMUSG00000026959;ENSMUSG00000030209;ENSMUSG00000078816	K04515+K05208+K05210+K19663
Metabolism	Metabolism of other amino acids	Taurine and hypotaurine metabolism	2	22	0.138061	0.682	ko00430	ENSMUSG00000026787;ENSMUSG00000070880	K01580+K01580
Organismal Systems	Endocrine system	PPAR signaling pathway	5	92	0.138537	0.682	ko03320	ENSMUSG00000002831;ENSMUSG00000011305;ENSMUSG00000027875;ENSMUSG00000032081;ENSMUSG00000050195	K20254+K20255+K01641+K08759+K00507
Human Diseases	Cancer: overview	Pathways in cancer	21	549	0.140424	0.682	ko05200	ENSMUSG00000001507;ENSMUSG00000002633;ENSMUSG00000002799;ENSMUSG00000017491;ENSMUSG00000019768;ENSMUSG00000021303;ENSMUSG00000021367;ENSMUSG00000021974;ENSMUSG00000022840;ENSMUSG00000022996;ENSMUSG00000024617;ENSMUSG00000026875;ENSMUSG00000030110;ENSMUSG00000031980;ENSMUSG00000040016;ENSMUSG00000048240;ENSMUSG00000048583;ENSMUSG00000057534;ENSMUSG00000060843;ENSMUSG00000071658;ENSMUSG00000078816	K06482+K11988+K21635+K08528+K08550+K04541+K16366+K04358+K08045+K01357+K04515+K03172+K05126+K09821+K04260+K04543+K13769+K03873+K05691+K04540+K19663
Metabolism	Carbohydrate metabolism	Inositol phosphate metabolism	4	73	0.171771	0.819	ko00562	ENSMUSG00000030228;ENSMUSG00000034570;ENSMUSG00000039431;ENSMUSG00000046854	K00923+K24222+K18083+K13712
Metabolism	Lipid metabolism	Ether lipid metabolism	3	49	0.177998	0.819	ko00565	ENSMUSG00000049721;ENSMUSG00000050211;ENSMUSG00000052160	K01019+K16342+K16860
Human Diseases	Endocrine and metabolic disease	Type II diabetes mellitus	3	49	0.177998	0.819	ko04930	ENSMUSG00000004110;ENSMUSG00000029053;ENSMUSG00000054667	K04852+K18952+K17446
Organismal Systems	Endocrine system	Renin secretion	4	76	0.189622	0.836	ko04924	ENSMUSG00000021367;ENSMUSG00000022840;ENSMUSG00000031980;ENSMUSG00000059173	K16366+K08045+K09821+K13755
Organismal Systems	Digestive system	Gastric acid secretion	4	76	0.189622	0.836	ko04971	ENSMUSG00000022840;ENSMUSG00000024617;ENSMUSG00000040907;ENSMUSG00000078816	K08045+K04515+K01539+K19663
Metabolism	Amino acid metabolism	Histidine metabolism	2	27	0.190999	0.836	ko00340	ENSMUSG00000027360;ENSMUSG00000075296	K01590+K00129
Organismal Systems	Digestive system	Bile secretion	5	104	0.197172	0.849	ko04976	ENSMUSG00000022840;ENSMUSG00000030237;ENSMUSG00000040907;ENSMUSG00000063796;ENSMUSG00000063975	K08045+K03460+K01539+K08205+K03460
Metabolism	Amino acid metabolism	Tryptophan metabolism	3	52	0.20071	0.851	ko00380	ENSMUSG00000003477;ENSMUSG00000026866;ENSMUSG00000057228	K00562+K01556+K00825
Human Diseases	Endocrine and metabolic disease	Cushing syndrome	7	162	0.207524	0.866	ko04934	ENSMUSG00000020660;ENSMUSG00000022416;ENSMUSG00000022840;ENSMUSG00000022996;ENSMUSG00000024617;ENSMUSG00000026751;ENSMUSG00000031980	K05228+K04856+K08045+K01357+K04515+K08560+K09821
Metabolism	Metabolism of cofactors and vitamins	Folate biosynthesis	2	29	0.212872	0.866	ko00790	ENSMUSG00000000214;ENSMUSG00000033715	K00501+K04119
Environmental Information Processing	Signal transduction	Rap1 signaling pathway	9	222	0.215846	0.866	ko04015	ENSMUSG00000021974;ENSMUSG00000022840;ENSMUSG00000026959;ENSMUSG00000029053;ENSMUSG00000030209;ENSMUSG00000032259;ENSMUSG00000040152;ENSMUSG00000041992;ENSMUSG00000078816	K04358+K08045+K05208+K18952+K05210+K04145+K16857+K08019+K19663
Metabolism	Nucleotide metabolism	Purine metabolism	6	137	0.223085	0.866	ko00230	ENSMUSG00000022840;ENSMUSG00000041323;ENSMUSG00000058624;ENSMUSG00000059173;ENSMUSG00000091415;ENSMUSG00000110195	K08045+K00939+K01487+K13755+K18533+K18283
Organismal Systems	Endocrine system	Estrogen signaling pathway	6	137	0.223085	0.866	ko04915	ENSMUSG00000019768;ENSMUSG00000020660;ENSMUSG00000022840;ENSMUSG00000026824;ENSMUSG00000038026;ENSMUSG00000043301	K08550+K05228+K08045+K04997+K05002+K05000
Organismal Systems	Sensory system	Phototransduction - fly	2	30	0.223898	0.866	ko04745	ENSMUSG00000024617;ENSMUSG00000027748	K04515+K04967
Organismal Systems	Circulatory system	Cardiac muscle contraction	4	86	0.252764	0.94	ko04260	ENSMUSG00000017412;ENSMUSG00000019146;ENSMUSG00000021991;ENSMUSG00000040907	K04865+K04867+K04860+K01539
Metabolism	Carbohydrate metabolism	Ascorbate and aldarate metabolism	2	33	0.257183	0.94	ko00053	ENSMUSG00000034450;ENSMUSG00000058488	K00103+K14756
Metabolism	Glycan biosynthesis and metabolism	Mucin type O-glycan biosynthesis	2	33	0.257183	0.94	ko00512	ENSMUSG00000021903;ENSMUSG00000033316	K00710+K00710
Environmental Information Processing	Signal transduction	ErbB signaling pathway	4	87	0.259318	0.94	ko04012	ENSMUSG00000024617;ENSMUSG00000031284;ENSMUSG00000041014;ENSMUSG00000078816	K04515+K05733+K05457+K19663
Human Diseases	Neurodegenerative disease	Pathways of neurodegeneration - multiple diseases	17	480	0.261445	0.94	ko05022	ENSMUSG00000006930;ENSMUSG00000020396;ENSMUSG00000021609;ENSMUSG00000021879;ENSMUSG00000022996;ENSMUSG00000024617;ENSMUSG00000026764;ENSMUSG00000026959;ENSMUSG00000027400;ENSMUSG00000030209;ENSMUSG00000032773;ENSMUSG00000042707;ENSMUSG00000052861;ENSMUSG00000062591;ENSMUSG00000074657;ENSMUSG00000074939;ENSMUSG00000078816	K04647+K04574+K05036+K10408+K01357+K04515+K10396+K05208+K15840+K05210+K04129+K10410+K10408+K07375+K10396+K04133+K19663
Environmental Information Processing	Signal transduction	VEGF signaling pathway	3	60	0.26401	0.94	ko04370	ENSMUSG00000028071;ENSMUSG00000050211;ENSMUSG00000078816	K08273+K16342+K19663
Environmental Information Processing	Signal transduction	HIF-1 signaling pathway	5	117	0.268417	0.943	ko04066	ENSMUSG00000004267;ENSMUSG00000021367;ENSMUSG00000024617;ENSMUSG00000057534;ENSMUSG00000078816	K01689+K16366+K04515+K03873+K19663
Cellular Processes	Transport and catabolism	Endocytosis	10	267	0.271857	0.943	ko04144	ENSMUSG00000017639;ENSMUSG00000024347;ENSMUSG00000025422;ENSMUSG00000026764;ENSMUSG00000026825;ENSMUSG00000028528;ENSMUSG00000029053;ENSMUSG00000040797;ENSMUSG00000046854;ENSMUSG00000074657	K12485+K12494+K17848+K10396+K01528+K09526+K18952+K12495+K13712+K10396
Metabolism	Lipid metabolism	Biosynthesis of unsaturated fatty acids	2	35	0.279431	0.947	ko01040	ENSMUSG00000042540;ENSMUSG00000050195	K01068+K00507
Organismal Systems	Nervous system	Long-term depression	3	62	0.280243	0.947	ko04730	ENSMUSG00000002930;ENSMUSG00000050211;ENSMUSG00000078816	K08067+K16342+K19663
Human Diseases	Neurodegenerative disease	Parkinson disease	10	274	0.298459	0.996	ko05012	ENSMUSG00000000214;ENSMUSG00000021478;ENSMUSG00000021609;ENSMUSG00000022840;ENSMUSG00000024617;ENSMUSG00000026764;ENSMUSG00000032259;ENSMUSG00000062591;ENSMUSG00000063354;ENSMUSG00000074657	K00501+K04144+K05036+K08045+K04515+K10396+K04145+K07375+K14710+K10396
Metabolism	Amino acid metabolism	Lysine degradation	3	65	0.304747	1	ko00310	ENSMUSG00000041660;ENSMUSG00000057228;ENSMUSG00000069378	K00471+K00825+K20795
Metabolism	Amino acid metabolism	Alanine, aspartate and glutamate metabolism	2	38	0.312691	1	ko00250	ENSMUSG00000026787;ENSMUSG00000070880	K01580+K01580
Environmental Information Processing	Signal transduction	TGF-beta signaling pathway	4	95	0.312742	1	ko04350	ENSMUSG00000039004;ENSMUSG00000040152;ENSMUSG00000041559;ENSMUSG00000051279	K16620+K16857+K08121+K20012
Organismal Systems	Excretory system	Aldosterone-regulated sodium reabsorption	2	39	0.323713	1	ko04960	ENSMUSG00000040907;ENSMUSG00000078816	K01539+K19663
Environmental Information Processing	Signal transduction	Hippo signaling pathway	6	158	0.32992	1	ko04390	ENSMUSG00000022996;ENSMUSG00000029053;ENSMUSG00000039004;ENSMUSG00000051279;ENSMUSG00000052572;ENSMUSG00000060843	K01357+K18952+K16620+K20012+K12075+K05691
Human Diseases	Cancer: specific types	Bladder cancer	2	40	0.33469	1	ko05219	ENSMUSG00000022435;ENSMUSG00000040152	K19520+K16857
Metabolism	Carbohydrate metabolism	Glycolysis / Gluconeogenesis	3	69	0.337539	1	ko00010	ENSMUSG00000004267;ENSMUSG00000074207;ENSMUSG00000075296	K01689+K13951+K00129
Metabolism	Lipid metabolism	Glycerophospholipid metabolism	4	99	0.339861	1	ko00564	ENSMUSG00000019232;ENSMUSG00000023328;ENSMUSG00000050211;ENSMUSG00000052160	K14286+K01049+K16342+K16860
Organismal Systems	Immune system	Chemokine signaling pathway	7	193	0.350687	1	ko04062	ENSMUSG00000021303;ENSMUSG00000022840;ENSMUSG00000029053;ENSMUSG00000029530;ENSMUSG00000048240;ENSMUSG00000052336;ENSMUSG00000071658	K04541+K08045+K18952+K04184+K04543+K04192+K04540
Metabolism	Metabolism of other amino acids	Selenocompound metabolism	1	15	0.364375	1	ko00450	ENSMUSG00000003477	K00562
Metabolism	Glycan biosynthesis and metabolism	Other types of O-glycan biosynthesis	2	44	0.37801	1	ko00514	ENSMUSG00000021903;ENSMUSG00000033316	K00710+K00710
Metabolism	Metabolism of cofactors and vitamins	Thiamine metabolism	1	16	0.383306	1	ko00730	ENSMUSG00000041323	K00939
Environmental Information Processing	Signal transduction	Apelin signaling pathway	5	137	0.385833	1	ko04371	ENSMUSG00000021303;ENSMUSG00000022840;ENSMUSG00000035783;ENSMUSG00000048240;ENSMUSG00000071658	K04541+K08045+K12313+K04543+K04540
Organismal Systems	Endocrine system	Parathyroid hormone synthesis, secretion and action	4	109	0.40771	1	ko04928	ENSMUSG00000022840;ENSMUSG00000027612;ENSMUSG00000058488;ENSMUSG00000078816	K08045+K08002+K14756+K19663
Human Diseases	Cancer: overview	Proteoglycans in cancer	7	206	0.414309	1	ko05205	ENSMUSG00000002633;ENSMUSG00000019768;ENSMUSG00000022996;ENSMUSG00000024617;ENSMUSG00000040152;ENSMUSG00000048583;ENSMUSG00000078816	K11988+K08550+K01357+K04515+K16857+K13769+K19663
Metabolism	Glycan biosynthesis and metabolism	Other glycan degradation	1	18	0.4195	1	ko00511	ENSMUSG00000079434	K12357
Environmental Information Processing	Signal transduction	Phospholipase D signaling pathway	9	273	0.424302	1	ko04072	ENSMUSG00000020123;ENSMUSG00000022840;ENSMUSG00000023192;ENSMUSG00000024211;ENSMUSG00000026825;ENSMUSG00000031980;ENSMUSG00000050211;ENSMUSG00000056755;ENSMUSG00000076617	K04226+K08045+K04605+K04610+K01528+K09821+K16342+K04609+K06856
Metabolism	Lipid metabolism	Sphingolipid metabolism	2	49	0.430423	1	ko00600	ENSMUSG00000049721;ENSMUSG00000079434	K01019+K12357
Organismal Systems	Digestive system	Cholesterol metabolism	2	50	0.440629	1	ko04979	ENSMUSG00000002985;ENSMUSG00000032081	K04524+K08759
Metabolism	Amino acid metabolism	Phenylalanine metabolism	1	20	0.453578	1	ko00360	ENSMUSG00000075296	K00129
Metabolism	Global and overview maps	2-Oxocarboxylic acid metabolism	1	20	0.453578	1	ko01210	ENSMUSG00000057228	K00825
Human Diseases	Cardiovascular disease	Dilated cardiomyopathy	7	215	0.458204	1	ko05414	ENSMUSG00000001507;ENSMUSG00000017412;ENSMUSG00000019146;ENSMUSG00000021991;ENSMUSG00000022840;ENSMUSG00000031980;ENSMUSG00000076617	K06482+K04865+K04867+K04860+K08045+K09821+K06856
Human Diseases	Cancer: specific types	Gastric cancer	5	150	0.462351	1	ko05226	ENSMUSG00000002633;ENSMUSG00000017491;ENSMUSG00000021974;ENSMUSG00000022996;ENSMUSG00000060843	K11988+K08528+K04358+K01357+K05691
Organismal Systems	Endocrine system	Growth hormone synthesis, secretion and action	4	118	0.467588	1	ko04935	ENSMUSG00000022840;ENSMUSG00000044933;ENSMUSG00000054667;ENSMUSG00000078816	K08045+K04219+K17446+K19663
Organismal Systems	Excretory system	Proximal tubule bicarbonate reclamation	1	22	0.485661	1	ko04964	ENSMUSG00000040907	K01539
Human Diseases	Neurodegenerative disease	Alzheimer disease	12	393	0.504978	1	ko05010	ENSMUSG00000002985;ENSMUSG00000022996;ENSMUSG00000026764;ENSMUSG00000026959;ENSMUSG00000027820;ENSMUSG00000030209;ENSMUSG00000032773;ENSMUSG00000054667;ENSMUSG00000062591;ENSMUSG00000063354;ENSMUSG00000074657;ENSMUSG00000074939	K04524+K01357+K10396+K05208+K01389+K05210+K04129+K17446+K07375+K14710+K10396+K04133
Organismal Systems	Aging	Longevity regulating pathway	3	91	0.511267	1	ko04211	ENSMUSG00000022840;ENSMUSG00000054667;ENSMUSG00000058488	K08045+K17446+K14756
Metabolism	Glycan biosynthesis and metabolism	Glycosaminoglycan biosynthesis - heparan sulfate / heparin	1	24	0.515867	1	ko00534	ENSMUSG00000044499	K08104
Metabolism	Metabolism of terpenoids and polyketides	Terpenoid backbone biosynthesis	1	24	0.515867	1	ko00900	ENSMUSG00000027875	K01641
Cellular Processes	Transport and catabolism	Phagosome	9	298	0.529519	1	ko04145	ENSMUSG00000024164;ENSMUSG00000024403;ENSMUSG00000029757;ENSMUSG00000040152;ENSMUSG00000051906;ENSMUSG00000055172;ENSMUSG00000062591;ENSMUSG00000076617;ENSMUSG00000079168	K03990+K02152+K10415+K16857+K06563+K01330+K07375+K06856+K06563
Metabolism	Lipid metabolism	alpha-Linolenic acid metabolism	1	25	0.530301	1	ko00592	ENSMUSG00000050211	K16342
Human Diseases	Drug resistance: antineoplastic	Endocrine resistance	3	94	0.533204	1	ko01522	ENSMUSG00000002799;ENSMUSG00000019768;ENSMUSG00000022840	K21635+K08550+K08045
Organismal Systems	Endocrine system	GnRH signaling pathway	3	94	0.533204	1	ko04912	ENSMUSG00000022840;ENSMUSG00000024617;ENSMUSG00000050211	K08045+K04515+K16342
Metabolism	Glycan biosynthesis and metabolism	Glycosylphosphatidylinositol (GPI)-anchor biosynthesis	1	26	0.544306	1	ko00563	ENSMUSG00000045625	K08098
Metabolism	Glycan biosynthesis and metabolism	Glycosphingolipid biosynthesis - lacto and neolacto series	1	26	0.544306	1	ko00601	ENSMUSG00000051650	K00741
Organismal Systems	Development and regeneration	Axon regeneration	3	96	0.547519	1	ko04361	ENSMUSG00000024347;ENSMUSG00000037887;ENSMUSG00000061298	K12494+K04459+K23439
Human Diseases	Cancer: specific types	Small cell lung cancer	3	96	0.547519	1	ko05222	ENSMUSG00000001507;ENSMUSG00000017491;ENSMUSG00000026875	K06482+K08528+K03172
Human Diseases	Infectious disease: bacterial	Legionellosis	2	62	0.55454	1	ko05134	ENSMUSG00000016349;ENSMUSG00000024164	K03231+K03990
Organismal Systems	Sensory system	Phototransduction	1	27	0.557894	1	ko04744	ENSMUSG00000031789	K04952
Human Diseases	Endocrine and metabolic disease	Maturity onset diabetes of the young	1	27	0.557894	1	ko04950	ENSMUSG00000052271	K08040
Organismal Systems	Excretory system	Collecting duct acid secretion	1	27	0.557894	1	ko04966	ENSMUSG00000024403	K02152
Environmental Information Processing	Signal transduction	Phosphatidylinositol signaling system	3	98	0.561574	1	ko04070	ENSMUSG00000030228;ENSMUSG00000039431;ENSMUSG00000078816	K00923+K18083+K19663
Environmental Information Processing	Signaling molecules and interaction	Cell adhesion molecules	5	168	0.562957	1	ko04514	ENSMUSG00000022491;ENSMUSG00000031391;ENSMUSG00000036634;ENSMUSG00000037625;ENSMUSG00000053024	K06815+K06550+K06771+K06087+K06760
Organismal Systems	Aging	Longevity regulating pathway - multiple species	2	63	0.563266	1	ko04213	ENSMUSG00000022840;ENSMUSG00000054667	K08045+K17446
Human Diseases	Cancer: specific types	Basal cell carcinoma	2	63	0.563266	1	ko05217	ENSMUSG00000002633;ENSMUSG00000022996	K11988+K01357
Human Diseases	Neurodegenerative disease	Huntington disease	9	309	0.573789	1	ko05016	ENSMUSG00000006930;ENSMUSG00000021879;ENSMUSG00000026764;ENSMUSG00000026959;ENSMUSG00000030209;ENSMUSG00000042707;ENSMUSG00000052861;ENSMUSG00000062591;ENSMUSG00000074657	K04647+K10408+K10396+K05208+K05210+K10410+K10408+K07375+K10396
Human Diseases	Cancer: overview	Choline metabolism in cancer	3	101	0.582157	1	ko05231	ENSMUSG00000007034;ENSMUSG00000050211;ENSMUSG00000078816	K15377+K16342+K19663
Human Diseases	Neurodegenerative disease	Amyotrophic lateral sclerosis	11	382	0.587862	1	ko05014	ENSMUSG00000006930;ENSMUSG00000020396;ENSMUSG00000021879;ENSMUSG00000026764;ENSMUSG00000026959;ENSMUSG00000030209;ENSMUSG00000041014;ENSMUSG00000042707;ENSMUSG00000052861;ENSMUSG00000062591;ENSMUSG00000074657	K04647+K04574+K10408+K10396+K05208+K05210+K05457+K10410+K10408+K07375+K10396
Environmental Information Processing	Signal transduction	Hedgehog signaling pathway	2	66	0.588706	1	ko04340	ENSMUSG00000002633;ENSMUSG00000032523	K11988+K24679
Human Diseases	Endocrine and metabolic disease	AGE-RAGE signaling pathway in diabetic complications	3	103	0.595536	1	ko04933	ENSMUSG00000021367;ENSMUSG00000029053;ENSMUSG00000031980	K16366+K18952+K09821
Metabolism	Lipid metabolism	Fatty acid elongation	1	30	0.596285	1	ko00062	ENSMUSG00000042540	K01068
Human Diseases	Endocrine and metabolic disease	Type I diabetes mellitus	2	67	0.596939	1	ko04940	ENSMUSG00000026787;ENSMUSG00000070880	K01580+K01580
Human Diseases	Infectious disease: viral	Human immunodeficiency virus 1 infection	7	247	0.60571	1	ko05170	ENSMUSG00000021303;ENSMUSG00000031284;ENSMUSG00000032093;ENSMUSG00000048240;ENSMUSG00000057534;ENSMUSG00000071658;ENSMUSG00000078816	K04541+K05733+K06451+K04543+K03873+K04540+K19663
Human Diseases	Endocrine and metabolic disease	Alcoholic liver disease	4	142	0.613868	1	ko04936	ENSMUSG00000024164;ENSMUSG00000050195;ENSMUSG00000073418;ENSMUSG00000074207	K03990+K00507+K03989+K13951
Human Diseases	Cancer: specific types	Renal cell carcinoma	2	70	0.620895	1	ko05211	ENSMUSG00000031284;ENSMUSG00000057534	K05733+K03873
Human Diseases	Infectious disease: bacterial	Staphylococcus aureus infection	7	252	0.626853	1	ko05150	ENSMUSG00000024164;ENSMUSG00000034774;ENSMUSG00000038521;ENSMUSG00000044748;ENSMUSG00000055172;ENSMUSG00000073418;ENSMUSG00000076617	K03990+K07596+K01331+K23125+K01330+K03989+K06856
Organismal Systems	Endocrine system	Adipocytokine signaling pathway	2	71	0.628633	1	ko04920	ENSMUSG00000020660;ENSMUSG00000054667	K05228+K17446
Human Diseases	Neurodegenerative disease	Spinocerebellar ataxia	4	147	0.641065	1	ko05017	ENSMUSG00000026959;ENSMUSG00000027400;ENSMUSG00000030209;ENSMUSG00000078816	K05208+K15840+K05210+K19663
Genetic Information Processing	Folding, sorting and degradation	SNARE interactions in vesicular transport	1	34	0.642355	1	ko04130	ENSMUSG00000030806	K08486
Cellular Processes	Transport and catabolism	Autophagy - other	1	34	0.642355	1	ko04136	ENSMUSG00000046717	K17606
Metabolism	Xenobiotics biodegradation and metabolism	Drug metabolism - cytochrome P450	2	73	0.643742	1	ko00982	ENSMUSG00000074207;ENSMUSG00000075296	K13951+K00129
Human Diseases	Cancer: specific types	Breast cancer	4	149	0.651589	1	ko05224	ENSMUSG00000002799;ENSMUSG00000019768;ENSMUSG00000021974;ENSMUSG00000022996	K21635+K08550+K04358+K01357
Human Diseases	Infectious disease: bacterial	Salmonella infection	7	259	0.655372	1	ko05132	ENSMUSG00000026764;ENSMUSG00000029757;ENSMUSG00000030228;ENSMUSG00000031284;ENSMUSG00000043463;ENSMUSG00000062591;ENSMUSG00000074657	K10396+K10415+K00923+K05733+K07900+K07375+K10396
Cellular Processes	Cell motility	Regulation of actin cytoskeleton	6	225	0.664473	1	ko04810	ENSMUSG00000001507;ENSMUSG00000021974;ENSMUSG00000031284;ENSMUSG00000032773;ENSMUSG00000040495;ENSMUSG00000074939	K06482+K04358+K05733+K04129+K04132+K04133
Human Diseases	Cancer: specific types	Glioma	2	76	0.665492	1	ko05214	ENSMUSG00000024617;ENSMUSG00000078816	K04515+K19663
Metabolism	Carbohydrate metabolism	Pentose and glucuronate interconversions	1	37	0.673435	1	ko00040	ENSMUSG00000058488	K14756
Human Diseases	Cancer: specific types	Thyroid cancer	1	37	0.673435	1	ko05216	ENSMUSG00000030110	K05126
Human Diseases	Infectious disease: viral	Measles	4	154	0.676992	1	ko05162	ENSMUSG00000032093;ENSMUSG00000043463;ENSMUSG00000051906;ENSMUSG00000079168	K06451+K07900+K06563+K06563
Human Diseases	Immune disease	Systemic lupus erythematosus	7	266	0.682561	1	ko05322	ENSMUSG00000024164;ENSMUSG00000030209;ENSMUSG00000038521;ENSMUSG00000055172;ENSMUSG00000060981;ENSMUSG00000073418;ENSMUSG00000076617	K03990+K05210+K01331+K01330+K11254+K03989+K06856
Organismal Systems	Immune system	Leukocyte transendothelial migration	3	120	0.697675	1	ko04670	ENSMUSG00000037625;ENSMUSG00000060843;ENSMUSG00000078816	K06087+K05691+K19663
Metabolism	Xenobiotics biodegradation and metabolism	Metabolism of xenobiotics by cytochrome P450	2	81	0.699354	1	ko00980	ENSMUSG00000074207;ENSMUSG00000075296	K13951+K00129
Organismal Systems	Endocrine system	Thyroid hormone signaling pathway	3	121	0.703029	1	ko04919	ENSMUSG00000019768;ENSMUSG00000040907;ENSMUSG00000078816	K08550+K01539+K19663
Human Diseases	Infectious disease: bacterial	Bacterial invasion of epithelial cells	2	82	0.705777	1	ko05100	ENSMUSG00000026825;ENSMUSG00000060843	K01528+K05691
Metabolism	Glycan biosynthesis and metabolism	Various types of N-glycan biosynthesis	1	41	0.710728	1	ko00513	ENSMUSG00000019888	K13748
Organismal Systems	Endocrine system	Prolactin signaling pathway	2	83	0.712085	1	ko04917	ENSMUSG00000000214;ENSMUSG00000019768	K00501+K08550
Metabolism	Amino acid metabolism	Glycine, serine and threonine metabolism	1	42	0.719368	1	ko00260	ENSMUSG00000015970	K00108
Environmental Information Processing	Signal transduction	Sphingolipid signaling pathway	3	125	0.723725	1	ko04071	ENSMUSG00000029053;ENSMUSG00000050511;ENSMUSG00000078816	K18952+K04213+K19663
Cellular Processes	Cellular community - eukaryotes	Focal adhesion	5	204	0.730785	1	ko04510	ENSMUSG00000001507;ENSMUSG00000031284;ENSMUSG00000032356;ENSMUSG00000040152;ENSMUSG00000078816	K06482+K05733+K04349+K16857+K19663
Organismal Systems	Immune system	Platelet activation	3	128	0.738499	1	ko04611	ENSMUSG00000022840;ENSMUSG00000029053;ENSMUSG00000050211	K08045+K18952+K16342
Metabolism	Carbohydrate metabolism	Pyruvate metabolism	1	45	0.743776	1	ko00620	ENSMUSG00000074207	K13951
Organismal Systems	Excretory system	Vasopressin-regulated water reabsorption	1	45	0.743776	1	ko04962	ENSMUSG00000029757	K10415
Metabolism	Lipid metabolism	Arachidonic acid metabolism	2	89	0.747595	1	ko00590	ENSMUSG00000033715;ENSMUSG00000050211	K04119+K16342
Environmental Information Processing	Signaling molecules and interaction	ECM-receptor interaction	2	89	0.747595	1	ko04512	ENSMUSG00000001507;ENSMUSG00000040152	K06482+K16857
Organismal Systems	Immune system	Th1 and Th2 cell differentiation	2	90	0.753135	1	ko04658	ENSMUSG00000002799;ENSMUSG00000032093	K21635+K06451
Human Diseases	Infectious disease: viral	Human cytomegalovirus infection	6	253	0.769007	1	ko05163	ENSMUSG00000021303;ENSMUSG00000022840;ENSMUSG00000040016;ENSMUSG00000048240;ENSMUSG00000071658;ENSMUSG00000078816	K04541+K08045+K04260+K04543+K04540+K19663
Human Diseases	Cancer: specific types	Hepatocellular carcinoma	4	175	0.769412	1	ko05225	ENSMUSG00000022996;ENSMUSG00000029712;ENSMUSG00000048583;ENSMUSG00000078816	K01357+K11652+K13769+K19663
Human Diseases	Cancer: overview	Chemical carcinogenesis - receptor activation	5	217	0.7785	1	ko05207	ENSMUSG00000019768;ENSMUSG00000021974;ENSMUSG00000022840;ENSMUSG00000027950;ENSMUSG00000078816	K08550+K04358+K08045+K04813+K19663
Environmental Information Processing	Signaling molecules and interaction	Viral protein interaction with cytokine and cytokine receptor	2	95	0.77929	1	ko04061	ENSMUSG00000029530;ENSMUSG00000052336	K04184+K04192
Organismal Systems	Digestive system	Carbohydrate digestion and absorption	1	50	0.779845	1	ko04973	ENSMUSG00000040907	K01539
Metabolism	Carbohydrate metabolism	Amino sugar and nucleotide sugar metabolism	1	51	0.786427	1	ko00520	ENSMUSG00000062778	K01183
Human Diseases	Infectious disease: bacterial	Vibrio cholerae infection	1	51	0.786427	1	ko05110	ENSMUSG00000024403	K02152
Organismal Systems	Endocrine system	Insulin signaling pathway	3	139	0.787374	1	ko04910	ENSMUSG00000025855;ENSMUSG00000029053;ENSMUSG00000054667	K04739+K18952+K17446
Metabolism	Glycan biosynthesis and metabolism	N-Glycan biosynthesis	1	52	0.792813	1	ko00510	ENSMUSG00000019888	K13748
Cellular Processes	Cellular community - eukaryotes	Signaling pathways regulating pluripotency of stem cells	3	141	0.795401	1	ko04550	ENSMUSG00000022996;ENSMUSG00000029755;ENSMUSG00000029844	K01357+K18489+K09301
Metabolism	Lipid metabolism	Fatty acid degradation	1	53	0.799009	1	ko00071	ENSMUSG00000074207	K13951
Cellular Processes	Cell growth and death	Apoptosis - fly	1	53	0.799009	1	ko04214	ENSMUSG00000022510	K10149
Environmental Information Processing	Membrane transport	ABC transporters	1	54	0.80502	1	ko02010	ENSMUSG00000044748	K23125
Metabolism	Amino acid metabolism	Arginine and proline metabolism	1	55	0.810852	1	ko00330	ENSMUSG00000000308	K00933
Metabolism	Lipid metabolism	Linoleic acid metabolism	1	55	0.810852	1	ko00591	ENSMUSG00000050211	K16342
Cellular Processes	Cell growth and death	Apoptosis	3	147	0.81798	1	ko04210	ENSMUSG00000026532;ENSMUSG00000026875;ENSMUSG00000046607	K06114+K03172+K02512
Metabolism	Nucleotide metabolism	Pyrimidine metabolism	1	57	0.822	1	ko00240	ENSMUSG00000091415	K18533
Metabolism	Amino acid metabolism	Valine, leucine and isoleucine degradation	1	57	0.822	1	ko00280	ENSMUSG00000027875	K01641
Human Diseases	Infectious disease: parasitic	Malaria	1	59	0.832493	1	ko05144	ENSMUSG00000040152	K16857
Human Diseases	Infectious disease: parasitic	Chagas disease	2	108	0.836244	1	ko05142	ENSMUSG00000024164;ENSMUSG00000032093	K03990+K06451
Metabolism	Global and overview maps	Metabolic pathways	43	1635	0.837	1	ko01100	ENSMUSG00000000214;ENSMUSG00000000308;ENSMUSG00000003477;ENSMUSG00000004267;ENSMUSG00000015970;ENSMUSG00000019232;ENSMUSG00000019888;ENSMUSG00000020673;ENSMUSG00000021903;ENSMUSG00000022840;ENSMUSG00000024403;ENSMUSG00000026787;ENSMUSG00000026866;ENSMUSG00000027360;ENSMUSG00000027875;ENSMUSG00000030004;ENSMUSG00000030228;ENSMUSG00000033316;ENSMUSG00000033715;ENSMUSG00000034450;ENSMUSG00000034570;…	K00501+K00933+K00562+K01689+K00108+K14286+K13748+K00431+K00710+K08045+K02152+K01580+K01556+K01590+K01641+K20838+K00923+K00710+K04119+K00103+K24222+K18083+K00939+K00471+K01068+K13712+K01019+K00507+K16342+K00741+K16860+K00825+K14756+K01487+K13755+K01183+K20795+K01580+K13951+K00129+K12357+K18533+K18283
Environmental Information Processing	Signal transduction	Notch signaling pathway	1	60	0.837507	1	ko04330	ENSMUSG00000002799	K21635
Human Diseases	Cancer: specific types	Endometrial cancer	1	60	0.837507	1	ko05213	ENSMUSG00000060843	K05691
Human Diseases	Cardiovascular disease	Fluid shear stress and atherosclerosis	3	153	0.838414	1	ko05418	ENSMUSG00000021367;ENSMUSG00000026241;ENSMUSG00000029053	K16366+K12336+K18952
Organismal Systems	Immune system	T cell receptor signaling pathway	2	109	0.840025	1	ko04660	ENSMUSG00000031284;ENSMUSG00000032093	K05733+K06451
Metabolism	Global and overview maps	Fatty acid metabolism	1	62	0.847089	1	ko01212	ENSMUSG00000050195	K00507
Human Diseases	Endocrine and metabolic disease	Insulin resistance	2	112	0.850898	1	ko04931	ENSMUSG00000029053;ENSMUSG00000031980	K18952+K09821
Organismal Systems	Immune system	C-type lectin receptor signaling pathway	2	113	0.854371	1	ko04625	ENSMUSG00000051906;ENSMUSG00000079168	K06563+K06563
Environmental Information Processing	Signal transduction	Hippo signaling pathway - fly	1	64	0.856108	1	ko04391	ENSMUSG00000022510	K10149
Environmental Information Processing	Signal transduction	mTOR signaling pathway	3	160	0.859733	1	ko04150	ENSMUSG00000022996;ENSMUSG00000024403;ENSMUSG00000078816	K01357+K02152+K19663
Human Diseases	Cancer: overview	MicroRNAs in cancer	3	162	0.865355	1	ko05206	ENSMUSG00000022510;ENSMUSG00000040152;ENSMUSG00000078816	K10149+K16857+K19663
Environmental Information Processing	Signal transduction	TNF signaling pathway	2	119	0.873705	1	ko04668	ENSMUSG00000021367;ENSMUSG00000026875	K16366+K03172
Human Diseases	Infectious disease: bacterial	Epithelial cell signaling in Helicobacter pylori infection	1	70	0.880106	1	ko05120	ENSMUSG00000024403	K02152
Cellular Processes	Cell growth and death	Oocyte meiosis	2	122	0.882462	1	ko04114	ENSMUSG00000022840;ENSMUSG00000024617	K08045+K04515
Environmental Information Processing	Signal transduction	Wnt signaling pathway	3	169	0.883504	1	ko04310	ENSMUSG00000022996;ENSMUSG00000024617;ENSMUSG00000078816	K01357+K04515+K19663
Metabolism	Metabolism of other amino acids	Glutathione metabolism	1	71	0.883699	1	ko00480	ENSMUSG00000030004	K20838
Human Diseases	Cancer: overview	Central carbon metabolism in cancer	1	71	0.883699	1	ko05230	ENSMUSG00000030110	K05126
Cellular Processes	Cellular community - eukaryotes	Tight junction	3	170	0.885912	1	ko04530	ENSMUSG00000029053;ENSMUSG00000037625;ENSMUSG00000052572	K18952+K06087+K12075
Organismal Systems	Immune system	Hematopoietic cell lineage	4	215	0.887153	1	ko04640	ENSMUSG00000001507;ENSMUSG00000027820;ENSMUSG00000032093;ENSMUSG00000076617	K06482+K01389+K06451+K06856
Human Diseases	Cardiovascular disease	Diabetic cardiomyopathy	4	215	0.887153	1	ko05415	ENSMUSG00000024617;ENSMUSG00000029053;ENSMUSG00000031980;ENSMUSG00000078816	K04515+K18952+K09821+K19663
Cellular Processes	Cellular community - eukaryotes	Adherens junction	1	72	0.887184	1	ko04520	ENSMUSG00000060843	K05691
Cellular Processes	Cell growth and death	p53 signaling pathway	1	73	0.890565	1	ko04115	ENSMUSG00000040152	K16857
Human Diseases	Cancer: specific types	Melanoma	1	73	0.890565	1	ko05218	ENSMUSG00000021974	K04358
Organismal Systems	Nervous system	Neurotrophin signaling pathway	2	125	0.890656	1	ko04722	ENSMUSG00000024617;ENSMUSG00000049107	K04515+K04356
Environmental Information Processing	Signal transduction	AMPK signaling pathway	2	126	0.893268	1	ko04152	ENSMUSG00000050195;ENSMUSG00000054667	K00507+K17446
Genetic Information Processing	Translation	Ribosome biogenesis in eukaryotes	1	77	0.90311	1	ko03008	ENSMUSG00000051062	K14563
Human Diseases	Cancer: overview	Viral carcinogenesis	4	224	0.904976	1	ko05203	ENSMUSG00000024164;ENSMUSG00000026875;ENSMUSG00000034245;ENSMUSG00000060981	K03990+K03172+K11418+K11254
Human Diseases	Infectious disease: viral	Kaposi sarcoma-associated herpesvirus infection	4	225	0.906795	1	ko05167	ENSMUSG00000021303;ENSMUSG00000024164;ENSMUSG00000048240;ENSMUSG00000071658	K04541+K03990+K04543+K04540
Metabolism	Global and overview maps	Biosynthesis of amino acids	1	80	0.911568	1	ko01230	ENSMUSG00000004267	K01689
Genetic Information Processing	Folding, sorting and degradation	RNA degradation	1	80	0.911568	1	ko03018	ENSMUSG00000004267	K01689
Human Diseases	Infectious disease: viral	Human papillomavirus infection	7	357	0.911847	1	ko05165	ENSMUSG00000001507;ENSMUSG00000022996;ENSMUSG00000024403;ENSMUSG00000029053;ENSMUSG00000040152;ENSMUSG00000045007;ENSMUSG00000052572	K06482+K01357+K02152+K18952+K16857+K10389+K12075
Environmental Information Processing	Signal transduction	FoxO signaling pathway	2	134	0.912171	1	ko04068	ENSMUSG00000025422;ENSMUSG00000054667	K17848+K17446
Human Diseases	Drug resistance: antineoplastic	EGFR tyrosine kinase inhibitor resistance	1	81	0.914221	1	ko01521	ENSMUSG00000078816	K19663
Human Diseases	Neurodegenerative disease	Prion disease	5	274	0.915048	1	ko05020	ENSMUSG00000026764;ENSMUSG00000026959;ENSMUSG00000030209;ENSMUSG00000062591;ENSMUSG00000074657	K10396+K05208+K05210+K07375+K10396
Human Diseases	Infectious disease: parasitic	Leishmaniasis	3	191	0.927194	1	ko05140	ENSMUSG00000016349;ENSMUSG00000024164;ENSMUSG00000076617	K03231+K03990+K06856
Environmental Information Processing	Signal transduction	PI3K-Akt signaling pathway	10	494	0.928088	1	ko04151	ENSMUSG00000001507;ENSMUSG00000021303;ENSMUSG00000021974;ENSMUSG00000032773;ENSMUSG00000040152;ENSMUSG00000048240;ENSMUSG00000048583;ENSMUSG00000049107;ENSMUSG00000071658;ENSMUSG00000076617	K06482+K04541+K04358+K04129+K16857+K04543+K13769+K04356+K04540+K06856
Human Diseases	Infectious disease: viral	Coronavirus disease - COVID-19	7	375	0.934285	1	ko05171	ENSMUSG00000015405;ENSMUSG00000024164;ENSMUSG00000038521;ENSMUSG00000055172;ENSMUSG00000073418;ENSMUSG00000076617;ENSMUSG00000078816	K09708+K03990+K01331+K01330+K03989+K06856+K19663
Environmental Information Processing	Signal transduction	MAPK signaling pathway - fly	1	90	0.934796	1	ko04013	ENSMUSG00000061578	K18529
Organismal Systems	Aging	Longevity regulating pathway - worm	1	90	0.934796	1	ko04212	ENSMUSG00000050195	K00507
Human Diseases	Immune disease	Autoimmune thyroid disease	3	197	0.936183	1	ko05320	ENSMUSG00000020673;ENSMUSG00000027857;ENSMUSG00000076617	K00431+K05251+K06856
Cellular Processes	Transport and catabolism	Autophagy - animal	2	147	0.936353	1	ko04140	ENSMUSG00000046717;ENSMUSG00000054667	K17606+K17446
Human Diseases	Cancer: overview	Chemical carcinogenesis - DNA adducts	1	93	0.940496	1	ko05204	ENSMUSG00000030711	K01014
Human Diseases	Cancer: overview	PD-L1 expression and PD-1 checkpoint pathway in cancer	1	93	0.940496	1	ko05235	ENSMUSG00000032093	K06451
Organismal Systems	Endocrine system	Progesterone-mediated oocyte maturation	1	95	0.944017	1	ko04914	ENSMUSG00000022840	K08045
Environmental Information Processing	Signaling molecules and interaction	Cytokine-cytokine receptor interaction	5	302	0.94961	1	ko04060	ENSMUSG00000028602;ENSMUSG00000029530;ENSMUSG00000039004;ENSMUSG00000051279;ENSMUSG00000052336	K05145+K04184+K16620+K20012+K04192
Human Diseases	Infectious disease: bacterial	Tuberculosis	5	304	0.95151	1	ko05152	ENSMUSG00000024164;ENSMUSG00000024617;ENSMUSG00000051906;ENSMUSG00000076617;ENSMUSG00000079168	K03990+K04515+K06563+K06856+K06563
Human Diseases	Infectious disease: parasitic	African trypanosomiasis	2	158	0.951756	1	ko05143	ENSMUSG00000076617;ENSMUSG00000078816	K06856+K19663
Metabolism	Lipid metabolism	Steroid hormone biosynthesis	1	100	0.951939	1	ko00140	ENSMUSG00000033715	K04119
Human Diseases	Immune disease	Primary immunodeficiency	2	159	0.952965	1	ko05340	ENSMUSG00000032093;ENSMUSG00000076617	K06451+K06856
Metabolism	Metabolism of cofactors and vitamins	Retinol metabolism	1	104	0.957464	1	ko00830	ENSMUSG00000074207	K13951
Organismal Systems	Immune system	Fc gamma R-mediated phagocytosis	3	216	0.958335	1	ko04666	ENSMUSG00000050211;ENSMUSG00000076617;ENSMUSG00000078816	K16342+K06856+K19663
Organismal Systems	Endocrine system	Glucagon signaling pathway	1	105	0.958743	1	ko04922	ENSMUSG00000024617	K04515
Organismal Systems	Immune system	Th17 cell differentiation	1	107	0.961188	1	ko04659	ENSMUSG00000032093	K06451
Organismal Systems	Immune system	Intestinal immune network for IgA production	2	167	0.961649	1	ko04672	ENSMUSG00000029530;ENSMUSG00000076617	K04184+K06856
Organismal Systems	Immune system	Neutrophil extracellular trap formation	5	324	0.967228	1	ko04613	ENSMUSG00000024164;ENSMUSG00000034245;ENSMUSG00000060981;ENSMUSG00000076617;ENSMUSG00000078816	K03990+K11418+K11254+K06856+K19663
Human Diseases	Infectious disease: bacterial	Pathogenic Escherichia coli infection	5	326	0.968511	1	ko05130	ENSMUSG00000025885;ENSMUSG00000031284;ENSMUSG00000037625;ENSMUSG00000062591;ENSMUSG00000076617	K10357+K05733+K06087+K07375+K06856
Cellular Processes	Cell growth and death	Necroptosis	2	176	0.969584	1	ko04217	ENSMUSG00000024617;ENSMUSG00000050211	K04515+K16342
Metabolism	Global and overview maps	Carbon metabolism	1	121	0.974701	1	ko01200	ENSMUSG00000004267	K01689
Organismal Systems	Immune system	Natural killer cell mediated cytotoxicity	3	240	0.976107	1	ko04650	ENSMUSG00000062524;ENSMUSG00000076617;ENSMUSG00000078816	K06741+K06856+K19663
Human Diseases	Cancer: overview	Transcriptional misregulation in cancer	5	342	0.977221	1	ko05202	ENSMUSG00000016458;ENSMUSG00000026875;ENSMUSG00000028736;ENSMUSG00000047507;ENSMUSG00000076617	K09234+K03172+K09381+K15621+K06856
Organismal Systems	Immune system	Fc epsilon RI signaling pathway	2	191	0.979428	1	ko04664	ENSMUSG00000050211;ENSMUSG00000076617	K16342+K06856
Genetic Information Processing	Translation	Nucleocytoplasmic transport	1	130	0.980793	1	ko03013	ENSMUSG00000016349	K03231
Metabolism	Energy metabolism	Oxidative phosphorylation	1	138	0.984968	1	ko00190	ENSMUSG00000024403	K02152
Human Diseases	Immune disease	Rheumatoid arthritis	2	214	0.988819	1	ko05323	ENSMUSG00000024403;ENSMUSG00000076617	K02152+K06856
Human Diseases	Immune disease	Asthma	1	148	0.988939	1	ko05310	ENSMUSG00000076617	K06856
Genetic Information Processing	Folding, sorting and degradation	Ubiquitin mediated proteolysis	1	154	0.990799	1	ko04120	ENSMUSG00000057534	K03873
Environmental Information Processing	Signal transduction	NF-kappa B signaling pathway	2	230	0.99273	1	ko04064	ENSMUSG00000026875;ENSMUSG00000076617	K03172+K06856
Human Diseases	Infectious disease: parasitic	Amoebiasis	2	232	0.993113	1	ko05146	ENSMUSG00000076617;ENSMUSG00000078816	K06856+K19663
Human Diseases	Cancer: overview	Chemical carcinogenesis - reactive oxygen species	2	233	0.993297	1	ko05208	ENSMUSG00000033715;ENSMUSG00000042268	K04119+K14706
Organismal Systems	Environmental adaptation	Thermogenesis	2	234	0.993476	1	ko04714	ENSMUSG00000022840;ENSMUSG00000029712	K08045+K11652
Human Diseases	Infectious disease: viral	Hepatitis B	1	167	0.99383	1	ko05161	ENSMUSG00000078816	K19663
Human Diseases	Infectious disease: viral	Hepatitis C	1	169	0.994198	1	ko05160	ENSMUSG00000037625	K06087
Human Diseases	Infectious disease: viral	Human T-cell leukemia virus 1 infection	2	249	0.995665	1	ko05166	ENSMUSG00000022840;ENSMUSG00000032093	K08045+K06451
Environmental Information Processing	Signal transduction	JAK-STAT signaling pathway	1	179	0.995735	1	ko04630	ENSMUSG00000020932	K05640
Human Diseases	Immune disease	Allograft rejection	1	181	0.995989	1	ko05330	ENSMUSG00000076617	K06856
Organismal Systems	Immune system	B cell receptor signaling pathway	1	200	0.997768	1	ko04662	ENSMUSG00000076617	K06856
Human Diseases	Cardiovascular disease	Viral myocarditis	1	205	0.998087	1	ko05416	ENSMUSG00000076617	K06856
Human Diseases	Cardiovascular disease	Lipid and atherosclerosis	1	221	0.998833	1	ko05417	ENSMUSG00000024617	K04515
Human Diseases	Infectious disease: bacterial	Shigellosis	1	255	0.999593	1	ko05131	ENSMUSG00000024164	K03990
Human Diseases	Infectious disease: bacterial	Yersinia infection	1	262	0.999673	1	ko05135	ENSMUSG00000076617	K06856
Human Diseases	Infectious disease: viral	Epstein-Barr virus infection	2	357	0.999792	1	ko05169	ENSMUSG00000032093;ENSMUSG00000076617	K06451+K06856
Human Diseases	Infectious disease: viral	Herpes simplex virus 1 infection	2	550	0.999999	1	ko05168	ENSMUSG00000024164;ENSMUSG00000031374	K03990+K09228
Organismal Systems	Sensory system	Olfactory transduction	7	1182	1	1	ko04740	ENSMUSG00000024617;ENSMUSG00000031789;ENSMUSG00000041771;ENSMUSG00000048240;ENSMUSG00000059173;ENSMUSG00000096822;ENSMUSG00000110195	K04515+K04952+K13752+K04543+K13755+K04257+K18283
