# Supplementary material for: NGF administration is associated with increased GnRH immunoreactivity and a GnRH-associated phenotype in hypothalamic NSCs of aging mice
Source: Front Endocrinol (Lausanne). 2026 Apr 24;17:1736356. doi: 10.3389/fendo.2026.1736356 (PMC13153049; doi:10.3389/fendo.2026.1736356)
Supplement: Supplementary file 7 [file Table6.xlsx]

## Sheet: Sheet1
Gene_name	NGF_1	NGF_2	NGF_3	ht_1	ht_2	ht_3
Pomc	258048	214200	235617	1714.53	1860.4	1269.8
Ntsr2	8854.07	8185.18	9429.57	192.076	173.452	190.805
Scg5	4905.2	4376.13	4799.64	209.262	287.435	217.517
Pcsk1n	43319	29785.7	39071	2179.56	2358.95	1706.75
Pdyn	1885.53	1545.6	1375.95	4.0437	11.8939	3.81609
Ecel1	1033.68	999.925	1494.14	14.153	3.96462	18.1264
Oprl1	825.737	856.94	839.508	18.1967	4.95578	14.3103
Penk	1296.87	1164.31	1299.17	40.437	86.2305	63.9195
Gpr83	310.405	457.164	363.686	14.153	7.92925	18.1264
Cartpt	351.591	354.059	430.362	15.1639	9.91156	28.6207
Npvf	158.718	168.275	162.648	7.07648	14.8673	4.77011
Gal	166.755	173.139	131.331	0	0	0
Glra2	142.645	165.357	101.024	0	0	4.77011
Gpr149	141.641	117.695	124.259	5.05463	3.96462	10.4942
Pnoc	449.032	454.246	501.078	2.02185	0	10.4942
Pgr15l	167.759	117.695	101.024	3.03278	0	13.3563
Tac2	77.35	59.3341	46.471	0	0	0
Nts	77.35	51.5526	21.215	0	0	0
Tenm1	228.032	375.458	398.034	4.0437	14.8673	0
Npbwr1	29.1318	36.9622	30.3072	0	0	0
Rxfp3	81.3682	41.8257	58.5938	0	5.94693	0
Sstr3	8.03637	41.8257	56.5734	0	0	0
Ntsr1	16.0727	38.9076	34.3481	0	0	0
Galr3	56.2546	27.2353	8.08191	0	0	0
Oprd1	12.0545	41.8257	46.471	0	1.98231	0
Npsr1	17.0773	32.0988	11.1126	0	0	0
Kiss1r	180.818	272.353	310.143	0	9.91156	0
Nms	38.1727	3.89076	8.08191	0	0	0
Npy6r	1.00455	23.3446	18.1843	0	0	0
