# Supplementary material for: NGF administration is associated with increased GnRH immunoreactivity and a GnRH-associated phenotype in hypothalamic NSCs of aging mice
Source: Front Endocrinol (Lausanne). 2026 Apr 24;17:1736356. doi: 10.3389/fendo.2026.1736356 (PMC13153049; doi:10.3389/fendo.2026.1736356)
Supplement: Supplementary file 8 [file Table7.xlsx]

Gene_name	NGF_1	NGF_2	NGF_3	ht_1	ht_2	ht_3
Pomc	258047.6877	214199.9012	235616.9614	1714.529513	1860.399276	1269.804205
Agt	16018.48501	14181.81659	15571.8193	398.3046156	451.9670058	450.2987113
Ntsr2	8854.065399	8185.184268	9429.568012	192.0758298	173.45225	190.8045387
C3	4823.828233	4953.90891	5756.340104	95.0269895	55.50472001	120.2068594
Grin1	3082.950614	2726.449377	3188.313333	70.76477941	104.07135	63.91952046
Chrnb2	1718.777615	1565.057812	1674.975762	77.84125736	44.60200715	62.01147507
Pdyn	1885.532193	1545.604017	1375.945107	4.043701681	11.89386857	3.816090774
Oprl1	825.736528	856.939672	839.5083585	18.19665756	4.955778573	14.3103404
Penk	1296.86844	1164.309634	1299.166966	40.43701681	86.23054716	63.91952046
Gabra3	1087.922944	939.618301	976.9008215	31.33868803	5.946934287	20.98849926
Grin2b	938.2456413	1001.870445	914.2660222	38.41516597	31.71698286	59.14940699
Gabra5	680.0774081	811.2232537	703.1261342	32.34961345	47.5754743	22.89654464
Gabrg2	1137.145681	1134.156252	1143.590207	3.032776261	0	3.816090774
Gpr83	310.4046072	457.1641837	363.6859315	14.15295588	7.929245716	18.12643118
Tshb	4005.123524	4738.944475	4101.569116	195.1086061	380.6037944	172.6781075
Chrm1	352.5955247	463.0003222	560.6824777	17.18573214	36.67276144	5.724136161
Gpr50	545.4682904	499.9625328	621.2967996	23.25128466	10.90271286	61.05745238
Htr2c	685.1001364	734.3807632	862.7438486	0	0	0
Adra1d	240.0864114	209.1282968	344.4913962	11.12017962	17.84080286	15.26436309
Gabre	215.9773157	227.6094021	240.4368103	1.01092542	0	8.586204241
Grm2	188.854583	187.7291223	202.0477397	0	0	5.724136161
Grm8	188.854583	182.8656735	167.699624	0	0	0
Drd1	238.0773201	112.8320113	155.5767596	4.043701681	0	0
Gal	166.7545786	173.138776	131.3310308	0	0	0
Gabrq	159.7227591	194.5379505	160.6279531	8.087403362	17.84080286	5.724136161
Glra2	142.6454829	165.3572579	101.0238699	0	0	4.770113467
Gabrd	94.42729152	45.71641837	75.76790239	0	0	0
Pgr15l	167.7591243	117.6954601	101.0238699	3.032776261	0	13.35631771
Edn1	53.24091969	76.84249046	69.7064702	0	0	0
Tac2	77.3500154	59.33407491	46.47098013	0	0	0
Pth2r	135.6136634	71.97904169	128.3003147	10.1092542	0	7.632181547
Htr5a	24.10909571	75.8698007	79.80885719	0	0	0
Hrh3	881.9910846	669.2105498	925.3786479	0	0	7.632181547
Nts	77.3500154	51.55255689	21.21501267	0	0	0
Avpr1a	70.31819581	56.41600565	77.78837979	2.02185084	0	0
Gabra1	714.2319603	696.4458629	674.8394506	20.2185084	5.946934287	0
Trhr	66.3000132	127.4223576	109.1057794	0	13.87618	2.86206808
Tacr3	18.08182178	32.09876184	51.52217363	0	0	0
Npbwr1	29.13182398	36.9622106	30.30716096	0	0	0
Rxfp3	81.36819801	41.82565936	58.59384452	0	5.946934287	0
Sstr3	8.036365236	41.82565936	56.57336712	0	0	0
P2ry13	34.15455225	13.61765654	49.50169623	0	0	0
Drd2	798.6137953	903.6287802	755.6585465	28.30591177	0	13.35631771
Chrm4	370.6773465	261.6535434	408.1364342	14.15295588	0	15.26436309
Ntsr1	16.07273047	38.9075901	34.34811575	0	0	0
Galr3	56.25455665	27.23531307	8.081909588	0	0	0
Htr1d	20.09091309	39.88027986	23.23549007	0	0	0
Ptger3	31.14091529	42.79834911	40.40954794	0	0	1.908045387
Gabrb2	328.486429	244.1451279	340.4504414	0	0	9.540226934
Oprd1	12.05454785	41.82565936	46.47098013	0	1.982311429	0
Chrm5	18.08182178	19.45379505	20.20477397	0	0	0
Kiss1r	180.8182178	272.3531307	310.1432805	0	9.911557145	0
Grm7	204.9273135	234.4182304	289.9385065	0	0	12.40229501
Gabrr1	17.07727613	19.45379505	18.18429657	1.01092542	0	0
Npy6r	1.004545654	23.34455406	18.18429657	0	0	0
Adra2c	598.7092101	314.1787901	509.1603041	0	20.81427	0
Gpr35	24.10909571	14.59034629	7.07167089	1.01092542	0	0
